# Supplementary material for: Large-Scale Automatic Feature Selection for Biomarker Discovery in High-Dimensional OMICs Data
Source: Front Genet. 2019 May 16;10:452. doi: 10.3389/fgene.2019.00452 (PMC6532608; doi:10.3389/fgene.2019.00452)
Supplement: Supplementary file 2 [file Data_Sheet_2.xlsx]

## Sheet: Readme
Several use cases are described in this excel file:
MINT
ColonAC
CNS
DLBCL
Prostate
For each use case, BioDiscML were executed to provide a list of predictive models.
The predictive models were generated using the same protocols as the studies described in BioDiscML manuscript.
Some columns are empty because they are calling a test set that haven't been generated (to follow the same protocols).
We provide the index of the features in the signatures in the _data sheets.

## Sheet: MINT
ID	classifier	Options	OptimizedValue	SearchMode	nbrOfFeatures	TRAIN_10CV_ACC	TRAIN_10CV_AUC	TRAIN_10CV_AUPRC	TRAIN_10CV_SEN	TRAIN_10CV_SPE	TRAIN_10CV_MCC	TRAIN_10CV_BER	TRAIN_10CV_FPR	TRAIN_10CV_FNR	TRAIN_10CV_PPV	TRAIN_10CV_FDR	TRAIN_10CV_Fscore	TRAIN_10CV_kappa	TRAIN_matrix	TRAIN_LOOCV_ACC	TRAIN_LOOCV_AUC	TRAIN_LOOCV_AUPRC	TRAIN_LOOCV_SEN	TRAIN_LOOCV_SPE	TRAIN_LOOCV_MCC	TRAIN_LOOCV_BER	TRAIN_RH_ACC	TRAIN_RH_AUC	TRAIN_RH_AUPRC	TRAIN_RH_SEN	TRAIN_RH_SPE	TRAIN_RH_MCC	TRAIN_RH_BER	TRAIN_BS_ACC	TRAIN_BS_AUC	TRAIN_BS_AUPRC	TRAIN_BS_SEN	TRAIN_BS_SPE	TRAIN_BS_MCC	TRAIN_BS_BER	TRAIN_BS.632+	TEST_ACC	TEST_AUC	TEST_AUPRC	TEST_SEN	TEST_SPE	TEST_MCC	TEST_BER	TRAIN_TEST_RH_ACC
trees.RandomForest_AUC_FB_19_0.9571_616	trees.RandomForest	-P 100 -I 100 -num-slots 1 -K 0 -M 1.0 -V 0.001 -S 1	AUC	FB	19	0.9571	0.9942	0.9915	0.9571	0.9737	0.9275	0.0346	0.0263	0.0429	0.958	0.042	0.9573	0.9313	[59 0 3] [0 43 0] [6 0 99]	0.9571	0.9939	0.9907	0.9571	0.971	0.9269	0.0359	0.921	0.984	0.976	0.921	0.943	0.867	0.068	0.916	0.982	0.972	0.916	0.94	0.859	0.072	0.063	0.9242	0.976	0.9652	0.9242	0.9354	0.8622	0.0702	0.833
bayes.NaiveBayes_AUC_FB_13_0.9048_810	bayes.NaiveBayes		AUC	FB	13	0.9048	0.9733	0.9544	0.9048	0.9297	0.8367	0.0828	0.0703	0.0952	0.9043	0.0957	0.9044	0.8461	[51 0 11] [0 43 0] [9 0 96]	0.8857	0.9684	0.9465	0.8857	0.9217	0.8055	0.0963	0.881	0.959	0.936	0.881	0.922	0.802	0.099	0.862	0.95	0.922	0.862	0.912	0.772	0.113	0.117	0.8939	0.9347	0.8913	0.8939	0.9636	0.8314	0.0712	0.832
trees.RandomForest_ACC_FB_11_0.9381_825	trees.RandomForest	-P 100 -I 100 -num-slots 1 -K 0 -M 1.0 -V 0.001 -S 1	ACC	FB	11	0.9381	0.9782	0.9646	0.9381	0.9519	0.8939	0.055	0.0481	0.0619	0.9379	0.0621	0.9378	0.8998	[54 0 8] [0 43 0] [5 0 100]	0.9286	0.9841	0.9736	0.9286	0.9396	0.878	0.0659	0.897	0.971	0.956	0.897	0.921	0.825	0.091	0.892	0.968	0.951	0.892	0.918	0.818	0.095	0.074	0.9015	0.9711	0.9564	0.9015	0.947	0.8342	0.0758	0.783
trees.RandomForest_AUC_BF_20_0.9381_426	trees.RandomForest	-P 100 -I 100 -num-slots 1 -K 0 -M 1.0 -V 0.001 -S 1	AUC	BF	20	0.9381	0.9916	0.9874	0.9381	0.9602	0.8951	0.0508	0.0398	0.0619	0.9392	0.0608	0.9384	0.9008	[57 0 5] [0 43 0] [8 0 97]	0.9381	0.9889	0.9833	0.9381	0.9575	0.8944	0.0522	0.901	0.975	0.966	0.901	0.929	0.833	0.085	0.898	0.974	0.962	0.898	0.923	0.828	0.09	0.07	0.8939	0.9654	0.9596	0.8939	0.9374	0.8199	0.0843	0.823
trees.RandomForest_AUC_F_31_0.9429_936	trees.RandomForest	-P 100 -I 100 -num-slots 1 -K 0 -M 1.0 -V 0.001 -S 1	AUC	F	31	0.9429	0.9918	0.9873	0.9429	0.9567	0.9021	0.0502	0.0433	0.0571	0.9427	0.0573	0.9427	0.9077	[55 0 7] [0 43 0] [5 0 100]	0.9286	0.9895	0.9835	0.9286	0.9452	0.8775	0.0631	0.898	0.974	0.963	0.898	0.923	0.828	0.09	0.904	0.976	0.965	0.904	0.929	0.839	0.084	0.073	0.8864	0.9655	0.9516	0.8864	0.9399	0.8068	0.0869	0.872
trees.RandomForest_AUC_B_28_0.9524_241	trees.RandomForest	-P 100 -I 100 -num-slots 1 -K 0 -M 1.0 -V 0.001 -S 1	AUC	B	28	0.9524	0.9919	0.9875	0.9524	0.9634	0.9184	0.0421	0.0366	0.0476	0.9523	0.0477	0.9522	0.9231	[56 0 6] [0 43 0] [4 0 101]	0.9333	0.9882	0.9818	0.9333	0.9499	0.8857	0.0584	0.899	0.973	0.96	0.899	0.928	0.83	0.087	0.895	0.972	0.96	0.895	0.922	0.823	0.092	0.071	0.8939	0.9615	0.9571	0.8939	0.9131	0.8098	0.0965	0.871
trees.REPTree_MCC_FB_12_0.9238_342	trees.REPTree	-M 2 -V 0.001 -N 3 -S 1 -L -1 -I 0.0	MCC	FB	12	0.9238	0.9421	0.8957	0.9238	0.9432	0.87	0.0665	0.0568	0.0762	0.9241	0.0759	0.9239	0.8768	[54 0 8] [0 42 1] [7 0 98]	0.8524	0.8944	0.8394	0.8524	0.8864	0.7466	0.1306	0.823	0.876	0.794	0.823	0.872	0.703	0.153	0.835	0.886	0.811	0.835	0.878	0.723	0.143	0.145	0.8788	0.8934	0.8259	0.8788	0.9162	0.7894	0.1025	0.533
bayes.AveragedNDependenceEstimators.A1DE_AUC_B_101_0.9714_107	bayes.AveragedNDependenceEstimators.A1DE	-F 1 -M 1.0 -W	AUC	B	101	0.9714	1	1	0.9714	0.988	0.9531	0.0203	0.012	0.0286	0.9739	0.0261	0.9717	0.9544	[62 0 0] [0 43 0] [6 0 99]	0.9476	0.9861	0.9773	0.9476	0.967	0.9113	0.0427	0.875	0.954	0.928	0.875	0.911	0.79	0.107	0.883	0.957	0.933	0.883	0.916	0.802	0.1	0.091	0.8788	0.9134	0.8818	0.8788	0.9111	0.7797	0.1051	0.897
lazy.IBk_MCC_BF_9_0.9905_981	lazy.IBk	-K 1 -W 0 -A "weka.core.neighboursearch.LinearNNSearch -A \"weka.core.ChebyshevDistance -R first-last\""	MCC	BF	9	0.9905	0.9932	0.986	0.9905	0.996	0.9839	0.0068	0.004	0.0095	0.9908	0.0092	0.9905	0.9847	[62 0 0] [0 43 0] [2 0 103]	0.9905	0.9932	0.986	0.9905	0.996	0.9839	0.0068	0.955	0.963	0.934	0.955	0.97	0.926	0.037	0.952	0.961	0.937	0.952	0.966	0.92	0.041	0.029	0.8788	0.8924	0.8222	0.8788	0.9061	0.7825	0.1076	0.534
lazy.IB1_MCC_FB_12_0.9762_369	lazy.IB1		MCC	FB	12	0.9762	0.9817	0.9645	0.9762	0.9873	0.9599	0.0183	0.0127	0.0238	0.9769	0.0231	0.9763	0.9618	[61 0 1] [0 43 0] [4 0 101]	0.9762	0.9817	0.9645	0.9762	0.9873	0.9599	0.0183	0.922	0.934	0.887	0.922	0.945	0.87	0.066	0.919	0.929	0.881	0.919	0.94	0.862	0.071	0.06	0.8485	0.8914	0.8252	0.8485	0.9343	0.757	0.1086	0.936
lazy.IBkLG_MCC_FB_12_0.9762_147	lazy.IBkLG		MCC	FB	12	0.9762	0.9892	0.9865	0.9762	0.9873	0.9599	0.0183	0.0127	0.0238	0.9769	0.0231	0.9763	0.9618	[61 0 1] [0 43 0] [4 0 101]	0.9762	0.9893	0.9868	0.9762	0.9873	0.9599	0.0183	0.929	0.966	0.959	0.929	0.948	0.88	0.061	0.917	0.944	0.925	0.917	0.94	0.86	0.071	0.053	0.8485	0.9236	0.9276	0.8485	0.9343	0.757	0.1086	0.935
lazy.IBkLG_MCC_FB_12_0.9762_563	lazy.IBkLG		MCC	FB	12	0.9762	0.9892	0.9865	0.9762	0.9873	0.9599	0.0183	0.0127	0.0238	0.9769	0.0231	0.9763	0.9618	[61 0 1] [0 43 0] [4 0 101]	0.9762	0.9893	0.9868	0.9762	0.9873	0.9599	0.0183	0.929	0.964	0.956	0.929	0.951	0.881	0.06	0.922	0.945	0.925	0.922	0.943	0.867	0.068	0.054	0.8485	0.9236	0.9276	0.8485	0.9343	0.757	0.1086	0.938
lazy.IBk_MCC_FB_12_0.9762_45	lazy.IBk	-K 1 -W 0 -A "weka.core.neighboursearch.LinearNNSearch -A \"weka.core.EuclideanDistance -R first-last\""	MCC	FB	12	0.9762	0.9817	0.9645	0.9762	0.9873	0.9599	0.0183	0.0127	0.0238	0.9769	0.0231	0.9763	0.9618	[61 0 1] [0 43 0] [4 0 101]	0.9762	0.9817	0.9645	0.9762	0.9873	0.9599	0.0183	0.923	0.935	0.888	0.923	0.947	0.871	0.065	0.918	0.93	0.891	0.918	0.94	0.861	0.071	0.056	0.8485	0.8914	0.8252	0.8485	0.9343	0.757	0.1086	0.935
lazy.IBk_MCC_FB_12_0.9762_455	lazy.IBk	-K 1 -W 0 -A "weka.core.neighboursearch.LinearNNSearch -A \"weka.core.EuclideanDistance -R first-last\""	MCC	FB	12	0.9762	0.9817	0.9645	0.9762	0.9873	0.9599	0.0183	0.0127	0.0238	0.9769	0.0231	0.9763	0.9618	[61 0 1] [0 43 0] [4 0 101]	0.9762	0.9817	0.9645	0.9762	0.9873	0.9599	0.0183	0.924	0.936	0.89	0.924	0.947	0.872	0.064	0.919	0.932	0.895	0.919	0.942	0.862	0.07	0.06	0.8485	0.8914	0.8252	0.8485	0.9343	0.757	0.1086	0.939
rules.FURIA_AUC_B_32_0.919_869	rules.FURIA	-F 3 -N 2.0 -O 2 -S 1 -p 0 -s 0	AUC	B	32	0.919	0.9764	0.9567	0.919	0.944	0.8619	0.0685	0.056	0.081	0.9194	0.0806	0.9192	0.8698	[54 0 8] [0 43 0] [9 0 96]	0.8952	0.9413	0.8985	0.8952	0.9174	0.82	0.0937	0.824	0.888	0.825	0.824	0.867	0.704	0.155	0.828	0.897	0.838	0.828	0.869	0.708	0.151	0.137	0.8636	0.9316	0.882	0.8636	0.9172	0.7631	0.1096	0.865
lazy.IB1_ACC_FB_10_0.9714_207	lazy.IB1		ACC	FB	10	0.9714	0.9756	0.9553	0.9714	0.9797	0.9512	0.0244	0.0203	0.0286	0.9714	0.0286	0.9714	0.954	[59 0 3] [0 43 0] [3 0 102]	0.9714	0.9756	0.9553	0.9714	0.9797	0.9512	0.0244	0.935	0.944	0.904	0.935	0.953	0.891	0.056	0.928	0.938	0.895	0.928	0.949	0.878	0.062	0.052	0.8636	0.8854	0.818	0.8636	0.9071	0.7574	0.1146	0.93
lazy.IB1_ACC_FB_10_0.9714_954	lazy.IB1		ACC	FB	10	0.9714	0.9756	0.9553	0.9714	0.9797	0.9512	0.0244	0.0203	0.0286	0.9714	0.0286	0.9714	0.954	[59 0 3] [0 43 0] [3 0 102]	0.9714	0.9756	0.9553	0.9714	0.9797	0.9512	0.0244	0.932	0.942	0.9	0.932	0.952	0.884	0.058	0.93	0.941	0.897	0.93	0.951	0.882	0.059	0.052	0.8636	0.8854	0.818	0.8636	0.9071	0.7574	0.1146	0.929
lazy.IBkLG_ACC_FB_10_0.9714_128	lazy.IBkLG		ACC	FB	10	0.9714	0.9855	0.9799	0.9714	0.9797	0.9512	0.0244	0.0203	0.0286	0.9714	0.0286	0.9714	0.954	[59 0 3] [0 43 0] [3 0 102]	0.9714	0.9856	0.9805	0.9714	0.9797	0.9512	0.0244	0.936	0.965	0.955	0.936	0.954	0.892	0.055	0.925	0.947	0.929	0.925	0.943	0.873	0.066	0.05	0.8636	0.9172	0.9198	0.8636	0.9071	0.7574	0.1146	0.921
lazy.IBkLG_ACC_FB_10_0.9714_943	lazy.IBkLG		ACC	FB	10	0.9714	0.9855	0.9799	0.9714	0.9797	0.9512	0.0244	0.0203	0.0286	0.9714	0.0286	0.9714	0.954	[59 0 3] [0 43 0] [3 0 102]	0.9714	0.9856	0.9805	0.9714	0.9797	0.9512	0.0244	0.934	0.963	0.955	0.934	0.952	0.888	0.057	0.927	0.946	0.927	0.927	0.947	0.877	0.063	0.05	0.8636	0.9172	0.9198	0.8636	0.9071	0.7574	0.1146	0.925
lazy.IBk_ACC_FB_10_0.9714_952	lazy.IBk	-K 1 -W 0 -A "weka.core.neighboursearch.LinearNNSearch -A \"weka.core.EuclideanDistance -R first-last\""	ACC	FB	10	0.9714	0.9756	0.9553	0.9714	0.9797	0.9512	0.0244	0.0203	0.0286	0.9714	0.0286	0.9714	0.954	[59 0 3] [0 43 0] [3 0 102]	0.9714	0.9756	0.9553	0.9714	0.9797	0.9512	0.0244	0.932	0.94	0.899	0.932	0.949	0.884	0.06	0.929	0.937	0.902	0.929	0.946	0.878	0.063	0.047	0.8636	0.8854	0.818	0.8636	0.9071	0.7574	0.1146	0.929
lazy.IBk_AUC_BF_11_0.9952_532	lazy.IBk	-K 1 -W 0 -A "weka.core.neighboursearch.LinearNNSearch -A \"weka.core.EuclideanDistance -R first-last\""	AUC	BF	11	0.9952	0.9966	0.9929	0.9952	0.998	0.9919	0.0034	0.002	0.0048	0.9953	0.0047	0.9952	0.9923	[62 0 0] [0 43 0] [1 0 104]	0.9905	0.9919	0.9849	0.9905	0.9932	0.9837	0.0081	0.952	0.958	0.929	0.952	0.964	0.918	0.042	0.943	0.95	0.923	0.943	0.958	0.905	0.049	0.035	0.8485	0.8854	0.807	0.8485	0.9222	0.7417	0.1146	0.964
trees.J48_MCC_BF_10_0.9476_123	trees.J48	-S -C 0.25 -M 2	MCC	BF	10	0.9476	0.947	0.9132	0.9476	0.9532	0.9111	0.0496	0.0468	0.0524	0.9491	0.0509	0.9469	0.9147	[53 0 9] [0 43 0] [2 0 103]	0.9333	0.9311	0.8956	0.9333	0.9472	0.8857	0.0597	0.851	0.894	0.827	0.851	0.895	0.751	0.127	0.847	0.883	0.812	0.847	0.89	0.743	0.131	0.121	0.8636	0.8758	0.7971	0.8636	0.903	0.7652	0.1167	0.866
trees.J48_MCC_F_32_0.9_958	trees.J48	-R -N 3 -Q 1 -M 2 -A	MCC	F	32	0.9	0.9281	0.8803	0.9	0.936	0.8331	0.082	0.064	0.1	0.9031	0.0969	0.901	0.8398	[54 0 8] [1 42 0] [12 0 93]	0.8619	0.8982	0.8392	0.8619	0.8979	0.7644	0.1201	0.797	0.854	0.768	0.797	0.846	0.658	0.178	0.803	0.865	0.789	0.803	0.855	0.665	0.171	0.164	0.8485	0.8844	0.8059	0.8485	0.9172	0.745	0.1172	0.846
bayes.AveragedNDependenceEstimators.A1DE_AUC_BF_30_0.9857_118	bayes.AveragedNDependenceEstimators.A1DE	-F 1 -S -M 1.0	AUC	BF	30	0.9857	1	1	0.9857	0.994	0.9761	0.0101	0.006	0.0143	0.9864	0.0136	0.9858	0.9771	[62 0 0] [0 43 0] [3 0 102]	0.9524	0.9927	0.9892	0.9524	0.9662	0.9186	0.0407	0.857	0.945	0.917	0.857	0.902	0.759	0.121	0.864	0.952	0.928	0.864	0.907	0.773	0.114	0.099	0.8485	0.9127	0.8827	0.8485	0.903	0.7318	0.1242	0.9
bayes.AveragedNDependenceEstimators.A1DE_AUC_BF_30_0.9857_418	bayes.AveragedNDependenceEstimators.A1DE	-F 1 -S -M 1.0	AUC	BF	30	0.9857	1	1	0.9857	0.994	0.9761	0.0101	0.006	0.0143	0.9864	0.0136	0.9858	0.9771	[62 0 0] [0 43 0] [3 0 102]	0.9524	0.9927	0.9892	0.9524	0.9662	0.9186	0.0407	0.857	0.947	0.919	0.857	0.905	0.76	0.119	0.874	0.959	0.938	0.874	0.915	0.79	0.105	0.098	0.8485	0.9127	0.8827	0.8485	0.903	0.7318	0.1242	0.905
functions.SMO_MCC_F_20_0.8667_458	functions.SMO	-C 1.0 -L 0.001 -P 1.0E-12 -N 0 -V -1 -W 1 -K "functions.supportVector.PolyKernel -C 250007 -E 1.0"	MCC	F	20	0.8667	0.8936	0.8122	0.8667	0.8971	0.7704	0.1181	0.1029	0.1333	0.8654	0.1346	0.8651	0.7832	[45 0 17] [0 43 0] [11 0 94]	0.8571	0.8862	0.8008	0.8571	0.8903	0.7539	0.1263	0.847	0.878	0.793	0.847	0.88	0.738	0.136	0.839	0.872	0.784	0.839	0.873	0.725	0.144	0.154	0.8864	0.8859	0.8288	0.8864	0.8652	0.7851	0.1242	0.87
functions.LibLINEAR_ACC_B_22_0.8619_404	functions.LibLINEAR	-S 1 -C 1.0 -E 0.001 -B 1.0 -Z -L 0.1 -I 1000	ACC	B	22	0.8619	0.8771	0.7996	0.8619	0.8923	0.7621	0.1229	0.1077	0.1381	0.8606	0.1394	0.86	0.7751	[44 0 18] [0 43 0] [11 0 94]	0.8381	0.8547	0.7689	0.8381	0.8713	0.7204	0.1453	0.829	0.849	0.764	0.829	0.869	0.712	0.151	0.819	0.841	0.753	0.819	0.862	0.693	0.159	0.152	0.8636	0.8747	0.8009	0.8636	0.8859	0.7501	0.1253	0.84
lazy.KStar_AUC_F_54_0.981_755	lazy.KStar	-B 20 -M a	AUC	F	54	0.981	1	1	0.981	0.992	0.9683	0.0135	0.008	0.019	0.9821	0.0179	0.9811	0.9695	[62 0 0] [0 43 0] [4 0 101]	0.9714	0.9993	0.999	0.9714	0.9853	0.9522	0.0217	0.92	0.968	0.946	0.92	0.946	0.866	0.067	0.913	0.963	0.938	0.913	0.939	0.853	0.074	0.057	0.8485	0.9331	0.9174	0.8485	0.901	0.7333	0.1253	0.933
lazy.KStar_AUC_F_54_0.981_959	lazy.KStar	-B 20 -M n	AUC	F	54	0.981	1	1	0.981	0.992	0.9683	0.0135	0.008	0.019	0.9821	0.0179	0.9811	0.9695	[62 0 0] [0 43 0] [4 0 101]	0.9714	0.9993	0.999	0.9714	0.9853	0.9522	0.0217	0.915	0.965	0.942	0.915	0.94	0.856	0.073	0.918	0.964	0.94	0.918	0.941	0.861	0.07	0.061	0.8485	0.9331	0.9174	0.8485	0.901	0.7333	0.1253	0.934
trees.RandomForest_AUC_BF_11_0.9381_361	trees.RandomForest	-I 10 -K 0 -S 1	AUC	BF	11	0.9381	0.9885	0.9779	0.9381	0.9555	0.8956	0.0532	0.0445	0.0619	0.9376	0.0624	0.9376	0.9001	[54 1 7] [0 43 0] [5 0 100]	0.9429	0.9824	0.968	0.9429	0.9539	0.9021	0.0516	0.876	0.957	0.933	0.876	0.912	0.791	0.106	0.885	0.959	0.937	0.885	0.917	0.805	0.099	0.091	0.8636	0.9488	0.9205	0.8636	0.8838	0.7455	0.1263	0.756
bayes.NaiveBayesSimple_MCC_F_23_0.8429_815	bayes.NaiveBayesSimple		MCC	F	23	0.8429	0.8943	0.8186	0.8429	0.8761	0.7288	0.1405	0.1239	0.1571	0.841	0.159	0.8399	0.7433	[41 0 21] [0 43 0] [12 0 93]	0.8333	0.8928	0.8195	0.8333	0.8693	0.7121	0.1487	0.827	0.896	0.841	0.827	0.867	0.701	0.153	0.819	0.894	0.837	0.819	0.86	0.686	0.161	0.173	0.8485	0.9163	0.8635	0.8485	0.898	0.7348	0.1268	0.832
rules.NNge_MCC_FB_7_0.8667_517	rules.NNge	-G 5 -I 5	MCC	FB	7	0.8667	0.8888	0.8136	0.8667	0.9109	0.7743	0.1112	0.0891	0.1333	0.869	0.131	0.8675	0.7866	[50 0 12] [0 43 0] [16 0 89]	0.7667	0.7957	0.6942	0.7667	0.8248	0.5965	0.2043	0.779	0.807	0.713	0.779	0.835	0.622	0.193	0.773	0.805	0.711	0.773	0.836	0.614	0.195	0.199	0.8409	0.8707	0.795	0.8409	0.9005	0.7222	0.1293	0.687
rules.NNge_MCC_FB_7_0.8667_757	rules.NNge	-G 5 -I 5	MCC	FB	7	0.8667	0.8888	0.8136	0.8667	0.9109	0.7743	0.1112	0.0891	0.1333	0.869	0.131	0.8675	0.7866	[50 0 12] [0 43 0] [16 0 89]	0.7667	0.7957	0.6942	0.7667	0.8248	0.5965	0.2043	0.766	0.797	0.704	0.766	0.829	0.6	0.203	0.772	0.802	0.707	0.772	0.832	0.61	0.198	0.195	0.8409	0.8707	0.795	0.8409	0.9005	0.7222	0.1293	0.683
functions.LibLINEAR_ACC_F_18_0.8857_160	functions.LibLINEAR	-S 1 -C 1.0 -E 0.001 -B 1.0 -Z -L 0.1 -I 1000	ACC	F	18	0.8857	0.8982	0.8305	0.8857	0.9106	0.8034	0.1018	0.0894	0.1143	0.885	0.115	0.8844	0.8142	[47 0 15] [0 43 0] [9 0 96]	0.8714	0.8853	0.8115	0.8714	0.8991	0.7786	0.1147	0.852	0.869	0.792	0.852	0.886	0.746	0.131	0.852	0.868	0.79	0.852	0.883	0.749	0.132	0.137	0.8712	0.8697	0.8107	0.8712	0.8682	0.7552	0.1303	0.844
trees.RandomForest_AUC_top100_100_0.8143_353	trees.RandomForest	-I 25 -K 0 -S 1	AUC	top100	100	0.8143	0.9307	0.8788	0.8143	0.8613	0.68	0.1622	0.1387	0.1857	0.8119	0.1881	0.8125	0.6985	[40 0 22] [0 43 0] [17 0 88]	0.8714	0.9402	0.8881	0.8714	0.9102	0.7807	0.1092	0.818	0.928	0.885	0.818	0.867	0.692	0.157	0.82	0.93	0.889	0.82	0.874	0.698	0.153	0.141	0.8561	0.9139	0.8766	0.8561	0.8823	0.7385	0.1308	0.839
trees.RandomForest_AUC_top100_100_0.8143_444	trees.RandomForest	-I 25 -K 0 -S 1	AUC	top100	100	0.8143	0.9307	0.8788	0.8143	0.8613	0.68	0.1622	0.1387	0.1857	0.8119	0.1881	0.8125	0.6985	[40 0 22] [0 43 0] [17 0 88]	0.8714	0.9402	0.8881	0.8714	0.9102	0.7807	0.1092	0.815	0.923	0.878	0.815	0.864	0.685	0.161	0.82	0.927	0.885	0.82	0.866	0.691	0.157	0.145	0.8561	0.9139	0.8766	0.8561	0.8823	0.7385	0.1308	0.846
trees.RandomForest_BER_top100_100_0.8143_405	trees.RandomForest	-I 25 -K 0 -S 1	BER	top100	100	0.8143	0.9307	0.8788	0.8143	0.8613	0.68	0.1622	0.1387	0.1857	0.8119	0.1881	0.8125	0.6985	[40 0 22] [0 43 0] [17 0 88]	0.8714	0.9402	0.8881	0.8714	0.9102	0.7807	0.1092	0.819	0.926	0.884	0.819	0.866	0.695	0.157	0.809	0.922	0.876	0.809	0.861	0.677	0.165	0.143	0.8561	0.9139	0.8766	0.8561	0.8823	0.7385	0.1308	0.839
trees.RandomForest_MCC_top100_100_0.8143_247	trees.RandomForest	-I 25 -K 0 -S 1	MCC	top100	100	0.8143	0.9307	0.8788	0.8143	0.8613	0.68	0.1622	0.1387	0.1857	0.8119	0.1881	0.8125	0.6985	[40 0 22] [0 43 0] [17 0 88]	0.8714	0.9402	0.8881	0.8714	0.9102	0.7807	0.1092	0.812	0.924	0.881	0.812	0.865	0.681	0.161	0.82	0.93	0.887	0.82	0.872	0.697	0.154	0.14	0.8561	0.9139	0.8766	0.8561	0.8823	0.7385	0.1308	0.839
trees.RandomTree_AUC_F_11_0.9048_919	trees.RandomTree	-K 0 -M 1.0 -V 0.001 -S 1	AUC	F	11	0.9048	0.9204	0.8598	0.9048	0.936	0.838	0.0796	0.064	0.0952	0.9048	0.0952	0.9047	0.8472	[53 0 9] [0 43 0] [10 1 94]	0.8381	0.8606	0.7723	0.8381	0.8831	0.7222	0.1394	0.825	0.852	0.767	0.825	0.878	0.705	0.148	0.817	0.845	0.757	0.817	0.873	0.692	0.155	0.142	0.8409	0.8687	0.7841	0.8409	0.8965	0.7189	0.1313	0.693
lazy.IBk_ACC_top75_75_0.9143_461	lazy.IBk	-K 1 -W 0 -A "weka.core.neighboursearch.LinearNNSearch -A \"weka.core.ManhattanDistance -D -R first-last\""	ACC	top75	75	0.9143	0.9295	0.8756	0.9143	0.9447	0.8551	0.0705	0.0553	0.0857	0.9161	0.0839	0.9148	0.8628	[55 0 7] [0 43 0] [11 0 94]	0.9143	0.9295	0.8756	0.9143	0.9447	0.8551	0.0705	0.872	0.893	0.823	0.872	0.914	0.786	0.107	0.872	0.896	0.841	0.872	0.917	0.786	0.106	0.099	0.8561	0.8682	0.7983	0.8561	0.8803	0.7351	0.1318	0.89
lazy.IBk_BER_top75_75_0.9143_508	lazy.IBk	-K 1 -W 0 -A "weka.core.neighboursearch.LinearNNSearch -A \"weka.core.ManhattanDistance -D -R first-last\""	BER	top75	75	0.9143	0.9295	0.8756	0.9143	0.9447	0.8551	0.0705	0.0553	0.0857	0.9161	0.0839	0.9148	0.8628	[55 0 7] [0 43 0] [11 0 94]	0.9143	0.9295	0.8756	0.9143	0.9447	0.8551	0.0705	0.871	0.893	0.824	0.871	0.916	0.783	0.107	0.862	0.886	0.827	0.862	0.909	0.769	0.115	0.104	0.8561	0.8682	0.7983	0.8561	0.8803	0.7351	0.1318	0.887
lazy.IBk_BER_top75_75_0.9143_781	lazy.IBk	-K 1 -W 0 -A "weka.core.neighboursearch.LinearNNSearch -A \"weka.core.ManhattanDistance -D -R first-last\""	BER	top75	75	0.9143	0.9295	0.8756	0.9143	0.9447	0.8551	0.0705	0.0553	0.0857	0.9161	0.0839	0.9148	0.8628	[55 0 7] [0 43 0] [11 0 94]	0.9143	0.9295	0.8756	0.9143	0.9447	0.8551	0.0705	0.862	0.886	0.814	0.862	0.91	0.77	0.114	0.866	0.889	0.833	0.866	0.913	0.774	0.111	0.098	0.8561	0.8682	0.7983	0.8561	0.8803	0.7351	0.1318	0.887
lazy.IBk_FDR_top75_75_0.9143_202	lazy.IBk	-K 1 -W 0 -A "weka.core.neighboursearch.LinearNNSearch -A \"weka.core.ManhattanDistance -D -R first-last\""	FDR	top75	75	0.9143	0.9295	0.8756	0.9143	0.9447	0.8551	0.0705	0.0553	0.0857	0.9161	0.0839	0.9148	0.8628	[55 0 7] [0 43 0] [11 0 94]	0.9143	0.9295	0.8756	0.9143	0.9447	0.8551	0.0705	0.871	0.893	0.825	0.871	0.915	0.784	0.107	0.865	0.889	0.83	0.865	0.911	0.773	0.112	0.102	0.8561	0.8682	0.7983	0.8561	0.8803	0.7351	0.1318	0.89
lazy.IBk_FDR_top75_75_0.9143_422	lazy.IBk	-K 1 -W 0 -A "weka.core.neighboursearch.LinearNNSearch -A \"weka.core.ManhattanDistance -D -R first-last\""	FDR	top75	75	0.9143	0.9295	0.8756	0.9143	0.9447	0.8551	0.0705	0.0553	0.0857	0.9161	0.0839	0.9148	0.8628	[55 0 7] [0 43 0] [11 0 94]	0.9143	0.9295	0.8756	0.9143	0.9447	0.8551	0.0705	0.873	0.896	0.829	0.873	0.919	0.79	0.104	0.864	0.886	0.828	0.864	0.909	0.771	0.113	0.095	0.8561	0.8682	0.7983	0.8561	0.8803	0.7351	0.1318	0.893
lazy.IBk_MCC_top75_75_0.9143_263	lazy.IBk	-K 1 -W 0 -A "weka.core.neighboursearch.LinearNNSearch -A \"weka.core.ManhattanDistance -D -R first-last\""	MCC	top75	75	0.9143	0.9295	0.8756	0.9143	0.9447	0.8551	0.0705	0.0553	0.0857	0.9161	0.0839	0.9148	0.8628	[55 0 7] [0 43 0] [11 0 94]	0.9143	0.9295	0.8756	0.9143	0.9447	0.8551	0.0705	0.871	0.893	0.824	0.871	0.915	0.784	0.107	0.864	0.887	0.832	0.864	0.908	0.77	0.114	0.096	0.8561	0.8682	0.7983	0.8561	0.8803	0.7351	0.1318	0.891
lazy.IBk_MCC_top75_75_0.9143_368	lazy.IBk	-K 1 -W 0 -A "weka.core.neighboursearch.LinearNNSearch -A \"weka.core.ManhattanDistance -D -R first-last\""	MCC	top75	75	0.9143	0.9295	0.8756	0.9143	0.9447	0.8551	0.0705	0.0553	0.0857	0.9161	0.0839	0.9148	0.8628	[55 0 7] [0 43 0] [11 0 94]	0.9143	0.9295	0.8756	0.9143	0.9447	0.8551	0.0705	0.872	0.895	0.827	0.872	0.917	0.786	0.105	0.868	0.89	0.835	0.868	0.913	0.779	0.109	0.097	0.8561	0.8682	0.7983	0.8561	0.8803	0.7351	0.1318	0.889
functions.LibLINEAR_ACC_F_22_0.9048_688	functions.LibLINEAR	-S 1 -C 1.0 -E 0.001 -B 1.0 -L 0.1 -I 1000	ACC	F	22	0.9048	0.9103	0.8535	0.9048	0.9158	0.8382	0.0897	0.0842	0.0952	0.908	0.092	0.9022	0.8437	[46 0 16] [0 43 0] [4 0 101]	0.8905	0.8974	0.8337	0.8905	0.9043	0.8135	0.1026	0.857	0.868	0.797	0.857	0.879	0.759	0.132	0.851	0.863	0.789	0.851	0.874	0.745	0.137	0.132	0.8636	0.8652	0.8004	0.8636	0.8667	0.7416	0.1348	0.811
functions.LibLINEAR_ACC_F_22_0.9048_896	functions.LibLINEAR	-S 1 -C 1.0 -E 0.001 -B 1.0 -L 0.1 -I 1000	ACC	F	22	0.9048	0.9103	0.8535	0.9048	0.9158	0.8382	0.0897	0.0842	0.0952	0.908	0.092	0.9022	0.8437	[46 0 16] [0 43 0] [4 0 101]	0.8905	0.8974	0.8337	0.8905	0.9043	0.8135	0.1026	0.855	0.865	0.793	0.855	0.875	0.757	0.135	0.851	0.864	0.792	0.851	0.877	0.748	0.136	0.134	0.8636	0.8652	0.8004	0.8636	0.8667	0.7416	0.1348	0.806
functions.SimpleLogistic_ACC_top10_10_0.7429_387	functions.SimpleLogistic	-I 0 -M 500 -H 50 -W 0.0	ACC	top10	10	0.7429	0.8666	0.7909	0.7429	0.8037	0.5533	0.2267	0.1963	0.2571	0.736	0.264	0.7374	0.5793	[30 0 32] [0 43 0] [22 0 83]	0.7333	0.8637	0.7935	0.7333	0.7997	0.5379	0.2335	0.731	0.869	0.808	0.731	0.797	0.537	0.236	0.727	0.862	0.799	0.727	0.792	0.532	0.24	0.249	0.8636	0.8764	0.8373	0.8636	0.8657	0.7413	0.1354	0.753
bayes.NaiveBayes_ACC_F_17_0.8619_628	bayes.NaiveBayes		ACC	F	17	0.8619	0.8994	0.8141	0.8619	0.8951	0.7623	0.1215	0.1049	0.1381	0.8606	0.1394	0.8606	0.7758	[45 0 17] [0 43 0] [12 0 93]	0.8571	0.8956	0.8041	0.8571	0.8903	0.7539	0.1263	0.833	0.902	0.842	0.833	0.883	0.719	0.142	0.824	0.902	0.839	0.824	0.877	0.704	0.15	0.162	0.8409	0.9016	0.8617	0.8409	0.8874	0.7191	0.1359	0.814
bayes.NaiveBayes_ACC_F_17_0.8619_638	bayes.NaiveBayes		ACC	F	17	0.8619	0.8994	0.8141	0.8619	0.8951	0.7623	0.1215	0.1049	0.1381	0.8606	0.1394	0.8606	0.7758	[45 0 17] [0 43 0] [12 0 93]	0.8571	0.8956	0.8041	0.8571	0.8903	0.7539	0.1263	0.825	0.898	0.838	0.825	0.876	0.703	0.149	0.824	0.903	0.843	0.824	0.877	0.704	0.149	0.164	0.8409	0.9016	0.8617	0.8409	0.8874	0.7191	0.1359	0.805
bayes.NaiveBayes_FDR_top30_30_0.7429_47	bayes.NaiveBayes	-K	FDR	top30	30	0.7429	0.8755	0.8025	0.7429	0.8093	0.5558	0.2239	0.1907	0.2571	0.7383	0.2617	0.7399	0.5819	[32 0 30] [0 43 0] [24 0 81]	0.7571	0.8739	0.8023	0.7571	0.8319	0.5874	0.2055	0.746	0.876	0.821	0.746	0.814	0.569	0.22	0.752	0.881	0.824	0.752	0.83	0.585	0.209	0.233	0.8485	0.9009	0.834	0.8485	0.8788	0.7223	0.1364	0.767
bayes.NaiveBayes_MCC_top30_30_0.7429_95	bayes.NaiveBayes	-K	MCC	top30	30	0.7429	0.8755	0.8025	0.7429	0.8093	0.5558	0.2239	0.1907	0.2571	0.7383	0.2617	0.7399	0.5819	[32 0 30] [0 43 0] [24 0 81]	0.7571	0.8739	0.8023	0.7571	0.8319	0.5874	0.2055	0.75	0.883	0.831	0.75	0.814	0.573	0.218	0.747	0.881	0.826	0.747	0.829	0.578	0.212	0.235	0.8485	0.9009	0.834	0.8485	0.8788	0.7223	0.1364	0.774
bayes.NaiveBayesSimple_ACC_F_17_0.8571_20	bayes.NaiveBayesSimple		ACC	F	17	0.8571	0.8905	0.8217	0.8571	0.8903	0.7539	0.1263	0.1097	0.1429	0.8557	0.1443	0.8555	0.7677	[44 0 18] [0 43 0] [12 0 93]	0.8476	0.8918	0.8216	0.8476	0.8808	0.7371	0.1358	0.836	0.897	0.842	0.836	0.877	0.72	0.143	0.833	0.897	0.84	0.833	0.875	0.715	0.146	0.167	0.8106	0.9212	0.8927	0.8106	0.9157	0.6979	0.1369	0.846
bayes.NaiveBayesSimple_AUC_BF_15_0.8762_941	bayes.NaiveBayesSimple		AUC	BF	15	0.8762	0.9536	0.9179	0.8762	0.92	0.7924	0.1019	0.08	0.1238	0.8752	0.1248	0.8754	0.8016	[49 2 11] [0 43 0] [12 1 92]	0.881	0.9513	0.9155	0.881	0.9142	0.7961	0.1024	0.87	0.947	0.915	0.87	0.913	0.783	0.109	0.86	0.938	0.902	0.86	0.909	0.766	0.116	0.125	0.8333	0.9027	0.8732	0.8333	0.8929	0.71	0.1369	0.84
lazy.KStar_ACC_top15_15_0.8571_879	lazy.KStar	-B 20 -M n	ACC	top15	15	0.8571	0.9514	0.9228	0.8571	0.8959	0.7549	0.1235	0.1041	0.1429	0.8563	0.1437	0.8566	0.7692	[46 0 16] [0 43 0] [14 0 91]	0.8667	0.9539	0.9284	0.8667	0.9054	0.7721	0.114	0.842	0.937	0.904	0.842	0.891	0.735	0.133	0.837	0.928	0.891	0.837	0.884	0.722	0.14	0.126	0.8333	0.9222	0.9031	0.8333	0.8879	0.7059	0.1394	0.864
lazy.KStar_BER_top15_15_0.8571_140	lazy.KStar	-B 20 -M m	BER	top15	15	0.8571	0.9514	0.9228	0.8571	0.8959	0.7549	0.1235	0.1041	0.1429	0.8563	0.1437	0.8566	0.7692	[46 0 16] [0 43 0] [14 0 91]	0.8667	0.9539	0.9284	0.8667	0.9054	0.7721	0.114	0.837	0.931	0.897	0.837	0.883	0.722	0.14	0.838	0.931	0.896	0.838	0.885	0.726	0.138	0.128	0.8333	0.9222	0.9031	0.8333	0.8879	0.7059	0.1394	0.869
lazy.KStar_BER_top15_15_0.8571_182	lazy.KStar	-B 20 -M a	BER	top15	15	0.8571	0.9514	0.9228	0.8571	0.8959	0.7549	0.1235	0.1041	0.1429	0.8563	0.1437	0.8566	0.7692	[46 0 16] [0 43 0] [14 0 91]	0.8667	0.9539	0.9284	0.8667	0.9054	0.7721	0.114	0.847	0.941	0.908	0.847	0.896	0.744	0.128	0.842	0.933	0.897	0.842	0.89	0.732	0.134	0.124	0.8333	0.9222	0.9031	0.8333	0.8879	0.7059	0.1394	0.867
lazy.KStar_BER_top15_15_0.8571_548	lazy.KStar	-B 20 -M n	BER	top15	15	0.8571	0.9514	0.9228	0.8571	0.8959	0.7549	0.1235	0.1041	0.1429	0.8563	0.1437	0.8566	0.7692	[46 0 16] [0 43 0] [14 0 91]	0.8667	0.9539	0.9284	0.8667	0.9054	0.7721	0.114	0.843	0.935	0.899	0.843	0.887	0.733	0.135	0.835	0.929	0.894	0.835	0.882	0.718	0.142	0.123	0.8333	0.9222	0.9031	0.8333	0.8879	0.7059	0.1394	0.879
lazy.KStar_BER_top15_15_0.8571_928	lazy.KStar	-B 20 -M n	BER	top15	15	0.8571	0.9514	0.9228	0.8571	0.8959	0.7549	0.1235	0.1041	0.1429	0.8563	0.1437	0.8566	0.7692	[46 0 16] [0 43 0] [14 0 91]	0.8667	0.9539	0.9284	0.8667	0.9054	0.7721	0.114	0.839	0.931	0.898	0.839	0.884	0.726	0.138	0.842	0.934	0.901	0.842	0.886	0.73	0.136	0.13	0.8333	0.9222	0.9031	0.8333	0.8879	0.7059	0.1394	0.868
lazy.KStar_FDR_top15_15_0.8571_190	lazy.KStar	-B 20 -M a	FDR	top15	15	0.8571	0.9514	0.9228	0.8571	0.8959	0.7549	0.1235	0.1041	0.1429	0.8563	0.1437	0.8566	0.7692	[46 0 16] [0 43 0] [14 0 91]	0.8667	0.9539	0.9284	0.8667	0.9054	0.7721	0.114	0.839	0.932	0.896	0.839	0.888	0.729	0.136	0.832	0.928	0.893	0.832	0.88	0.714	0.144	0.122	0.8333	0.9222	0.9031	0.8333	0.8879	0.7059	0.1394	0.871
lazy.KStar_FDR_top15_15_0.8571_282	lazy.KStar	-B 20 -M a	FDR	top15	15	0.8571	0.9514	0.9228	0.8571	0.8959	0.7549	0.1235	0.1041	0.1429	0.8563	0.1437	0.8566	0.7692	[46 0 16] [0 43 0] [14 0 91]	0.8667	0.9539	0.9284	0.8667	0.9054	0.7721	0.114	0.844	0.937	0.902	0.844	0.894	0.739	0.131	0.84	0.933	0.898	0.84	0.885	0.728	0.138	0.123	0.8333	0.9222	0.9031	0.8333	0.8879	0.7059	0.1394	0.871
lazy.KStar_FDR_top15_15_0.8571_892	lazy.KStar	-B 20 -M n	FDR	top15	15	0.8571	0.9514	0.9228	0.8571	0.8959	0.7549	0.1235	0.1041	0.1429	0.8563	0.1437	0.8566	0.7692	[46 0 16] [0 43 0] [14 0 91]	0.8667	0.9539	0.9284	0.8667	0.9054	0.7721	0.114	0.841	0.936	0.905	0.841	0.883	0.729	0.138	0.836	0.932	0.9	0.836	0.883	0.722	0.14	0.124	0.8333	0.9222	0.9031	0.8333	0.8879	0.7059	0.1394	0.869
lazy.KStar_MCC_top15_15_0.8571_119	lazy.KStar	-B 20 -M n	MCC	top15	15	0.8571	0.9514	0.9228	0.8571	0.8959	0.7549	0.1235	0.1041	0.1429	0.8563	0.1437	0.8566	0.7692	[46 0 16] [0 43 0] [14 0 91]	0.8667	0.9539	0.9284	0.8667	0.9054	0.7721	0.114	0.835	0.931	0.899	0.835	0.883	0.721	0.141	0.836	0.931	0.897	0.836	0.882	0.72	0.141	0.126	0.8333	0.9222	0.9031	0.8333	0.8879	0.7059	0.1394	0.867
lazy.KStar_MCC_top15_15_0.8571_560	lazy.KStar	-B 20 -M m	MCC	top15	15	0.8571	0.9514	0.9228	0.8571	0.8959	0.7549	0.1235	0.1041	0.1429	0.8563	0.1437	0.8566	0.7692	[46 0 16] [0 43 0] [14 0 91]	0.8667	0.9539	0.9284	0.8667	0.9054	0.7721	0.114	0.837	0.934	0.901	0.837	0.885	0.725	0.139	0.839	0.932	0.899	0.839	0.887	0.728	0.137	0.13	0.8333	0.9222	0.9031	0.8333	0.8879	0.7059	0.1394	0.87
lazy.KStar_MCC_top15_15_0.8571_738	lazy.KStar	-B 20 -M a	MCC	top15	15	0.8571	0.9514	0.9228	0.8571	0.8959	0.7549	0.1235	0.1041	0.1429	0.8563	0.1437	0.8566	0.7692	[46 0 16] [0 43 0] [14 0 91]	0.8667	0.9539	0.9284	0.8667	0.9054	0.7721	0.114	0.846	0.938	0.909	0.846	0.889	0.738	0.133	0.839	0.931	0.894	0.839	0.888	0.728	0.137	0.126	0.8333	0.9222	0.9031	0.8333	0.8879	0.7059	0.1394	0.871
rules.NNge_ACC_B_25_0.9476_488	rules.NNge	-G 5 -I 5	ACC	B	25	0.9476	0.9532	0.9181	0.9476	0.9587	0.9103	0.0468	0.0413	0.0524	0.9476	0.0524	0.9473	0.9152	[55 0 7] [0 43 0] [4 0 101]	0.8286	0.8507	0.7618	0.8286	0.8728	0.7051	0.1493	0.815	0.838	0.756	0.815	0.861	0.69	0.162	0.812	0.836	0.751	0.812	0.861	0.686	0.164	0.149	0.8182	0.8606	0.7724	0.8182	0.903	0.6966	0.1394	0.709
rules.NNge_ACC_B_25_0.9476_640	rules.NNge	-G 5 -I 5	ACC	B	25	0.9476	0.9532	0.9181	0.9476	0.9587	0.9103	0.0468	0.0413	0.0524	0.9476	0.0524	0.9473	0.9152	[55 0 7] [0 43 0] [4 0 101]	0.8286	0.8507	0.7618	0.8286	0.8728	0.7051	0.1493	0.813	0.837	0.751	0.813	0.862	0.687	0.163	0.816	0.838	0.752	0.816	0.86	0.69	0.162	0.15	0.8182	0.8606	0.7724	0.8182	0.903	0.6966	0.1394	0.704
lazy.IBk_ACC_BF_8_0.981_274	lazy.IBk	-K 1 -W 0 -A "weka.core.neighboursearch.LinearNNSearch -A \"weka.core.ManhattanDistance -D -R first-last\""	ACC	BF	8	0.981	0.9837	0.97	0.981	0.9865	0.9674	0.0163	0.0135	0.019	0.981	0.019	0.981	0.9693	[60 0 2] [0 43 0] [2 0 103]	0.981	0.9837	0.97	0.981	0.9865	0.9674	0.0163	0.952	0.959	0.93	0.952	0.966	0.919	0.041	0.951	0.957	0.933	0.951	0.965	0.917	0.042	0.04	0.8258	0.8601	0.7876	0.8258	0.8944	0.6994	0.1399	0.96
functions.LibLINEAR_ACC_top100_100_0.8143_170	functions.LibLINEAR	-S 1 -C 1.0 -E 0.001 -B 1.0 -L 0.1 -I 1000	ACC	top100	100	0.8143	0.8309	0.7386	0.8143	0.8475	0.6785	0.1691	0.1525	0.1857	0.8121	0.1879	0.8077	0.6937	[35 0 27] [0 43 0] [12 0 93]	0.8143	0.8323	0.7398	0.8143	0.8503	0.6784	0.1677	0.79	0.813	0.72	0.79	0.836	0.641	0.187	0.797	0.824	0.733	0.797	0.851	0.656	0.176	0.177	0.8561	0.8596	0.7959	0.8561	0.8631	0.7277	0.1404	0.798
functions.LibLINEAR_ACC_top100_100_0.8333_682	functions.LibLINEAR	-S 1 -C 1.0 -E 0.001 -B 1.0 -Z -L 0.1 -I 1000	ACC	top100	100	0.8333	0.8499	0.7627	0.8333	0.8665	0.712	0.1501	0.1335	0.1667	0.8314	0.1686	0.8294	0.7269	[39 0 23] [0 43 0] [12 0 93]	0.8286	0.8452	0.7566	0.8286	0.8618	0.7037	0.1548	0.798	0.823	0.732	0.798	0.849	0.656	0.177	0.805	0.83	0.74	0.805	0.856	0.669	0.17	0.163	0.8561	0.8596	0.7959	0.8561	0.8631	0.7277	0.1404	0.802
functions.LibLINEAR_AUC_top100_100_0.8143_946	functions.LibLINEAR	-S 1 -C 1.0 -E 0.001 -B 1.0 -L 0.1 -I 1000	AUC	top100	100	0.8143	0.8309	0.7386	0.8143	0.8475	0.6785	0.1691	0.1525	0.1857	0.8121	0.1879	0.8077	0.6937	[35 0 27] [0 43 0] [12 0 93]	0.8143	0.8323	0.7398	0.8143	0.8503	0.6784	0.1677	0.79	0.816	0.725	0.79	0.843	0.643	0.184	0.801	0.826	0.735	0.801	0.851	0.662	0.174	0.176	0.8561	0.8596	0.7959	0.8561	0.8631	0.7277	0.1404	0.797
functions.LibLINEAR_AUC_top100_100_0.8333_88	functions.LibLINEAR	-S 1 -C 1.0 -E 0.001 -B 1.0 -Z -L 0.1 -I 1000	AUC	top100	100	0.8333	0.8499	0.7627	0.8333	0.8665	0.712	0.1501	0.1335	0.1667	0.8314	0.1686	0.8294	0.7269	[39 0 23] [0 43 0] [12 0 93]	0.8286	0.8452	0.7566	0.8286	0.8618	0.7037	0.1548	0.793	0.816	0.725	0.793	0.839	0.644	0.184	0.806	0.83	0.74	0.806	0.853	0.669	0.17	0.163	0.8561	0.8596	0.7959	0.8561	0.8631	0.7277	0.1404	0.812
functions.LibLINEAR_AUC_top100_100_0.8381_453	functions.LibLINEAR	-S 1 -C 1.0 -E 0.001 -B 1.0 -Z -L 0.1 -I 1000	AUC	top100	100	0.8381	0.8533	0.7678	0.8381	0.8685	0.7205	0.1467	0.1315	0.1619	0.8368	0.1632	0.8338	0.7342	[39 0 23] [0 43 0] [11 0 94]	0.8286	0.8452	0.7566	0.8286	0.8618	0.7037	0.1548	0.79	0.816	0.727	0.79	0.842	0.643	0.184	0.803	0.831	0.74	0.803	0.858	0.669	0.169	0.165	0.8561	0.8596	0.7959	0.8561	0.8631	0.7277	0.1404	0.811
functions.LibLINEAR_BER_top100_100_0.8143_59	functions.LibLINEAR	-S 1 -C 1.0 -E 0.001 -B 1.0 -L 0.1 -I 1000	BER	top100	100	0.8143	0.8309	0.7386	0.8143	0.8475	0.6785	0.1691	0.1525	0.1857	0.8121	0.1879	0.8077	0.6937	[35 0 27] [0 43 0] [12 0 93]	0.8143	0.8323	0.7398	0.8143	0.8503	0.6784	0.1677	0.796	0.821	0.73	0.796	0.846	0.652	0.179	0.799	0.825	0.735	0.799	0.851	0.66	0.175	0.178	0.8561	0.8596	0.7959	0.8561	0.8631	0.7277	0.1404	0.798
functions.LibLINEAR_BER_top100_100_0.8143_603	functions.LibLINEAR	-S 1 -C 1.0 -E 0.001 -B 1.0 -L 0.1 -I 1000	BER	top100	100	0.8143	0.8309	0.7386	0.8143	0.8475	0.6785	0.1691	0.1525	0.1857	0.8121	0.1879	0.8077	0.6937	[35 0 27] [0 43 0] [12 0 93]	0.8143	0.8323	0.7398	0.8143	0.8503	0.6784	0.1677	0.792	0.816	0.725	0.792	0.84	0.646	0.184	0.793	0.819	0.725	0.793	0.844	0.649	0.181	0.174	0.8561	0.8596	0.7959	0.8561	0.8631	0.7277	0.1404	0.802
functions.LibLINEAR_BER_top100_100_0.8333_302	functions.LibLINEAR	-S 1 -C 1.0 -E 0.001 -B 1.0 -Z -L 0.1 -I 1000	BER	top100	100	0.8333	0.8499	0.7627	0.8333	0.8665	0.712	0.1501	0.1335	0.1667	0.8314	0.1686	0.8294	0.7269	[39 0 23] [0 43 0] [12 0 93]	0.8286	0.8452	0.7566	0.8286	0.8618	0.7037	0.1548	0.805	0.827	0.739	0.805	0.85	0.666	0.173	0.808	0.833	0.744	0.808	0.857	0.676	0.167	0.172	0.8561	0.8596	0.7959	0.8561	0.8631	0.7277	0.1404	0.807
functions.LibLINEAR_FDR_top100_100_0.819_181	functions.LibLINEAR	-S 1 -C 1.0 -E 0.001 -B 1.0 -L 0.1 -I 1000	FDR	top100	100	0.819	0.8356	0.7446	0.819	0.8523	0.6869	0.1644	0.1477	0.181	0.8169	0.1831	0.8132	0.702	[36 0 26] [0 43 0] [12 0 93]	0.8143	0.8323	0.7398	0.8143	0.8503	0.6784	0.1677	0.798	0.824	0.734	0.798	0.849	0.657	0.176	0.796	0.821	0.731	0.796	0.847	0.652	0.179	0.177	0.8561	0.8596	0.7959	0.8561	0.8631	0.7277	0.1404	0.802
functions.LibLINEAR_FDR_top100_100_0.8333_340	functions.LibLINEAR	-S 1 -C 1.0 -E 0.001 -B 1.0 -Z -L 0.1 -I 1000	FDR	top100	100	0.8333	0.8499	0.7627	0.8333	0.8665	0.712	0.1501	0.1335	0.1667	0.8314	0.1686	0.8294	0.7269	[39 0 23] [0 43 0] [12 0 93]	0.8286	0.8452	0.7566	0.8286	0.8618	0.7037	0.1548	0.8	0.824	0.734	0.8	0.849	0.658	0.176	0.806	0.829	0.74	0.806	0.851	0.667	0.171	0.158	0.8561	0.8596	0.7959	0.8561	0.8631	0.7277	0.1404	0.806
functions.LibLINEAR_MCC_top100_100_0.8143_541	functions.LibLINEAR	-S 1 -C 1.0 -E 0.001 -B 1.0 -L 0.1 -I 1000	MCC	top100	100	0.8143	0.8309	0.7386	0.8143	0.8475	0.6785	0.1691	0.1525	0.1857	0.8121	0.1879	0.8077	0.6937	[35 0 27] [0 43 0] [12 0 93]	0.8143	0.8323	0.7398	0.8143	0.8503	0.6784	0.1677	0.788	0.814	0.723	0.788	0.84	0.642	0.186	0.789	0.814	0.722	0.789	0.839	0.638	0.186	0.171	0.8561	0.8596	0.7959	0.8561	0.8631	0.7277	0.1404	0.8
functions.LibLINEAR_MCC_top100_100_0.8333_279	functions.LibLINEAR	-S 1 -C 1.0 -E 0.001 -B 1.0 -Z -L 0.1 -I 1000	MCC	top100	100	0.8333	0.8499	0.7627	0.8333	0.8665	0.712	0.1501	0.1335	0.1667	0.8314	0.1686	0.8294	0.7269	[39 0 23] [0 43 0] [12 0 93]	0.8286	0.8452	0.7566	0.8286	0.8618	0.7037	0.1548	0.807	0.827	0.741	0.807	0.847	0.667	0.173	0.804	0.828	0.738	0.804	0.852	0.667	0.172	0.169	0.8561	0.8596	0.7959	0.8561	0.8631	0.7277	0.1404	0.808
functions.Logistic_BER_top10_10_0.7429_300	functions.Logistic	-R 1.0E-8 -M -1 -num-decimal-places 4	BER	top10	10	0.7429	0.8725	0.7959	0.7429	0.8093	0.5558	0.2239	0.1907	0.2571	0.7383	0.2617	0.7399	0.5819	[32 0 30] [0 43 0] [24 0 81]	0.7476	0.875	0.8032	0.7476	0.8085	0.5622	0.2219	0.748	0.877	0.822	0.748	0.814	0.568	0.219	0.754	0.881	0.823	0.754	0.822	0.583	0.212	0.248	0.8561	0.8807	0.8424	0.8561	0.8631	0.7277	0.1404	0.786
lazy.IBk_ACC_FB_11_0.9762_538	lazy.IBk	-K 1 -W 0 -A "weka.core.neighboursearch.LinearNNSearch -A \"weka.core.ManhattanDistance -D -R first-last\""	ACC	FB	11	0.9762	0.9817	0.9645	0.9762	0.9873	0.9599	0.0183	0.0127	0.0238	0.9769	0.0231	0.9763	0.9618	[61 0 1] [0 43 0] [4 0 101]	0.9762	0.9817	0.9645	0.9762	0.9873	0.9599	0.0183	0.927	0.938	0.893	0.927	0.949	0.877	0.062	0.922	0.935	0.897	0.922	0.946	0.869	0.066	0.06	0.8182	0.8596	0.7813	0.8182	0.901	0.6952	0.1404	0.915
lazy.IBk_ACC_top15_15_0.8857_824	lazy.IBk	-K 1 -W 0 -A "weka.core.neighboursearch.LinearNNSearch -A \"weka.core.ManhattanDistance -D -R first-last\""	ACC	top15	15	0.8857	0.9023	0.8345	0.8857	0.9189	0.8046	0.0977	0.0811	0.1143	0.8857	0.1143	0.8857	0.8159	[50 0 12] [0 43 0] [12 0 93]	0.8905	0.9071	0.8414	0.8905	0.9237	0.8132	0.0929	0.848	0.873	0.794	0.848	0.898	0.747	0.127	0.847	0.871	0.807	0.847	0.891	0.741	0.131	0.119	0.8485	0.8586	0.7929	0.8485	0.8687	0.7172	0.1414	0.871
lazy.IBk_BER_top15_15_0.8857_111	lazy.IBk	-K 1 -W 0 -A "weka.core.neighboursearch.LinearNNSearch -A \"weka.core.ManhattanDistance -D -R first-last\""	BER	top15	15	0.8857	0.9023	0.8345	0.8857	0.9189	0.8046	0.0977	0.0811	0.1143	0.8857	0.1143	0.8857	0.8159	[50 0 12] [0 43 0] [12 0 93]	0.8905	0.9071	0.8414	0.8905	0.9237	0.8132	0.0929	0.852	0.874	0.798	0.852	0.896	0.75	0.126	0.841	0.864	0.802	0.841	0.886	0.728	0.136	0.119	0.8485	0.8586	0.7929	0.8485	0.8687	0.7172	0.1414	0.876
lazy.IBk_BER_top15_15_0.8857_832	lazy.IBk	-K 1 -W 0 -A "weka.core.neighboursearch.LinearNNSearch -A \"weka.core.ManhattanDistance -D -R first-last\""	BER	top15	15	0.8857	0.9023	0.8345	0.8857	0.9189	0.8046	0.0977	0.0811	0.1143	0.8857	0.1143	0.8857	0.8159	[50 0 12] [0 43 0] [12 0 93]	0.8905	0.9071	0.8414	0.8905	0.9237	0.8132	0.0929	0.854	0.876	0.801	0.854	0.898	0.754	0.124	0.847	0.867	0.806	0.847	0.893	0.74	0.13	0.125	0.8485	0.8586	0.7929	0.8485	0.8687	0.7172	0.1414	0.87
lazy.IBk_FDR_top15_15_0.8857_480	lazy.IBk	-K 1 -W 0 -A "weka.core.neighboursearch.LinearNNSearch -A \"weka.core.ManhattanDistance -D -R first-last\""	FDR	top15	15	0.8857	0.9023	0.8345	0.8857	0.9189	0.8046	0.0977	0.0811	0.1143	0.8857	0.1143	0.8857	0.8159	[50 0 12] [0 43 0] [12 0 93]	0.8905	0.9071	0.8414	0.8905	0.9237	0.8132	0.0929	0.852	0.874	0.797	0.852	0.896	0.751	0.126	0.849	0.875	0.813	0.849	0.894	0.744	0.129	0.123	0.8485	0.8586	0.7929	0.8485	0.8687	0.7172	0.1414	0.87
lazy.IBk_FDR_top15_15_0.8857_974	lazy.IBk	-K 1 -W 0 -A "weka.core.neighboursearch.LinearNNSearch -A \"weka.core.ManhattanDistance -D -R first-last\""	FDR	top15	15	0.8857	0.9023	0.8345	0.8857	0.9189	0.8046	0.0977	0.0811	0.1143	0.8857	0.1143	0.8857	0.8159	[50 0 12] [0 43 0] [12 0 93]	0.8905	0.9071	0.8414	0.8905	0.9237	0.8132	0.0929	0.853	0.873	0.797	0.853	0.893	0.748	0.127	0.852	0.874	0.813	0.852	0.897	0.75	0.126	0.119	0.8485	0.8586	0.7929	0.8485	0.8687	0.7172	0.1414	0.871
trees.HoeffdingTree_ACC_top30_30_0.7238_43	trees.HoeffdingTree	-L 2 -S 1 -E 1.0E-7 -H 0.05 -M 0.01 -G 200.0 -N 0.0	ACC	top30	30	0.7238	0.8408	0.7569	0.7238	0.8096	0.5317	0.2333	0.1904	0.2762	0.7277	0.2723	0.7254	0.558	[35 0 27] [0 43 0] [31 0 74]	0.7143	0.8409	0.7502	0.7143	0.8056	0.5177	0.2401	0.721	0.858	0.796	0.721	0.816	0.537	0.232	0.714	0.844	0.777	0.714	0.803	0.521	0.242	0.266	0.8485	0.9047	0.8582	0.8485	0.8687	0.7172	0.1414	0.743
trees.HoeffdingTree_AUC_top30_30_0.7238_987	trees.HoeffdingTree	-L 2 -S 1 -E 1.0E-7 -H 0.05 -M 0.01 -G 200.0 -N 0.0	AUC	top30	30	0.7238	0.8408	0.7569	0.7238	0.8096	0.5317	0.2333	0.1904	0.2762	0.7277	0.2723	0.7254	0.558	[35 0 27] [0 43 0] [31 0 74]	0.7143	0.8409	0.7502	0.7143	0.8056	0.5177	0.2401	0.717	0.858	0.798	0.717	0.814	0.531	0.235	0.713	0.852	0.789	0.713	0.807	0.522	0.24	0.276	0.8485	0.9047	0.8582	0.8485	0.8687	0.7172	0.1414	0.74
trees.HoeffdingTree_BER_top30_30_0.7238_245	trees.HoeffdingTree	-L 2 -S 1 -E 1.0E-7 -H 0.05 -M 0.01 -G 200.0 -N 0.0	BER	top30	30	0.7238	0.8408	0.7569	0.7238	0.8096	0.5317	0.2333	0.1904	0.2762	0.7277	0.2723	0.7254	0.558	[35 0 27] [0 43 0] [31 0 74]	0.7143	0.8409	0.7502	0.7143	0.8056	0.5177	0.2401	0.719	0.857	0.799	0.719	0.815	0.536	0.233	0.715	0.853	0.788	0.715	0.814	0.53	0.235	0.272	0.8485	0.9047	0.8582	0.8485	0.8687	0.7172	0.1414	0.734
trees.HoeffdingTree_FDR_top30_30_0.7238_126	trees.HoeffdingTree	-L 2 -S 1 -E 1.0E-7 -H 0.05 -M 0.01 -G 200.0 -N 0.0	FDR	top30	30	0.7238	0.8408	0.7569	0.7238	0.8096	0.5317	0.2333	0.1904	0.2762	0.7277	0.2723	0.7254	0.558	[35 0 27] [0 43 0] [31 0 74]	0.7143	0.8409	0.7502	0.7143	0.8056	0.5177	0.2401	0.723	0.859	0.799	0.723	0.814	0.539	0.231	0.723	0.855	0.793	0.723	0.815	0.541	0.231	0.267	0.8485	0.9047	0.8582	0.8485	0.8687	0.7172	0.1414	0.747
trees.HoeffdingTree_MCC_top30_30_0.7238_114	trees.HoeffdingTree	-L 2 -S 1 -E 1.0E-7 -H 0.05 -M 0.01 -G 200.0 -N 0.0	MCC	top30	30	0.7238	0.8408	0.7569	0.7238	0.8096	0.5317	0.2333	0.1904	0.2762	0.7277	0.2723	0.7254	0.558	[35 0 27] [0 43 0] [31 0 74]	0.7143	0.8409	0.7502	0.7143	0.8056	0.5177	0.2401	0.716	0.855	0.794	0.716	0.812	0.529	0.236	0.717	0.853	0.789	0.717	0.815	0.535	0.234	0.276	0.8485	0.9047	0.8582	0.8485	0.8687	0.7172	0.1414	0.741
lazy.IBk_ACC_top100_100_0.9143_74	lazy.IBk	-K 1 -W 0 -A "weka.core.neighboursearch.LinearNNSearch -A \"weka.core.ManhattanDistance -D -R first-last\""	ACC	top100	100	0.9143	0.9267	0.8725	0.9143	0.9392	0.8535	0.0733	0.0608	0.0857	0.9143	0.0857	0.9143	0.862	[53 0 9] [0 43 0] [9 0 96]	0.919	0.9329	0.8814	0.919	0.9467	0.8627	0.0671	0.872	0.89	0.822	0.872	0.908	0.782	0.11	0.874	0.892	0.84	0.874	0.915	0.787	0.105	0.093	0.8333	0.8566	0.7886	0.8333	0.8798	0.7009	0.1434	0.902
lazy.IBk_BER_top100_100_0.9143_811	lazy.IBk	-K 1 -W 0 -A "weka.core.neighboursearch.LinearNNSearch -A \"weka.core.ManhattanDistance -D -R first-last\""	BER	top100	100	0.9143	0.9267	0.8725	0.9143	0.9392	0.8535	0.0733	0.0608	0.0857	0.9143	0.0857	0.9143	0.862	[53 0 9] [0 43 0] [9 0 96]	0.919	0.9329	0.8814	0.919	0.9467	0.8627	0.0671	0.883	0.901	0.836	0.883	0.92	0.802	0.099	0.873	0.893	0.838	0.873	0.911	0.785	0.108	0.093	0.8333	0.8566	0.7886	0.8333	0.8798	0.7009	0.1434	0.902
lazy.IBk_FDR_top100_100_0.9143_554	lazy.IBk	-K 1 -W 0 -A "weka.core.neighboursearch.LinearNNSearch -A \"weka.core.ManhattanDistance -D -R first-last\""	FDR	top100	100	0.9143	0.9267	0.8725	0.9143	0.9392	0.8535	0.0733	0.0608	0.0857	0.9143	0.0857	0.9143	0.862	[53 0 9] [0 43 0] [9 0 96]	0.919	0.9329	0.8814	0.919	0.9467	0.8627	0.0671	0.878	0.897	0.83	0.878	0.916	0.794	0.103	0.876	0.895	0.841	0.876	0.915	0.792	0.105	0.099	0.8333	0.8566	0.7886	0.8333	0.8798	0.7009	0.1434	0.9
lazy.IBk_FDR_top100_100_0.9143_928	lazy.IBk	-K 1 -W 0 -A "weka.core.neighboursearch.LinearNNSearch -A \"weka.core.ManhattanDistance -D -R first-last\""	FDR	top100	100	0.9143	0.9267	0.8725	0.9143	0.9392	0.8535	0.0733	0.0608	0.0857	0.9143	0.0857	0.9143	0.862	[53 0 9] [0 43 0] [9 0 96]	0.919	0.9329	0.8814	0.919	0.9467	0.8627	0.0671	0.875	0.895	0.829	0.875	0.916	0.789	0.105	0.872	0.89	0.835	0.872	0.909	0.783	0.11	0.093	0.8333	0.8566	0.7886	0.8333	0.8798	0.7009	0.1434	0.905
lazy.IBk_MCC_top100_100_0.9143_155	lazy.IBk	-K 1 -W 0 -A "weka.core.neighboursearch.LinearNNSearch -A \"weka.core.ManhattanDistance -D -R first-last\""	MCC	top100	100	0.9143	0.9267	0.8725	0.9143	0.9392	0.8535	0.0733	0.0608	0.0857	0.9143	0.0857	0.9143	0.862	[53 0 9] [0 43 0] [9 0 96]	0.919	0.9329	0.8814	0.919	0.9467	0.8627	0.0671	0.879	0.897	0.831	0.879	0.916	0.794	0.103	0.874	0.893	0.837	0.874	0.912	0.786	0.107	0.099	0.8333	0.8566	0.7886	0.8333	0.8798	0.7009	0.1434	0.898
lazy.IBk_MCC_top100_100_0.9143_340	lazy.IBk	-K 1 -W 0 -A "weka.core.neighboursearch.LinearNNSearch -A \"weka.core.ManhattanDistance -D -R first-last\""	MCC	top100	100	0.9143	0.9267	0.8725	0.9143	0.9392	0.8535	0.0733	0.0608	0.0857	0.9143	0.0857	0.9143	0.862	[53 0 9] [0 43 0] [9 0 96]	0.919	0.9329	0.8814	0.919	0.9467	0.8627	0.0671	0.879	0.897	0.83	0.879	0.916	0.795	0.103	0.873	0.893	0.839	0.873	0.912	0.785	0.108	0.096	0.8333	0.8566	0.7886	0.8333	0.8798	0.7009	0.1434	0.901
functions.LibLINEAR_ACC_FB_9_0.9095_954	functions.LibLINEAR	-S 1 -C 1.0 -E 0.001 -B 1.0 -Z -L 0.1 -I 1000	ACC	FB	9	0.9095	0.9137	0.8599	0.9095	0.9178	0.8472	0.0863	0.0822	0.0905	0.9141	0.0859	0.9069	0.8512	[46 0 16] [0 43 0] [3 0 102]	0.9	0.9055	0.8466	0.9	0.9111	0.8304	0.0945	0.874	0.881	0.814	0.874	0.889	0.786	0.119	0.871	0.883	0.815	0.871	0.894	0.783	0.117	0.116	0.8561	0.8556	0.7923	0.8561	0.8551	0.7261	0.1444	0.83
functions.LibLINEAR_MCC_FB_9_0.9095_173	functions.LibLINEAR	-S 1 -C 1.0 -E 0.001 -B 1.0 -Z -L 0.1 -I 1000	MCC	FB	9	0.9095	0.9137	0.8599	0.9095	0.9178	0.8472	0.0863	0.0822	0.0905	0.9141	0.0859	0.9069	0.8512	[46 0 16] [0 43 0] [3 0 102]	0.9	0.9055	0.8466	0.9	0.9111	0.8304	0.0945	0.876	0.882	0.818	0.876	0.889	0.79	0.118	0.871	0.882	0.813	0.871	0.892	0.783	0.118	0.119	0.8561	0.8556	0.7923	0.8561	0.8551	0.7261	0.1444	0.834
functions.LibLINEAR_MCC_FB_9_0.9095_300	functions.LibLINEAR	-S 1 -C 1.0 -E 0.001 -B 1.0 -Z -L 0.1 -I 1000	MCC	FB	9	0.9095	0.9137	0.8599	0.9095	0.9178	0.8472	0.0863	0.0822	0.0905	0.9141	0.0859	0.9069	0.8512	[46 0 16] [0 43 0] [3 0 102]	0.9	0.9055	0.8466	0.9	0.9111	0.8304	0.0945	0.873	0.881	0.815	0.873	0.888	0.788	0.119	0.874	0.885	0.817	0.874	0.896	0.789	0.115	0.116	0.8561	0.8556	0.7923	0.8561	0.8551	0.7261	0.1444	0.836
lazy.IBk_AUC_FB_15_0.9857_756	lazy.IBk	-K 1 -W 0 -A "weka.core.neighboursearch.LinearNNSearch -A \"weka.core.EuclideanDistance -R first-last\""	AUC	FB	15	0.9857	0.9899	0.9792	0.9857	0.994	0.9761	0.0101	0.006	0.0143	0.9864	0.0136	0.9858	0.9771	[62 0 0] [0 43 0] [3 0 102]	0.9857	0.9899	0.9792	0.9857	0.994	0.9761	0.0101	0.938	0.95	0.912	0.938	0.961	0.898	0.05	0.932	0.942	0.91	0.932	0.954	0.885	0.057	0.05	0.8258	0.8556	0.7871	0.8258	0.8854	0.6949	0.1444	0.934
trees.FT_ACC_FB_11_0.8857_326	trees.FT	-I 15 -F 0 -M 15 -W 0.0	ACC	FB	11	0.8857	0.9222	0.8616	0.8857	0.9232	0.8057	0.0955	0.0768	0.1143	0.8851	0.1149	0.8853	0.8168	[51 0 11] [0 43 0] [11 2 92]	0.8286	0.8793	0.7968	0.8286	0.8819	0.708	0.1448	0.814	0.878	0.81	0.814	0.872	0.687	0.157	0.809	0.874	0.796	0.809	0.873	0.681	0.159	0.169	0.8409	0.9025	0.8397	0.8409	0.8682	0.7067	0.1455	0.836
functions.SimpleLogistic_FDR_top75_75_0.7905_197	functions.SimpleLogistic	-I 0 -M 500 -H 50 -W 0.0	FDR	top75	75	0.7905	0.9037	0.8496	0.7905	0.832	0.6361	0.1888	0.168	0.2095	0.7859	0.2141	0.7837	0.655	[33 0 29] [0 43 0] [15 0 90]	0.7714	0.8958	0.8381	0.7714	0.8295	0.6053	0.1995	0.763	0.884	0.828	0.763	0.826	0.594	0.205	0.784	0.9	0.847	0.784	0.852	0.637	0.182	0.206	0.8409	0.909	0.8573	0.8409	0.8672	0.7067	0.146	0.786
bayes.NaiveBayes_AUC_FB_25_0.9095_219	bayes.NaiveBayes	-D	AUC	FB	25	0.9095	0.9812	0.9647	0.9095	0.9566	0.8569	0.067	0.0434	0.0905	0.9237	0.0763	0.9109	0.8576	[60 0 2] [0 43 0] [17 0 88]	0.8952	0.9645	0.9418	0.8952	0.9367	0.8256	0.084	0.828	0.935	0.902	0.828	0.888	0.714	0.142	0.814	0.925	0.887	0.814	0.875	0.689	0.155	0.158	0.8333	0.9067	0.8679	0.8333	0.8727	0.6978	0.147	0.824
bayes.NaiveBayes_AUC_FB_25_0.9095_359	bayes.NaiveBayes	-D	AUC	FB	25	0.9095	0.9812	0.9647	0.9095	0.9566	0.8569	0.067	0.0434	0.0905	0.9237	0.0763	0.9109	0.8576	[60 0 2] [0 43 0] [17 0 88]	0.8952	0.9645	0.9418	0.8952	0.9367	0.8256	0.084	0.825	0.93	0.895	0.825	0.885	0.709	0.145	0.813	0.926	0.891	0.813	0.879	0.689	0.154	0.159	0.8333	0.9067	0.8679	0.8333	0.8727	0.6978	0.147	0.821
trees.LADTree_MCC_B_32_0.9095_615	trees.LADTree	-B 10	MCC	B	32	0.9095	0.9211	0.8818	0.9095	0.934	0.8479	0.0783	0.066	0.0905	0.9095	0.0905	0.9086	0.8536	[51 1 10] [0 42 1] [5 2 98]	0.819	0.8916	0.855	0.819	0.8775	0.6935	0.1517	0.808	0.891	0.844	0.808	0.867	0.68	0.162	0.804	0.878	0.825	0.804	0.864	0.675	0.166	0.165	0.8106	0.8866	0.8407	0.8106	0.8934	0.68	0.148	0.83
functions.SimpleLogistic_MCC_F_33_0.919_817	functions.SimpleLogistic	-I 0 -M 500 -H 50 -W 0.0	MCC	F	33	0.919	0.9578	0.9255	0.919	0.9356	0.8611	0.0727	0.0644	0.081	0.9189	0.0811	0.9183	0.8686	[51 0 11] [0 43 0] [6 0 99]	0.8619	0.9481	0.9125	0.8619	0.8951	0.7623	0.1215	0.857	0.941	0.911	0.857	0.888	0.755	0.128	0.865	0.947	0.919	0.865	0.897	0.77	0.119	0.116	0.8258	0.8841	0.8065	0.8258	0.8773	0.6896	0.1485	0.863
functions.LibLINEAR_ACC_top75_75_0.7952_90	functions.LibLINEAR	-S 1 -C 1.0 -E 0.001 -B 1.0 -L 0.1 -I 1000	ACC	top75	75	0.7952	0.816	0.7191	0.7952	0.8367	0.6446	0.184	0.1633	0.2048	0.791	0.209	0.7892	0.6633	[34 0 28] [0 43 0] [15 0 90]	0.7905	0.8098	0.7122	0.7905	0.8292	0.6359	0.1902	0.776	0.802	0.71	0.776	0.828	0.617	0.198	0.79	0.817	0.725	0.79	0.844	0.642	0.183	0.209	0.8409	0.8505	0.7739	0.8409	0.8601	0.7041	0.1495	0.776
functions.LibLINEAR_AUC_top75_75_0.7952_426	functions.LibLINEAR	-S 1 -C 1.0 -E 0.001 -B 1.0 -L 0.1 -I 1000	AUC	top75	75	0.7952	0.816	0.7191	0.7952	0.8367	0.6446	0.184	0.1633	0.2048	0.791	0.209	0.7892	0.6633	[34 0 28] [0 43 0] [15 0 90]	0.7905	0.8098	0.7122	0.7905	0.8292	0.6359	0.1902	0.777	0.803	0.711	0.777	0.829	0.62	0.197	0.779	0.808	0.713	0.779	0.836	0.627	0.192	0.19	0.8409	0.8505	0.7739	0.8409	0.8601	0.7041	0.1495	0.783
functions.LibLINEAR_BER_top75_75_0.7952_159	functions.LibLINEAR	-S 1 -C 1.0 -E 0.001 -B 1.0 -L 0.1 -I 1000	BER	top75	75	0.7952	0.816	0.7191	0.7952	0.8367	0.6446	0.184	0.1633	0.2048	0.791	0.209	0.7892	0.6633	[34 0 28] [0 43 0] [15 0 90]	0.7905	0.8098	0.7122	0.7905	0.8292	0.6359	0.1902	0.77	0.795	0.702	0.77	0.821	0.603	0.205	0.779	0.806	0.714	0.779	0.833	0.622	0.194	0.196	0.8409	0.8505	0.7739	0.8409	0.8601	0.7041	0.1495	0.779
functions.LibLINEAR_BER_top75_75_0.7952_750	functions.LibLINEAR	-S 1 -C 1.0 -E 0.001 -B 1.0 -L 0.1 -I 1000	BER	top75	75	0.7952	0.816	0.7191	0.7952	0.8367	0.6446	0.184	0.1633	0.2048	0.791	0.209	0.7892	0.6633	[34 0 28] [0 43 0] [15 0 90]	0.7905	0.8098	0.7122	0.7905	0.8292	0.6359	0.1902	0.787	0.813	0.721	0.787	0.839	0.635	0.187	0.791	0.816	0.725	0.791	0.841	0.644	0.184	0.195	0.8409	0.8505	0.7739	0.8409	0.8601	0.7041	0.1495	0.782
functions.LibLINEAR_FDR_top75_75_0.7952_359	functions.LibLINEAR	-S 1 -C 1.0 -E 0.001 -B 1.0 -L 0.1 -I 1000	FDR	top75	75	0.7952	0.816	0.7191	0.7952	0.8367	0.6446	0.184	0.1633	0.2048	0.791	0.209	0.7892	0.6633	[34 0 28] [0 43 0] [15 0 90]	0.7905	0.8098	0.7122	0.7905	0.8292	0.6359	0.1902	0.776	0.801	0.708	0.776	0.826	0.614	0.199	0.785	0.812	0.718	0.785	0.838	0.636	0.188	0.196	0.8409	0.8505	0.7739	0.8409	0.8601	0.7041	0.1495	0.78
functions.LibLINEAR_MCC_top75_75_0.7952_36	functions.LibLINEAR	-S 1 -C 1.0 -E 0.001 -B 1.0 -L 0.1 -I 1000	MCC	top75	75	0.7952	0.816	0.7191	0.7952	0.8367	0.6446	0.184	0.1633	0.2048	0.791	0.209	0.7892	0.6633	[34 0 28] [0 43 0] [15 0 90]	0.7905	0.8098	0.7122	0.7905	0.8292	0.6359	0.1902	0.783	0.807	0.716	0.783	0.831	0.628	0.193	0.783	0.809	0.716	0.783	0.835	0.628	0.191	0.194	0.8409	0.8505	0.7739	0.8409	0.8601	0.7041	0.1495	0.774
trees.RandomForest_ACC_top100_100_0.8429_983	trees.RandomForest	-P 100 -I 100 -num-slots 1 -K 0 -M 1.0 -V 0.001 -S 1	ACC	top100	100	0.8429	0.9465	0.9078	0.8429	0.8871	0.7309	0.135	0.1129	0.1571	0.8424	0.1576	0.8426	0.7465	[45 0 17] [0 43 0] [16 0 89]	0.8714	0.9496	0.9174	0.8714	0.9102	0.7807	0.1092	0.833	0.937	0.904	0.833	0.886	0.721	0.141	0.827	0.935	0.902	0.827	0.879	0.709	0.147	0.13	0.8258	0.9008	0.8746	0.8258	0.8722	0.6874	0.151	0.85
trees.RandomForest_AUC_top100_100_0.8429_319	trees.RandomForest	-P 100 -I 100 -num-slots 1 -K 0 -M 1.0 -V 0.001 -S 1	AUC	top100	100	0.8429	0.9465	0.9078	0.8429	0.8871	0.7309	0.135	0.1129	0.1571	0.8424	0.1576	0.8426	0.7465	[45 0 17] [0 43 0] [16 0 89]	0.8714	0.9496	0.9174	0.8714	0.9102	0.7807	0.1092	0.828	0.931	0.896	0.828	0.879	0.71	0.147	0.828	0.933	0.897	0.828	0.88	0.712	0.146	0.133	0.8258	0.9008	0.8746	0.8258	0.8722	0.6874	0.151	0.849
trees.RandomForest_BER_top100_100_0.8429_12	trees.RandomForest	-P 100 -I 100 -num-slots 1 -K 0 -M 1.0 -V 0.001 -S 1	BER	top100	100	0.8429	0.9465	0.9078	0.8429	0.8871	0.7309	0.135	0.1129	0.1571	0.8424	0.1576	0.8426	0.7465	[45 0 17] [0 43 0] [16 0 89]	0.8714	0.9496	0.9174	0.8714	0.9102	0.7807	0.1092	0.837	0.936	0.904	0.837	0.881	0.725	0.141	0.833	0.935	0.901	0.833	0.882	0.719	0.142	0.137	0.8258	0.9008	0.8746	0.8258	0.8722	0.6874	0.151	0.848
trees.RandomForest_BER_top100_100_0.8429_644	trees.RandomForest	-P 100 -I 100 -num-slots 1 -K 0 -M 1.0 -V 0.001 -S 1	BER	top100	100	0.8429	0.9465	0.9078	0.8429	0.8871	0.7309	0.135	0.1129	0.1571	0.8424	0.1576	0.8426	0.7465	[45 0 17] [0 43 0] [16 0 89]	0.8714	0.9496	0.9174	0.8714	0.9102	0.7807	0.1092	0.832	0.935	0.9	0.832	0.882	0.719	0.143	0.836	0.937	0.907	0.836	0.883	0.72	0.141	0.137	0.8258	0.9008	0.8746	0.8258	0.8722	0.6874	0.151	0.852
bayes.NaiveBayes_ACC_top30_30_0.7143_542	bayes.NaiveBayes		ACC	top30	30	0.7143	0.8408	0.7555	0.7143	0.8056	0.5177	0.2401	0.1944	0.2857	0.7204	0.2796	0.7167	0.5441	[35 0 27] [0 43 0] [33 0 72]	0.7	0.8405	0.7492	0.7	0.7968	0.4946	0.2516	0.72	0.854	0.792	0.72	0.813	0.535	0.233	0.72	0.858	0.791	0.72	0.82	0.542	0.23	0.272	0.8333	0.9019	0.8543	0.8333	0.8636	0.6924	0.1515	0.733
bayes.NaiveBayes_ACC_top30_30_0.7143_646	bayes.NaiveBayes		ACC	top30	30	0.7143	0.8408	0.7555	0.7143	0.8056	0.5177	0.2401	0.1944	0.2857	0.7204	0.2796	0.7167	0.5441	[35 0 27] [0 43 0] [33 0 72]	0.7	0.8405	0.7492	0.7	0.7968	0.4946	0.2516	0.718	0.863	0.802	0.718	0.822	0.542	0.23	0.716	0.855	0.792	0.716	0.817	0.535	0.233	0.273	0.8333	0.9019	0.8543	0.8333	0.8636	0.6924	0.1515	0.74
bayes.NaiveBayes_AUC_top30_30_0.7143_46	bayes.NaiveBayes		AUC	top30	30	0.7143	0.8408	0.7555	0.7143	0.8056	0.5177	0.2401	0.1944	0.2857	0.7204	0.2796	0.7167	0.5441	[35 0 27] [0 43 0] [33 0 72]	0.7	0.8405	0.7492	0.7	0.7968	0.4946	0.2516	0.714	0.85	0.79	0.714	0.809	0.525	0.238	0.714	0.853	0.789	0.714	0.811	0.527	0.238	0.266	0.8333	0.9019	0.8543	0.8333	0.8636	0.6924	0.1515	0.738
bayes.NaiveBayes_AUC_top30_30_0.7143_839	bayes.NaiveBayes		AUC	top30	30	0.7143	0.8408	0.7555	0.7143	0.8056	0.5177	0.2401	0.1944	0.2857	0.7204	0.2796	0.7167	0.5441	[35 0 27] [0 43 0] [33 0 72]	0.7	0.8405	0.7492	0.7	0.7968	0.4946	0.2516	0.715	0.857	0.796	0.715	0.814	0.53	0.236	0.713	0.854	0.79	0.713	0.812	0.527	0.238	0.273	0.8333	0.9019	0.8543	0.8333	0.8636	0.6924	0.1515	0.745
bayes.NaiveBayes_BER_top30_30_0.7143_328	bayes.NaiveBayes		BER	top30	30	0.7143	0.8408	0.7555	0.7143	0.8056	0.5177	0.2401	0.1944	0.2857	0.7204	0.2796	0.7167	0.5441	[35 0 27] [0 43 0] [33 0 72]	0.7	0.8405	0.7492	0.7	0.7968	0.4946	0.2516	0.716	0.855	0.792	0.716	0.814	0.532	0.235	0.723	0.859	0.794	0.723	0.816	0.543	0.23	0.268	0.8333	0.9019	0.8543	0.8333	0.8636	0.6924	0.1515	0.748
bayes.NaiveBayes_BER_top30_30_0.7143_634	bayes.NaiveBayes		BER	top30	30	0.7143	0.8408	0.7555	0.7143	0.8056	0.5177	0.2401	0.1944	0.2857	0.7204	0.2796	0.7167	0.5441	[35 0 27] [0 43 0] [33 0 72]	0.7	0.8405	0.7492	0.7	0.7968	0.4946	0.2516	0.712	0.854	0.792	0.712	0.812	0.526	0.238	0.717	0.853	0.785	0.717	0.813	0.532	0.235	0.276	0.8333	0.9019	0.8543	0.8333	0.8636	0.6924	0.1515	0.748
bayes.NaiveBayes_FDR_top30_30_0.7143_150	bayes.NaiveBayes		FDR	top30	30	0.7143	0.8408	0.7555	0.7143	0.8056	0.5177	0.2401	0.1944	0.2857	0.7204	0.2796	0.7167	0.5441	[35 0 27] [0 43 0] [33 0 72]	0.7	0.8405	0.7492	0.7	0.7968	0.4946	0.2516	0.716	0.853	0.792	0.716	0.809	0.526	0.238	0.72	0.854	0.792	0.72	0.811	0.534	0.234	0.277	0.8333	0.9019	0.8543	0.8333	0.8636	0.6924	0.1515	0.747
bayes.NaiveBayes_FDR_top30_30_0.7143_760	bayes.NaiveBayes		FDR	top30	30	0.7143	0.8408	0.7555	0.7143	0.8056	0.5177	0.2401	0.1944	0.2857	0.7204	0.2796	0.7167	0.5441	[35 0 27] [0 43 0] [33 0 72]	0.7	0.8405	0.7492	0.7	0.7968	0.4946	0.2516	0.714	0.853	0.793	0.714	0.808	0.524	0.239	0.722	0.858	0.797	0.722	0.821	0.545	0.229	0.28	0.8333	0.9019	0.8543	0.8333	0.8636	0.6924	0.1515	0.725
bayes.NaiveBayes_MCC_top30_30_0.7143_579	bayes.NaiveBayes		MCC	top30	30	0.7143	0.8408	0.7555	0.7143	0.8056	0.5177	0.2401	0.1944	0.2857	0.7204	0.2796	0.7167	0.5441	[35 0 27] [0 43 0] [33 0 72]	0.7	0.8405	0.7492	0.7	0.7968	0.4946	0.2516	0.721	0.857	0.794	0.721	0.816	0.538	0.231	0.719	0.853	0.789	0.719	0.809	0.531	0.236	0.271	0.8333	0.9019	0.8543	0.8333	0.8636	0.6924	0.1515	0.743
trees.RandomForest_ACC_B_22_0.9619_517	trees.RandomForest	-P 100 -I 100 -num-slots 1 -K 0 -M 1.0 -V 0.001 -S 1	ACC	B	22	0.9619	0.9886	0.984	0.9619	0.9765	0.9355	0.0308	0.0235	0.0381	0.962	0.038	0.9619	0.9389	[59 0 3] [0 43 0] [4 1 100]	0.9286	0.9866	0.9799	0.9286	0.957	0.8799	0.0572	0.901	0.972	0.959	0.901	0.931	0.835	0.084	0.902	0.973	0.96	0.902	0.933	0.835	0.083	0.069	0.8333	0.9206	0.9049	0.8333	0.8636	0.6924	0.1515	0.827
trees.RandomForest_BER_top100_100_0.8381_774	trees.RandomForest	-I 50 -K 0 -S 1	BER	top100	100	0.8381	0.9352	0.8891	0.8381	0.8851	0.7232	0.1384	0.1149	0.1619	0.8381	0.1619	0.8381	0.7392	[45 0 17] [0 43 0] [17 0 88]	0.8619	0.9447	0.9053	0.8619	0.9034	0.7644	0.1173	0.823	0.929	0.891	0.823	0.875	0.701	0.151	0.828	0.931	0.892	0.828	0.88	0.709	0.146	0.142	0.8258	0.9082	0.8764	0.8258	0.8712	0.6875	0.1515	0.844
trees.RandomForest_FDR_top100_100_0.8381_340	trees.RandomForest	-I 50 -K 0 -S 1	FDR	top100	100	0.8381	0.9352	0.8891	0.8381	0.8851	0.7232	0.1384	0.1149	0.1619	0.8381	0.1619	0.8381	0.7392	[45 0 17] [0 43 0] [17 0 88]	0.8619	0.9447	0.9053	0.8619	0.9034	0.7644	0.1173	0.831	0.935	0.901	0.831	0.881	0.716	0.144	0.831	0.933	0.895	0.831	0.88	0.714	0.144	0.139	0.8258	0.9082	0.8764	0.8258	0.8712	0.6875	0.1515	0.839
trees.RandomForest_FDR_top100_100_0.8381_458	trees.RandomForest	-I 50 -K 0 -S 1	FDR	top100	100	0.8381	0.9352	0.8891	0.8381	0.8851	0.7232	0.1384	0.1149	0.1619	0.8381	0.1619	0.8381	0.7392	[45 0 17] [0 43 0] [17 0 88]	0.8619	0.9447	0.9053	0.8619	0.9034	0.7644	0.1173	0.826	0.931	0.893	0.826	0.878	0.707	0.148	0.831	0.937	0.902	0.831	0.879	0.714	0.145	0.134	0.8258	0.9082	0.8764	0.8258	0.8712	0.6875	0.1515	0.84
trees.RandomForest_MCC_top100_100_0.8381_124	trees.RandomForest	-I 50 -K 0 -S 1	MCC	top100	100	0.8381	0.9352	0.8891	0.8381	0.8851	0.7232	0.1384	0.1149	0.1619	0.8381	0.1619	0.8381	0.7392	[45 0 17] [0 43 0] [17 0 88]	0.8619	0.9447	0.9053	0.8619	0.9034	0.7644	0.1173	0.829	0.935	0.9	0.829	0.88	0.711	0.146	0.818	0.927	0.889	0.818	0.872	0.692	0.155	0.131	0.8258	0.9082	0.8764	0.8258	0.8712	0.6875	0.1515	0.845
trees.RandomForest_MCC_top100_100_0.8381_992	trees.RandomForest	-I 50 -K 0 -S 1	MCC	top100	100	0.8381	0.9352	0.8891	0.8381	0.8851	0.7232	0.1384	0.1149	0.1619	0.8381	0.1619	0.8381	0.7392	[45 0 17] [0 43 0] [17 0 88]	0.8619	0.9447	0.9053	0.8619	0.9034	0.7644	0.1173	0.823	0.929	0.89	0.823	0.879	0.702	0.149	0.827	0.933	0.896	0.827	0.876	0.71	0.148	0.133	0.8258	0.9082	0.8764	0.8258	0.8712	0.6875	0.1515	0.847
functions.LibLINEAR_ACC_top50_50_0.7429_428	functions.LibLINEAR	-S 1 -C 1.0 -E 0.001 -B 1.0 -Z -L 0.1 -I 1000	ACC	top50	50	0.7429	0.7733	0.6698	0.7429	0.8037	0.5533	0.2267	0.1963	0.2571	0.736	0.264	0.7374	0.5793	[30 0 32] [0 43 0] [22 0 83]	0.7381	0.7671	0.6635	0.7381	0.7962	0.5433	0.2329	0.737	0.769	0.672	0.737	0.801	0.548	0.231	0.741	0.771	0.671	0.741	0.801	0.555	0.229	0.243	0.8561	0.8475	0.7859	0.8561	0.8389	0.7248	0.1525	0.762
functions.LibLINEAR_ACC_top50_50_0.7429_742	functions.LibLINEAR	-S 1 -C 1.0 -E 0.001 -B 1.0 -Z -L 0.1 -I 1000	ACC	top50	50	0.7429	0.7733	0.6698	0.7429	0.8037	0.5533	0.2267	0.1963	0.2571	0.736	0.264	0.7374	0.5793	[30 0 32] [0 43 0] [22 0 83]	0.7381	0.7671	0.6635	0.7381	0.7962	0.5433	0.2329	0.729	0.758	0.665	0.729	0.788	0.528	0.242	0.738	0.772	0.675	0.738	0.806	0.554	0.228	0.24	0.8561	0.8475	0.7859	0.8561	0.8389	0.7248	0.1525	0.758
functions.LibLINEAR_AUC_top50_50_0.7429_103	functions.LibLINEAR	-S 1 -C 1.0 -E 0.001 -B 1.0 -Z -L 0.1 -I 1000	AUC	top50	50	0.7429	0.7733	0.6698	0.7429	0.8037	0.5533	0.2267	0.1963	0.2571	0.736	0.264	0.7374	0.5793	[30 0 32] [0 43 0] [22 0 83]	0.7381	0.7671	0.6635	0.7381	0.7962	0.5433	0.2329	0.738	0.768	0.671	0.738	0.799	0.549	0.232	0.742	0.772	0.676	0.742	0.803	0.557	0.228	0.239	0.8561	0.8475	0.7859	0.8561	0.8389	0.7248	0.1525	0.76
functions.LibLINEAR_AUC_top50_50_0.7429_804	functions.LibLINEAR	-S 1 -C 1.0 -E 0.001 -B 1.0 -Z -L 0.1 -I 1000	AUC	top50	50	0.7429	0.7733	0.6698	0.7429	0.8037	0.5533	0.2267	0.1963	0.2571	0.736	0.264	0.7374	0.5793	[30 0 32] [0 43 0] [22 0 83]	0.7381	0.7671	0.6635	0.7381	0.7962	0.5433	0.2329	0.736	0.768	0.67	0.736	0.8	0.549	0.232	0.733	0.766	0.667	0.733	0.799	0.543	0.234	0.243	0.8561	0.8475	0.7859	0.8561	0.8389	0.7248	0.1525	0.767
functions.LibLINEAR_BER_top50_50_0.7429_733	functions.LibLINEAR	-S 1 -C 1.0 -E 0.001 -B 1.0 -Z -L 0.1 -I 1000	BER	top50	50	0.7429	0.7733	0.6698	0.7429	0.8037	0.5533	0.2267	0.1963	0.2571	0.736	0.264	0.7374	0.5793	[30 0 32] [0 43 0] [22 0 83]	0.7381	0.7671	0.6635	0.7381	0.7962	0.5433	0.2329	0.738	0.769	0.671	0.738	0.8	0.551	0.231	0.739	0.771	0.675	0.739	0.802	0.551	0.229	0.248	0.8561	0.8475	0.7859	0.8561	0.8389	0.7248	0.1525	0.762
functions.LibLINEAR_FDR_top50_50_0.7429_839	functions.LibLINEAR	-S 1 -C 1.0 -E 0.001 -B 1.0 -Z -L 0.1 -I 1000	FDR	top50	50	0.7429	0.7733	0.6698	0.7429	0.8037	0.5533	0.2267	0.1963	0.2571	0.736	0.264	0.7374	0.5793	[30 0 32] [0 43 0] [22 0 83]	0.7381	0.7671	0.6635	0.7381	0.7962	0.5433	0.2329	0.738	0.768	0.672	0.738	0.798	0.548	0.232	0.743	0.772	0.675	0.743	0.8	0.556	0.228	0.25	0.8561	0.8475	0.7859	0.8561	0.8389	0.7248	0.1525	0.762
functions.LibLINEAR_MCC_top50_50_0.7429_226	functions.LibLINEAR	-S 1 -C 1.0 -E 0.001 -B 1.0 -Z -L 0.1 -I 1000	MCC	top50	50	0.7429	0.7733	0.6698	0.7429	0.8037	0.5533	0.2267	0.1963	0.2571	0.736	0.264	0.7374	0.5793	[30 0 32] [0 43 0] [22 0 83]	0.7381	0.7671	0.6635	0.7381	0.7962	0.5433	0.2329	0.745	0.775	0.679	0.745	0.805	0.562	0.225	0.742	0.775	0.674	0.742	0.809	0.562	0.225	0.249	0.8561	0.8475	0.7859	0.8561	0.8389	0.7248	0.1525	0.756
bayes.NaiveBayes_AUC_top100_100_0.7571_112	bayes.NaiveBayes	-D	AUC	top100	100	0.7571	0.8766	0.7938	0.7571	0.8512	0.6033	0.1958	0.1488	0.2429	0.7763	0.2237	0.7611	0.619	[45 0 17] [0 43 0] [34 0 71]	0.7714	0.8894	0.8206	0.7714	0.86	0.6259	0.1843	0.754	0.889	0.828	0.754	0.845	0.598	0.201	0.757	0.887	0.822	0.757	0.846	0.6	0.198	0.218	0.8106	0.8846	0.816	0.8106	0.8833	0.6734	0.153	0.786
bayes.NaiveBayes_AUC_top100_100_0.7571_398	bayes.NaiveBayes	-D	AUC	top100	100	0.7571	0.8766	0.7938	0.7571	0.8512	0.6033	0.1958	0.1488	0.2429	0.7763	0.2237	0.7611	0.619	[45 0 17] [0 43 0] [34 0 71]	0.7714	0.8894	0.8206	0.7714	0.86	0.6259	0.1843	0.742	0.88	0.82	0.742	0.838	0.578	0.21	0.769	0.897	0.834	0.769	0.855	0.622	0.188	0.225	0.8106	0.8846	0.816	0.8106	0.8833	0.6734	0.153	0.787
bayes.NaiveBayes_MCC_top100_100_0.7571_514	bayes.NaiveBayes	-D	MCC	top100	100	0.7571	0.8766	0.7938	0.7571	0.8512	0.6033	0.1958	0.1488	0.2429	0.7763	0.2237	0.7611	0.619	[45 0 17] [0 43 0] [34 0 71]	0.7714	0.8894	0.8206	0.7714	0.86	0.6259	0.1843	0.75	0.885	0.828	0.75	0.843	0.591	0.204	0.758	0.89	0.825	0.758	0.844	0.6	0.199	0.225	0.8106	0.8846	0.816	0.8106	0.8833	0.6734	0.153	0.793
bayes.NaiveBayes_MCC_top100_100_0.7571_654	bayes.NaiveBayes	-D	MCC	top100	100	0.7571	0.8766	0.7938	0.7571	0.8512	0.6033	0.1958	0.1488	0.2429	0.7763	0.2237	0.7611	0.619	[45 0 17] [0 43 0] [34 0 71]	0.7714	0.8894	0.8206	0.7714	0.86	0.6259	0.1843	0.747	0.883	0.825	0.747	0.838	0.583	0.208	0.765	0.893	0.829	0.765	0.849	0.612	0.193	0.222	0.8106	0.8846	0.816	0.8106	0.8833	0.6734	0.153	0.784
bayes.NaiveBayes_ACC_top40_40_0.7238_362	bayes.NaiveBayes		ACC	top40	40	0.7238	0.8386	0.7449	0.7238	0.8013	0.5261	0.2375	0.1987	0.2762	0.722	0.278	0.7228	0.5538	[32 0 30] [0 43 0] [28 0 77]	0.719	0.835	0.7371	0.719	0.7938	0.5153	0.2436	0.721	0.858	0.793	0.721	0.804	0.531	0.237	0.713	0.85	0.779	0.713	0.804	0.52	0.242	0.271	0.8409	0.8905	0.8389	0.8409	0.85	0.6989	0.1545	0.744
bayes.NaiveBayes_ACC_top40_40_0.7238_605	bayes.NaiveBayes		ACC	top40	40	0.7238	0.8386	0.7449	0.7238	0.8013	0.5261	0.2375	0.1987	0.2762	0.722	0.278	0.7228	0.5538	[32 0 30] [0 43 0] [28 0 77]	0.719	0.835	0.7371	0.719	0.7938	0.5153	0.2436	0.722	0.86	0.795	0.722	0.808	0.535	0.235	0.718	0.857	0.789	0.718	0.814	0.535	0.234	0.262	0.8409	0.8905	0.8389	0.8409	0.85	0.6989	0.1545	0.742
bayes.NaiveBayes_AUC_top40_40_0.7238_201	bayes.NaiveBayes		AUC	top40	40	0.7238	0.8386	0.7449	0.7238	0.8013	0.5261	0.2375	0.1987	0.2762	0.722	0.278	0.7228	0.5538	[32 0 30] [0 43 0] [28 0 77]	0.719	0.835	0.7371	0.719	0.7938	0.5153	0.2436	0.714	0.849	0.784	0.714	0.801	0.518	0.243	0.722	0.856	0.787	0.722	0.811	0.537	0.234	0.269	0.8409	0.8905	0.8389	0.8409	0.85	0.6989	0.1545	0.742
bayes.NaiveBayes_AUC_top40_40_0.7238_513	bayes.NaiveBayes		AUC	top40	40	0.7238	0.8386	0.7449	0.7238	0.8013	0.5261	0.2375	0.1987	0.2762	0.722	0.278	0.7228	0.5538	[32 0 30] [0 43 0] [28 0 77]	0.719	0.835	0.7371	0.719	0.7938	0.5153	0.2436	0.714	0.853	0.79	0.714	0.797	0.516	0.245	0.714	0.85	0.78	0.714	0.805	0.522	0.241	0.275	0.8409	0.8905	0.8389	0.8409	0.85	0.6989	0.1545	0.745
bayes.NaiveBayes_BER_top40_40_0.7238_816	bayes.NaiveBayes		BER	top40	40	0.7238	0.8386	0.7449	0.7238	0.8013	0.5261	0.2375	0.1987	0.2762	0.722	0.278	0.7228	0.5538	[32 0 30] [0 43 0] [28 0 77]	0.719	0.835	0.7371	0.719	0.7938	0.5153	0.2436	0.716	0.856	0.792	0.716	0.806	0.526	0.239	0.718	0.855	0.783	0.718	0.812	0.534	0.235	0.281	0.8409	0.8905	0.8389	0.8409	0.85	0.6989	0.1545	0.742
bayes.NaiveBayes_BER_top40_40_0.7238_838	bayes.NaiveBayes		BER	top40	40	0.7238	0.8386	0.7449	0.7238	0.8013	0.5261	0.2375	0.1987	0.2762	0.722	0.278	0.7228	0.5538	[32 0 30] [0 43 0] [28 0 77]	0.719	0.835	0.7371	0.719	0.7938	0.5153	0.2436	0.711	0.853	0.788	0.711	0.8	0.516	0.244	0.719	0.853	0.785	0.719	0.81	0.533	0.236	0.275	0.8409	0.8905	0.8389	0.8409	0.85	0.6989	0.1545	0.736
bayes.NaiveBayes_FDR_top40_40_0.7238_816	bayes.NaiveBayes		FDR	top40	40	0.7238	0.8386	0.7449	0.7238	0.8013	0.5261	0.2375	0.1987	0.2762	0.722	0.278	0.7228	0.5538	[32 0 30] [0 43 0] [28 0 77]	0.719	0.835	0.7371	0.719	0.7938	0.5153	0.2436	0.719	0.854	0.784	0.719	0.808	0.53	0.236	0.714	0.852	0.783	0.714	0.805	0.523	0.24	0.269	0.8409	0.8905	0.8389	0.8409	0.85	0.6989	0.1545	0.742
bayes.NaiveBayes_FDR_top40_40_0.7238_892	bayes.NaiveBayes		FDR	top40	40	0.7238	0.8386	0.7449	0.7238	0.8013	0.5261	0.2375	0.1987	0.2762	0.722	0.278	0.7228	0.5538	[32 0 30] [0 43 0] [28 0 77]	0.719	0.835	0.7371	0.719	0.7938	0.5153	0.2436	0.717	0.85	0.786	0.717	0.8	0.52	0.242	0.718	0.856	0.787	0.718	0.809	0.531	0.236	0.27	0.8409	0.8905	0.8389	0.8409	0.85	0.6989	0.1545	0.744
bayes.NaiveBayes_MCC_top40_40_0.7238_935	bayes.NaiveBayes		MCC	top40	40	0.7238	0.8386	0.7449	0.7238	0.8013	0.5261	0.2375	0.1987	0.2762	0.722	0.278	0.7228	0.5538	[32 0 30] [0 43 0] [28 0 77]	0.719	0.835	0.7371	0.719	0.7938	0.5153	0.2436	0.716	0.852	0.785	0.716	0.805	0.522	0.239	0.716	0.85	0.781	0.716	0.804	0.523	0.24	0.273	0.8409	0.8905	0.8389	0.8409	0.85	0.6989	0.1545	0.74
lazy.IBk_ACC_top25_25_0.9095_862	lazy.IBk	-K 1 -W 0 -A "weka.core.neighboursearch.LinearNNSearch -A \"weka.core.ManhattanDistance -D -R first-last\""	ACC	top25	25	0.9095	0.9247	0.8683	0.9095	0.94	0.8465	0.0753	0.06	0.0905	0.9108	0.0892	0.9099	0.855	[54 0 8] [0 43 0] [11 0 94]	0.9048	0.9214	0.8627	0.9048	0.938	0.839	0.0786	0.864	0.887	0.814	0.864	0.909	0.772	0.113	0.861	0.882	0.824	0.861	0.905	0.766	0.117	0.104	0.8409	0.8455	0.7784	0.8409	0.85	0.6989	0.1545	0.88
lazy.IBk_BER_top25_25_0.9095_190	lazy.IBk	-K 1 -W 0 -A "weka.core.neighboursearch.LinearNNSearch -A \"weka.core.ManhattanDistance -D -R first-last\""	BER	top25	25	0.9095	0.9247	0.8683	0.9095	0.94	0.8465	0.0753	0.06	0.0905	0.9108	0.0892	0.9099	0.855	[54 0 8] [0 43 0] [11 0 94]	0.9048	0.9214	0.8627	0.9048	0.938	0.839	0.0786	0.868	0.89	0.82	0.868	0.911	0.777	0.11	0.863	0.883	0.825	0.863	0.908	0.772	0.114	0.106	0.8409	0.8455	0.7784	0.8409	0.85	0.6989	0.1545	0.888
lazy.IBk_BER_top25_25_0.9095_762	lazy.IBk	-K 1 -W 0 -A "weka.core.neighboursearch.LinearNNSearch -A \"weka.core.ManhattanDistance -D -R first-last\""	BER	top25	25	0.9095	0.9247	0.8683	0.9095	0.94	0.8465	0.0753	0.06	0.0905	0.9108	0.0892	0.9099	0.855	[54 0 8] [0 43 0] [11 0 94]	0.9048	0.9214	0.8627	0.9048	0.938	0.839	0.0786	0.864	0.885	0.813	0.864	0.906	0.771	0.115	0.857	0.883	0.823	0.857	0.901	0.757	0.121	0.108	0.8409	0.8455	0.7784	0.8409	0.85	0.6989	0.1545	0.883
lazy.IBk_FDR_top25_25_0.9095_116	lazy.IBk	-K 1 -W 0 -A "weka.core.neighboursearch.LinearNNSearch -A \"weka.core.ManhattanDistance -D -R first-last\""	FDR	top25	25	0.9095	0.9247	0.8683	0.9095	0.94	0.8465	0.0753	0.06	0.0905	0.9108	0.0892	0.9099	0.855	[54 0 8] [0 43 0] [11 0 94]	0.9048	0.9214	0.8627	0.9048	0.938	0.839	0.0786	0.867	0.888	0.817	0.867	0.909	0.774	0.112	0.861	0.881	0.822	0.861	0.903	0.764	0.118	0.105	0.8409	0.8455	0.7784	0.8409	0.85	0.6989	0.1545	0.879
lazy.IBk_FDR_top25_25_0.9095_238	lazy.IBk	-K 1 -W 0 -A "weka.core.neighboursearch.LinearNNSearch -A \"weka.core.ManhattanDistance -D -R first-last\""	FDR	top25	25	0.9095	0.9247	0.8683	0.9095	0.94	0.8465	0.0753	0.06	0.0905	0.9108	0.0892	0.9099	0.855	[54 0 8] [0 43 0] [11 0 94]	0.9048	0.9214	0.8627	0.9048	0.938	0.839	0.0786	0.865	0.887	0.814	0.865	0.909	0.773	0.113	0.855	0.881	0.821	0.855	0.903	0.758	0.121	0.113	0.8409	0.8455	0.7784	0.8409	0.85	0.6989	0.1545	0.877
lazy.KStar_ACC_top50_50_0.8952_512	lazy.KStar	-B 20 -M n	ACC	top50	50	0.8952	0.9655	0.9384	0.8952	0.9257	0.8209	0.0895	0.0743	0.1048	0.8952	0.1048	0.8952	0.8313	[51 0 11] [0 43 0] [11 0 94]	0.8857	0.9655	0.9382	0.8857	0.9217	0.8055	0.0963	0.858	0.945	0.908	0.858	0.905	0.762	0.119	0.855	0.938	0.897	0.855	0.899	0.755	0.123	0.108	0.8409	0.8944	0.874	0.8409	0.85	0.6989	0.1545	0.893
lazy.KStar_ACC_top50_50_0.8952_634	lazy.KStar	-B 20 -M a	ACC	top50	50	0.8952	0.9655	0.9384	0.8952	0.9257	0.8209	0.0895	0.0743	0.1048	0.8952	0.1048	0.8952	0.8313	[51 0 11] [0 43 0] [11 0 94]	0.8857	0.9655	0.9382	0.8857	0.9217	0.8055	0.0963	0.852	0.938	0.897	0.852	0.901	0.753	0.123	0.856	0.941	0.904	0.856	0.902	0.757	0.121	0.113	0.8409	0.8944	0.874	0.8409	0.85	0.6989	0.1545	0.896
lazy.KStar_AUC_top50_50_0.8952_369	lazy.KStar	-B 20 -M m	AUC	top50	50	0.8952	0.9655	0.9384	0.8952	0.9257	0.8209	0.0895	0.0743	0.1048	0.8952	0.1048	0.8952	0.8313	[51 0 11] [0 43 0] [11 0 94]	0.8857	0.9655	0.9382	0.8857	0.9217	0.8055	0.0963	0.85	0.936	0.892	0.85	0.899	0.748	0.126	0.85	0.936	0.892	0.85	0.898	0.748	0.126	0.109	0.8409	0.8944	0.874	0.8409	0.85	0.6989	0.1545	0.893
lazy.KStar_AUC_top50_50_0.8952_956	lazy.KStar	-B 20 -M n	AUC	top50	50	0.8952	0.9655	0.9384	0.8952	0.9257	0.8209	0.0895	0.0743	0.1048	0.8952	0.1048	0.8952	0.8313	[51 0 11] [0 43 0] [11 0 94]	0.8857	0.9655	0.9382	0.8857	0.9217	0.8055	0.0963	0.857	0.941	0.9	0.857	0.905	0.76	0.119	0.852	0.94	0.901	0.852	0.899	0.75	0.125	0.111	0.8409	0.8944	0.874	0.8409	0.85	0.6989	0.1545	0.887
lazy.KStar_BER_top50_50_0.8952_227	lazy.KStar	-B 20 -M m	BER	top50	50	0.8952	0.9655	0.9384	0.8952	0.9257	0.8209	0.0895	0.0743	0.1048	0.8952	0.1048	0.8952	0.8313	[51 0 11] [0 43 0] [11 0 94]	0.8857	0.9655	0.9382	0.8857	0.9217	0.8055	0.0963	0.856	0.94	0.901	0.856	0.899	0.755	0.123	0.849	0.936	0.894	0.849	0.896	0.746	0.127	0.112	0.8409	0.8944	0.874	0.8409	0.85	0.6989	0.1545	0.891
lazy.KStar_BER_top50_50_0.8952_347	lazy.KStar	-B 20 -M a	BER	top50	50	0.8952	0.9655	0.9384	0.8952	0.9257	0.8209	0.0895	0.0743	0.1048	0.8952	0.1048	0.8952	0.8313	[51 0 11] [0 43 0] [11 0 94]	0.8857	0.9655	0.9382	0.8857	0.9217	0.8055	0.0963	0.858	0.941	0.902	0.858	0.903	0.76	0.12	0.856	0.938	0.897	0.856	0.9	0.756	0.122	0.111	0.8409	0.8944	0.874	0.8409	0.85	0.6989	0.1545	0.895
lazy.KStar_FDR_top50_50_0.8952_576	lazy.KStar	-B 20 -M m	FDR	top50	50	0.8952	0.9655	0.9384	0.8952	0.9257	0.8209	0.0895	0.0743	0.1048	0.8952	0.1048	0.8952	0.8313	[51 0 11] [0 43 0] [11 0 94]	0.8857	0.9655	0.9382	0.8857	0.9217	0.8055	0.0963	0.853	0.94	0.9	0.853	0.898	0.752	0.124	0.854	0.94	0.899	0.854	0.901	0.754	0.122	0.109	0.8409	0.8944	0.874	0.8409	0.85	0.6989	0.1545	0.895
lazy.KStar_FDR_top50_50_0.8952_742	lazy.KStar	-B 20 -M a	FDR	top50	50	0.8952	0.9655	0.9384	0.8952	0.9257	0.8209	0.0895	0.0743	0.1048	0.8952	0.1048	0.8952	0.8313	[51 0 11] [0 43 0] [11 0 94]	0.8857	0.9655	0.9382	0.8857	0.9217	0.8055	0.0963	0.859	0.939	0.899	0.859	0.9	0.76	0.12	0.846	0.936	0.894	0.846	0.895	0.739	0.13	0.108	0.8409	0.8944	0.874	0.8409	0.85	0.6989	0.1545	0.889
lazy.KStar_FDR_top50_50_0.8952_813	lazy.KStar	-B 20 -M n	FDR	top50	50	0.8952	0.9655	0.9384	0.8952	0.9257	0.8209	0.0895	0.0743	0.1048	0.8952	0.1048	0.8952	0.8313	[51 0 11] [0 43 0] [11 0 94]	0.8857	0.9655	0.9382	0.8857	0.9217	0.8055	0.0963	0.855	0.941	0.903	0.855	0.901	0.755	0.122	0.854	0.942	0.903	0.854	0.904	0.758	0.121	0.11	0.8409	0.8944	0.874	0.8409	0.85	0.6989	0.1545	0.888
lazy.KStar_MCC_top50_50_0.8952_456	lazy.KStar	-B 20 -M n	MCC	top50	50	0.8952	0.9655	0.9384	0.8952	0.9257	0.8209	0.0895	0.0743	0.1048	0.8952	0.1048	0.8952	0.8313	[51 0 11] [0 43 0] [11 0 94]	0.8857	0.9655	0.9382	0.8857	0.9217	0.8055	0.0963	0.85	0.934	0.89	0.85	0.897	0.745	0.127	0.848	0.937	0.897	0.848	0.893	0.742	0.13	0.113	0.8409	0.8944	0.874	0.8409	0.85	0.6989	0.1545	0.889
lazy.KStar_MCC_top50_50_0.8952_581	lazy.KStar	-B 20 -M a	MCC	top50	50	0.8952	0.9655	0.9384	0.8952	0.9257	0.8209	0.0895	0.0743	0.1048	0.8952	0.1048	0.8952	0.8313	[51 0 11] [0 43 0] [11 0 94]	0.8857	0.9655	0.9382	0.8857	0.9217	0.8055	0.0963	0.852	0.941	0.902	0.852	0.899	0.753	0.124	0.854	0.939	0.899	0.854	0.902	0.755	0.122	0.11	0.8409	0.8944	0.874	0.8409	0.85	0.6989	0.1545	0.893
lazy.KStar_MCC_top50_50_0.8952_692	lazy.KStar	-B 20 -M m	MCC	top50	50	0.8952	0.9655	0.9384	0.8952	0.9257	0.8209	0.0895	0.0743	0.1048	0.8952	0.1048	0.8952	0.8313	[51 0 11] [0 43 0] [11 0 94]	0.8857	0.9655	0.9382	0.8857	0.9217	0.8055	0.0963	0.856	0.942	0.903	0.856	0.902	0.757	0.121	0.852	0.939	0.9	0.852	0.899	0.75	0.125	0.117	0.8409	0.8944	0.874	0.8409	0.85	0.6989	0.1545	0.885
trees.HoeffdingTree_ACC_top40_40_0.719_543	trees.HoeffdingTree	-L 2 -S 1 -E 1.0E-7 -H 0.05 -M 0.01 -G 200.0 -N 0.0	ACC	top40	40	0.719	0.8396	0.746	0.719	0.7993	0.5188	0.2408	0.2007	0.281	0.7181	0.2819	0.7186	0.5468	[32 0 30] [0 43 0] [29 0 76]	0.7143	0.8354	0.7389	0.7143	0.7918	0.508	0.247	0.715	0.852	0.782	0.715	0.807	0.525	0.239	0.719	0.853	0.787	0.719	0.808	0.531	0.237	0.27	0.8409	0.8909	0.8405	0.8409	0.85	0.6989	0.1545	0.741
trees.HoeffdingTree_AUC_top40_40_0.719_934	trees.HoeffdingTree	-L 2 -S 1 -E 1.0E-7 -H 0.05 -M 0.01 -G 200.0 -N 0.0	AUC	top40	40	0.719	0.8396	0.746	0.719	0.7993	0.5188	0.2408	0.2007	0.281	0.7181	0.2819	0.7186	0.5468	[32 0 30] [0 43 0] [29 0 76]	0.7143	0.8354	0.7389	0.7143	0.7918	0.508	0.247	0.713	0.851	0.782	0.713	0.802	0.517	0.242	0.718	0.852	0.785	0.718	0.799	0.521	0.242	0.277	0.8409	0.8909	0.8405	0.8409	0.85	0.6989	0.1545	0.749
trees.HoeffdingTree_BER_top40_40_0.719_501	trees.HoeffdingTree	-L 2 -S 1 -E 1.0E-7 -H 0.05 -M 0.01 -G 200.0 -N 0.0	BER	top40	40	0.719	0.8396	0.746	0.719	0.7993	0.5188	0.2408	0.2007	0.281	0.7181	0.2819	0.7186	0.5468	[32 0 30] [0 43 0] [29 0 76]	0.7143	0.8354	0.7389	0.7143	0.7918	0.508	0.247	0.712	0.851	0.783	0.712	0.802	0.518	0.243	0.715	0.852	0.782	0.715	0.806	0.525	0.24	0.28	0.8409	0.8909	0.8405	0.8409	0.85	0.6989	0.1545	0.745
trees.HoeffdingTree_FDR_top40_40_0.719_716	trees.HoeffdingTree	-L 2 -S 1 -E 1.0E-7 -H 0.05 -M 0.01 -G 200.0 -N 0.0	FDR	top40	40	0.719	0.8396	0.746	0.719	0.7993	0.5188	0.2408	0.2007	0.281	0.7181	0.2819	0.7186	0.5468	[32 0 30] [0 43 0] [29 0 76]	0.7143	0.8354	0.7389	0.7143	0.7918	0.508	0.247	0.71	0.847	0.779	0.71	0.803	0.515	0.243	0.718	0.854	0.785	0.718	0.804	0.527	0.239	0.273	0.8409	0.8909	0.8405	0.8409	0.85	0.6989	0.1545	0.737
trees.HoeffdingTree_MCC_top40_40_0.719_42	trees.HoeffdingTree	-L 2 -S 1 -E 1.0E-7 -H 0.05 -M 0.01 -G 200.0 -N 0.0	MCC	top40	40	0.719	0.8396	0.746	0.719	0.7993	0.5188	0.2408	0.2007	0.281	0.7181	0.2819	0.7186	0.5468	[32 0 30] [0 43 0] [29 0 76]	0.7143	0.8354	0.7389	0.7143	0.7918	0.508	0.247	0.717	0.854	0.787	0.717	0.806	0.527	0.239	0.72	0.855	0.788	0.72	0.804	0.528	0.238	0.28	0.8409	0.8909	0.8405	0.8409	0.85	0.6989	0.1545	0.743
lazy.IBk_ACC_F_24_0.9857_778	lazy.IBk	-K 1 -W 0 -A "weka.core.neighboursearch.LinearNNSearch -A \"weka.core.ChebyshevDistance -R first-last\""	ACC	F	24	0.9857	0.9885	0.9779	0.9857	0.9912	0.9757	0.0115	0.0088	0.0143	0.9858	0.0142	0.9857	0.977	[61 0 1] [0 43 0] [2 0 103]	0.9905	0.9932	0.986	0.9905	0.996	0.9839	0.0068	0.929	0.939	0.896	0.929	0.949	0.88	0.061	0.931	0.938	0.905	0.931	0.95	0.883	0.06	0.053	0.803	0.8449	0.7686	0.803	0.8869	0.669	0.1551	0.528
lazy.IBk_ACC_F_24_0.9857_997	lazy.IBk	-K 1 -W 0 -A "weka.core.neighboursearch.LinearNNSearch -A \"weka.core.ChebyshevDistance -R first-last\""	ACC	F	24	0.9857	0.9885	0.9779	0.9857	0.9912	0.9757	0.0115	0.0088	0.0143	0.9858	0.0142	0.9857	0.977	[61 0 1] [0 43 0] [2 0 103]	0.9905	0.9932	0.986	0.9905	0.996	0.9839	0.0068	0.929	0.939	0.897	0.929	0.948	0.881	0.061	0.922	0.933	0.896	0.922	0.943	0.868	0.067	0.05	0.803	0.8449	0.7686	0.803	0.8869	0.669	0.1551	0.533
lazy.IB1_ACC_F_22_0.9714_469	lazy.IB1		ACC	F	22	0.9714	0.9756	0.9553	0.9714	0.9797	0.9512	0.0244	0.0203	0.0286	0.9714	0.0286	0.9714	0.954	[59 0 3] [0 43 0] [3 0 102]	0.9714	0.9756	0.9553	0.9714	0.9797	0.9512	0.0244	0.926	0.936	0.891	0.926	0.945	0.874	0.064	0.918	0.929	0.88	0.918	0.941	0.862	0.071	0.059	0.803	0.8444	0.7746	0.803	0.8859	0.6694	0.1556	0.934
lazy.IBkLG_ACC_F_22_0.9714_599	lazy.IBkLG		ACC	F	22	0.9714	0.9861	0.9847	0.9714	0.9797	0.9512	0.0244	0.0203	0.0286	0.9714	0.0286	0.9714	0.954	[59 0 3] [0 43 0] [3 0 102]	0.9714	0.9862	0.9848	0.9714	0.9797	0.9512	0.0244	0.928	0.965	0.961	0.928	0.951	0.879	0.06	0.922	0.95	0.934	0.922	0.944	0.868	0.067	0.056	0.803	0.8809	0.8991	0.803	0.8859	0.6694	0.1556	0.937
lazy.IBkLG_ACC_F_22_0.9714_733	lazy.IBkLG		ACC	F	22	0.9714	0.9861	0.9847	0.9714	0.9797	0.9512	0.0244	0.0203	0.0286	0.9714	0.0286	0.9714	0.954	[59 0 3] [0 43 0] [3 0 102]	0.9714	0.9862	0.9848	0.9714	0.9797	0.9512	0.0244	0.922	0.961	0.957	0.922	0.944	0.868	0.067	0.921	0.946	0.929	0.921	0.944	0.868	0.067	0.055	0.803	0.8809	0.8991	0.803	0.8859	0.6694	0.1556	0.936
lazy.IBk_ACC_F_22_0.9714_486	lazy.IBk	-K 1 -W 0 -A "weka.core.neighboursearch.LinearNNSearch -A \"weka.core.EuclideanDistance -R first-last\""	ACC	F	22	0.9714	0.9756	0.9553	0.9714	0.9797	0.9512	0.0244	0.0203	0.0286	0.9714	0.0286	0.9714	0.954	[59 0 3] [0 43 0] [3 0 102]	0.9714	0.9756	0.9553	0.9714	0.9797	0.9512	0.0244	0.923	0.933	0.887	0.923	0.944	0.869	0.067	0.919	0.924	0.888	0.919	0.939	0.862	0.071	0.06	0.803	0.8444	0.7746	0.803	0.8859	0.6694	0.1556	0.935
lazy.IBk_ACC_top20_20_0.8762_216	lazy.IBk	-K 1 -W 0 -A "weka.core.neighboursearch.LinearNNSearch -A \"weka.core.ManhattanDistance -D -R first-last\""	ACC	top20	20	0.8762	0.8956	0.8238	0.8762	0.9149	0.7893	0.1044	0.0851	0.1238	0.8772	0.1228	0.8766	0.8012	[50 0 12] [0 43 0] [14 0 91]	0.8762	0.8956	0.8238	0.8762	0.9149	0.7893	0.1044	0.851	0.875	0.797	0.851	0.898	0.751	0.125	0.846	0.868	0.807	0.846	0.891	0.738	0.132	0.125	0.8333	0.8444	0.7758	0.8333	0.8556	0.6889	0.1556	0.873
lazy.IBk_BER_top20_20_0.8762_251	lazy.IBk	-K 1 -W 0 -A "weka.core.neighboursearch.LinearNNSearch -A \"weka.core.ManhattanDistance -D -R first-last\""	BER	top20	20	0.8762	0.8956	0.8238	0.8762	0.9149	0.7893	0.1044	0.0851	0.1238	0.8772	0.1228	0.8766	0.8012	[50 0 12] [0 43 0] [14 0 91]	0.8762	0.8956	0.8238	0.8762	0.9149	0.7893	0.1044	0.841	0.864	0.786	0.841	0.887	0.728	0.136	0.845	0.866	0.803	0.845	0.89	0.737	0.132	0.124	0.8333	0.8444	0.7758	0.8333	0.8556	0.6889	0.1556	0.864
lazy.IBk_BER_top20_20_0.8762_736	lazy.IBk	-K 1 -W 0 -A "weka.core.neighboursearch.LinearNNSearch -A \"weka.core.ManhattanDistance -D -R first-last\""	BER	top20	20	0.8762	0.8956	0.8238	0.8762	0.9149	0.7893	0.1044	0.0851	0.1238	0.8772	0.1228	0.8766	0.8012	[50 0 12] [0 43 0] [14 0 91]	0.8762	0.8956	0.8238	0.8762	0.9149	0.7893	0.1044	0.849	0.872	0.794	0.849	0.895	0.744	0.128	0.84	0.865	0.803	0.84	0.887	0.728	0.137	0.125	0.8333	0.8444	0.7758	0.8333	0.8556	0.6889	0.1556	0.868
lazy.IBk_FDR_top20_20_0.8762_63	lazy.IBk	-K 1 -W 0 -A "weka.core.neighboursearch.LinearNNSearch -A \"weka.core.ManhattanDistance -D -R first-last\""	FDR	top20	20	0.8762	0.8956	0.8238	0.8762	0.9149	0.7893	0.1044	0.0851	0.1238	0.8772	0.1228	0.8766	0.8012	[50 0 12] [0 43 0] [14 0 91]	0.8762	0.8956	0.8238	0.8762	0.9149	0.7893	0.1044	0.839	0.864	0.783	0.839	0.888	0.727	0.136	0.842	0.865	0.803	0.842	0.887	0.73	0.136	0.121	0.8333	0.8444	0.7758	0.8333	0.8556	0.6889	0.1556	0.866
lazy.IBk_FDR_top20_20_0.8762_649	lazy.IBk	-K 1 -W 0 -A "weka.core.neighboursearch.LinearNNSearch -A \"weka.core.ManhattanDistance -D -R first-last\""	FDR	top20	20	0.8762	0.8956	0.8238	0.8762	0.9149	0.7893	0.1044	0.0851	0.1238	0.8772	0.1228	0.8766	0.8012	[50 0 12] [0 43 0] [14 0 91]	0.8762	0.8956	0.8238	0.8762	0.9149	0.7893	0.1044	0.84	0.864	0.786	0.84	0.889	0.729	0.136	0.841	0.866	0.802	0.841	0.891	0.733	0.134	0.12	0.8333	0.8444	0.7758	0.8333	0.8556	0.6889	0.1556	0.869
functions.LibLINEAR_ACC_top75_75_0.8_569	functions.LibLINEAR	-S 1 -C 1.0 -E 0.001 -B 1.0 -Z -L 0.1 -I 1000	ACC	top75	75	0.8	0.818	0.7223	0.8	0.836	0.653	0.182	0.164	0.2	0.7967	0.2033	0.7923	0.6696	[33 0 29] [0 43 0] [13 0 92]	0.7952	0.8146	0.7178	0.7952	0.834	0.6445	0.1854	0.78	0.806	0.713	0.78	0.831	0.624	0.194	0.787	0.813	0.72	0.787	0.838	0.636	0.187	0.193	0.8258	0.8439	0.7679	0.8258	0.8621	0.6818	0.1561	0.786
functions.LibLINEAR_ACC_top75_75_0.8_827	functions.LibLINEAR	-S 1 -C 1.0 -E 0.001 -B 1.0 -Z -L 0.1 -I 1000	ACC	top75	75	0.8	0.818	0.7223	0.8	0.836	0.653	0.182	0.164	0.2	0.7967	0.2033	0.7923	0.6696	[33 0 29] [0 43 0] [13 0 92]	0.7952	0.8146	0.7178	0.7952	0.834	0.6445	0.1854	0.786	0.81	0.718	0.786	0.834	0.632	0.19	0.788	0.813	0.719	0.788	0.838	0.638	0.187	0.193	0.8258	0.8439	0.7679	0.8258	0.8621	0.6818	0.1561	0.784
functions.LibLINEAR_AUC_top75_75_0.8_493	functions.LibLINEAR	-S 1 -C 1.0 -E 0.001 -B 1.0 -Z -L 0.1 -I 1000	AUC	top75	75	0.8	0.818	0.7223	0.8	0.836	0.653	0.182	0.164	0.2	0.7967	0.2033	0.7923	0.6696	[33 0 29] [0 43 0] [13 0 92]	0.7952	0.8146	0.7178	0.7952	0.834	0.6445	0.1854	0.781	0.807	0.714	0.781	0.833	0.626	0.193	0.783	0.812	0.718	0.783	0.84	0.631	0.188	0.192	0.8258	0.8439	0.7679	0.8258	0.8621	0.6818	0.1561	0.788
functions.LibLINEAR_AUC_top75_75_0.8_547	functions.LibLINEAR	-S 1 -C 1.0 -E 0.001 -B 1.0 -Z -L 0.1 -I 1000	AUC	top75	75	0.8	0.818	0.7223	0.8	0.836	0.653	0.182	0.164	0.2	0.7967	0.2033	0.7923	0.6696	[33 0 29] [0 43 0] [13 0 92]	0.7952	0.8146	0.7178	0.7952	0.834	0.6445	0.1854	0.779	0.804	0.71	0.779	0.829	0.621	0.196	0.785	0.812	0.72	0.785	0.838	0.633	0.188	0.193	0.8258	0.8439	0.7679	0.8258	0.8621	0.6818	0.1561	0.788
functions.LibLINEAR_BER_top75_75_0.8_212	functions.LibLINEAR	-S 1 -C 1.0 -E 0.001 -B 1.0 -Z -L 0.1 -I 1000	BER	top75	75	0.8	0.818	0.7223	0.8	0.836	0.653	0.182	0.164	0.2	0.7967	0.2033	0.7923	0.6696	[33 0 29] [0 43 0] [13 0 92]	0.7952	0.8146	0.7178	0.7952	0.834	0.6445	0.1854	0.776	0.801	0.706	0.776	0.826	0.616	0.199	0.785	0.812	0.72	0.785	0.84	0.633	0.188	0.194	0.8258	0.8439	0.7679	0.8258	0.8621	0.6818	0.1561	0.782
functions.LibLINEAR_FDR_top75_75_0.8_514	functions.LibLINEAR	-S 1 -C 1.0 -E 0.001 -B 1.0 -Z -L 0.1 -I 1000	FDR	top75	75	0.8	0.818	0.7223	0.8	0.836	0.653	0.182	0.164	0.2	0.7967	0.2033	0.7923	0.6696	[33 0 29] [0 43 0] [13 0 92]	0.7952	0.8146	0.7178	0.7952	0.834	0.6445	0.1854	0.785	0.809	0.716	0.785	0.833	0.633	0.191	0.785	0.811	0.719	0.785	0.837	0.63	0.189	0.2	0.8258	0.8439	0.7679	0.8258	0.8621	0.6818	0.1561	0.786
functions.LibLINEAR_MCC_top75_75_0.8_926	functions.LibLINEAR	-S 1 -C 1.0 -E 0.001 -B 1.0 -Z -L 0.1 -I 1000	MCC	top75	75	0.8	0.818	0.7223	0.8	0.836	0.653	0.182	0.164	0.2	0.7967	0.2033	0.7923	0.6696	[33 0 29] [0 43 0] [13 0 92]	0.7952	0.8146	0.7178	0.7952	0.834	0.6445	0.1854	0.78	0.807	0.713	0.78	0.835	0.627	0.193	0.781	0.807	0.714	0.781	0.832	0.624	0.193	0.194	0.8258	0.8439	0.7679	0.8258	0.8621	0.6818	0.1561	0.786
lazy.KStar_ACC_top40_40_0.8905_719	lazy.KStar	-B 20 -M n	ACC	top40	40	0.8905	0.9587	0.9292	0.8905	0.9237	0.8132	0.0929	0.0763	0.1095	0.8909	0.1091	0.8907	0.8239	[51 0 11] [0 43 0] [12 0 93]	0.8905	0.9584	0.9315	0.8905	0.9237	0.8132	0.0929	0.854	0.94	0.906	0.854	0.899	0.755	0.123	0.851	0.933	0.892	0.851	0.9	0.751	0.124	0.112	0.8258	0.904	0.8867	0.8258	0.8611	0.6804	0.1566	0.886
lazy.KStar_ACC_top40_40_0.8905_78	lazy.KStar	-B 20 -M a	ACC	top40	40	0.8905	0.9587	0.9292	0.8905	0.9237	0.8132	0.0929	0.0763	0.1095	0.8909	0.1091	0.8907	0.8239	[51 0 11] [0 43 0] [12 0 93]	0.8905	0.9584	0.9315	0.8905	0.9237	0.8132	0.0929	0.855	0.938	0.901	0.855	0.902	0.755	0.122	0.849	0.934	0.896	0.849	0.896	0.746	0.127	0.115	0.8258	0.904	0.8867	0.8258	0.8611	0.6804	0.1566	0.884
lazy.KStar_AUC_top40_40_0.8905_114	lazy.KStar	-B 20 -M n	AUC	top40	40	0.8905	0.9587	0.9292	0.8905	0.9237	0.8132	0.0929	0.0763	0.1095	0.8909	0.1091	0.8907	0.8239	[51 0 11] [0 43 0] [12 0 93]	0.8905	0.9584	0.9315	0.8905	0.9237	0.8132	0.0929	0.847	0.933	0.892	0.847	0.9	0.745	0.127	0.845	0.932	0.89	0.845	0.895	0.739	0.13	0.119	0.8258	0.904	0.8867	0.8258	0.8611	0.6804	0.1566	0.882
lazy.KStar_AUC_top40_40_0.8905_619	lazy.KStar	-B 20 -M m	AUC	top40	40	0.8905	0.9587	0.9292	0.8905	0.9237	0.8132	0.0929	0.0763	0.1095	0.8909	0.1091	0.8907	0.8239	[51 0 11] [0 43 0] [12 0 93]	0.8905	0.9584	0.9315	0.8905	0.9237	0.8132	0.0929	0.854	0.938	0.9	0.854	0.904	0.757	0.121	0.852	0.94	0.903	0.852	0.902	0.753	0.123	0.114	0.8258	0.904	0.8867	0.8258	0.8611	0.6804	0.1566	0.889
lazy.KStar_BER_top40_40_0.8905_423	lazy.KStar	-B 20 -M m	BER	top40	40	0.8905	0.9587	0.9292	0.8905	0.9237	0.8132	0.0929	0.0763	0.1095	0.8909	0.1091	0.8907	0.8239	[51 0 11] [0 43 0] [12 0 93]	0.8905	0.9584	0.9315	0.8905	0.9237	0.8132	0.0929	0.865	0.942	0.906	0.865	0.908	0.774	0.114	0.848	0.933	0.892	0.848	0.894	0.743	0.129	0.114	0.8258	0.904	0.8867	0.8258	0.8611	0.6804	0.1566	0.886
lazy.KStar_BER_top40_40_0.8905_686	lazy.KStar	-B 20 -M a	BER	top40	40	0.8905	0.9587	0.9292	0.8905	0.9237	0.8132	0.0929	0.0763	0.1095	0.8909	0.1091	0.8907	0.8239	[51 0 11] [0 43 0] [12 0 93]	0.8905	0.9584	0.9315	0.8905	0.9237	0.8132	0.0929	0.856	0.939	0.903	0.856	0.901	0.757	0.122	0.856	0.935	0.895	0.856	0.905	0.758	0.12	0.116	0.8258	0.904	0.8867	0.8258	0.8611	0.6804	0.1566	0.885
lazy.KStar_FDR_top40_40_0.8905_873	lazy.KStar	-B 20 -M a	FDR	top40	40	0.8905	0.9587	0.9292	0.8905	0.9237	0.8132	0.0929	0.0763	0.1095	0.8909	0.1091	0.8907	0.8239	[51 0 11] [0 43 0] [12 0 93]	0.8905	0.9584	0.9315	0.8905	0.9237	0.8132	0.0929	0.85	0.936	0.899	0.85	0.9	0.748	0.125	0.844	0.931	0.893	0.844	0.893	0.736	0.132	0.113	0.8258	0.904	0.8867	0.8258	0.8611	0.6804	0.1566	0.882
lazy.KStar_FDR_top40_40_0.8905_897	lazy.KStar	-B 20 -M n	FDR	top40	40	0.8905	0.9587	0.9292	0.8905	0.9237	0.8132	0.0929	0.0763	0.1095	0.8909	0.1091	0.8907	0.8239	[51 0 11] [0 43 0] [12 0 93]	0.8905	0.9584	0.9315	0.8905	0.9237	0.8132	0.0929	0.849	0.935	0.898	0.849	0.898	0.747	0.126	0.846	0.935	0.894	0.846	0.898	0.743	0.128	0.124	0.8258	0.904	0.8867	0.8258	0.8611	0.6804	0.1566	0.884
lazy.KStar_MCC_top40_40_0.8905_143	lazy.KStar	-B 20 -M a	MCC	top40	40	0.8905	0.9587	0.9292	0.8905	0.9237	0.8132	0.0929	0.0763	0.1095	0.8909	0.1091	0.8907	0.8239	[51 0 11] [0 43 0] [12 0 93]	0.8905	0.9584	0.9315	0.8905	0.9237	0.8132	0.0929	0.855	0.935	0.896	0.855	0.899	0.755	0.123	0.849	0.936	0.897	0.849	0.9	0.746	0.126	0.114	0.8258	0.904	0.8867	0.8258	0.8611	0.6804	0.1566	0.889
lazy.KStar_MCC_top40_40_0.8905_210	lazy.KStar	-B 20 -M n	MCC	top40	40	0.8905	0.9587	0.9292	0.8905	0.9237	0.8132	0.0929	0.0763	0.1095	0.8909	0.1091	0.8907	0.8239	[51 0 11] [0 43 0] [12 0 93]	0.8905	0.9584	0.9315	0.8905	0.9237	0.8132	0.0929	0.847	0.933	0.894	0.847	0.896	0.742	0.128	0.846	0.93	0.889	0.846	0.895	0.741	0.129	0.119	0.8258	0.904	0.8867	0.8258	0.8611	0.6804	0.1566	0.888
lazy.KStar_MCC_top40_40_0.8905_295	lazy.KStar	-B 20 -M m	MCC	top40	40	0.8905	0.9587	0.9292	0.8905	0.9237	0.8132	0.0929	0.0763	0.1095	0.8909	0.1091	0.8907	0.8239	[51 0 11] [0 43 0] [12 0 93]	0.8905	0.9584	0.9315	0.8905	0.9237	0.8132	0.0929	0.851	0.934	0.894	0.851	0.898	0.748	0.126	0.852	0.932	0.892	0.852	0.897	0.75	0.126	0.116	0.8258	0.904	0.8867	0.8258	0.8611	0.6804	0.1566	0.89
lazy.KStar_MCC_top40_40_0.8905_856	lazy.KStar	-B 20 -M m	MCC	top40	40	0.8905	0.9587	0.9292	0.8905	0.9237	0.8132	0.0929	0.0763	0.1095	0.8909	0.1091	0.8907	0.8239	[51 0 11] [0 43 0] [12 0 93]	0.8905	0.9584	0.9315	0.8905	0.9237	0.8132	0.0929	0.85	0.936	0.898	0.85	0.899	0.748	0.126	0.846	0.933	0.895	0.846	0.895	0.74	0.13	0.116	0.8258	0.904	0.8867	0.8258	0.8611	0.6804	0.1566	0.89
functions.LibLINEAR_ACC_top50_50_0.7476_489	functions.LibLINEAR	-S 1 -C 1.0 -E 0.001 -B 1.0 -L 0.1 -I 1000	ACC	top50	50	0.7476	0.7781	0.6748	0.7476	0.8085	0.5622	0.2219	0.1915	0.2524	0.7415	0.2585	0.7429	0.5877	[31 0 31] [0 43 0] [22 0 83]	0.7524	0.7801	0.6771	0.7524	0.8077	0.5691	0.2199	0.744	0.776	0.677	0.744	0.808	0.565	0.224	0.736	0.77	0.673	0.736	0.804	0.551	0.23	0.239	0.8485	0.8424	0.7784	0.8485	0.8364	0.7099	0.1576	0.762
functions.LibLINEAR_AUC_top50_50_0.7476_645	functions.LibLINEAR	-S 1 -C 1.0 -E 0.001 -B 1.0 -L 0.1 -I 1000	AUC	top50	50	0.7476	0.7781	0.6748	0.7476	0.8085	0.5622	0.2219	0.1915	0.2524	0.7415	0.2585	0.7429	0.5877	[31 0 31] [0 43 0] [22 0 83]	0.7524	0.7801	0.6771	0.7524	0.8077	0.5691	0.2199	0.74	0.771	0.673	0.74	0.802	0.554	0.229	0.741	0.775	0.678	0.741	0.809	0.558	0.225	0.236	0.8485	0.8424	0.7784	0.8485	0.8364	0.7099	0.1576	0.757
functions.LibLINEAR_BER_top50_50_0.7476_123	functions.LibLINEAR	-S 1 -C 1.0 -E 0.001 -B 1.0 -L 0.1 -I 1000	BER	top50	50	0.7476	0.7781	0.6748	0.7476	0.8085	0.5622	0.2219	0.1915	0.2524	0.7415	0.2585	0.7429	0.5877	[31 0 31] [0 43 0] [22 0 83]	0.7524	0.7801	0.6771	0.7524	0.8077	0.5691	0.2199	0.747	0.777	0.681	0.747	0.808	0.566	0.223	0.739	0.773	0.675	0.739	0.807	0.555	0.227	0.248	0.8485	0.8424	0.7784	0.8485	0.8364	0.7099	0.1576	0.763
functions.LibLINEAR_BER_top50_50_0.7476_137	functions.LibLINEAR	-S 1 -C 1.0 -E 0.001 -B 1.0 -L 0.1 -I 1000	BER	top50	50	0.7476	0.7781	0.6748	0.7476	0.8085	0.5622	0.2219	0.1915	0.2524	0.7415	0.2585	0.7429	0.5877	[31 0 31] [0 43 0] [22 0 83]	0.7524	0.7801	0.6771	0.7524	0.8077	0.5691	0.2199	0.74	0.771	0.674	0.74	0.803	0.554	0.229	0.744	0.776	0.679	0.744	0.807	0.563	0.224	0.238	0.8485	0.8424	0.7784	0.8485	0.8364	0.7099	0.1576	0.763
functions.LibLINEAR_FDR_top50_50_0.7476_499	functions.LibLINEAR	-S 1 -C 1.0 -E 0.001 -B 1.0 -L 0.1 -I 1000	FDR	top50	50	0.7476	0.7781	0.6748	0.7476	0.8085	0.5622	0.2219	0.1915	0.2524	0.7415	0.2585	0.7429	0.5877	[31 0 31] [0 43 0] [22 0 83]	0.7524	0.7801	0.6771	0.7524	0.8077	0.5691	0.2199	0.744	0.776	0.678	0.744	0.807	0.564	0.224	0.739	0.768	0.674	0.739	0.797	0.549	0.232	0.235	0.8485	0.8424	0.7784	0.8485	0.8364	0.7099	0.1576	0.763
functions.LibLINEAR_MCC_top50_50_0.7476_17	functions.LibLINEAR	-S 1 -C 1.0 -E 0.001 -B 1.0 -L 0.1 -I 1000	MCC	top50	50	0.7476	0.7781	0.6748	0.7476	0.8085	0.5622	0.2219	0.1915	0.2524	0.7415	0.2585	0.7429	0.5877	[31 0 31] [0 43 0] [22 0 83]	0.7524	0.7801	0.6771	0.7524	0.8077	0.5691	0.2199	0.728	0.759	0.664	0.728	0.791	0.532	0.241	0.741	0.772	0.677	0.741	0.803	0.554	0.228	0.243	0.8485	0.8424	0.7784	0.8485	0.8364	0.7099	0.1576	0.762
functions.LibLINEAR_MCC_top50_50_0.7476_701	functions.LibLINEAR	-S 1 -C 1.0 -E 0.001 -B 1.0 -L 0.1 -I 1000	MCC	top50	50	0.7476	0.7781	0.6748	0.7476	0.8085	0.5622	0.2219	0.1915	0.2524	0.7415	0.2585	0.7429	0.5877	[31 0 31] [0 43 0] [22 0 83]	0.7524	0.7801	0.6771	0.7524	0.8077	0.5691	0.2199	0.737	0.768	0.669	0.737	0.799	0.548	0.232	0.747	0.777	0.682	0.747	0.807	0.565	0.223	0.245	0.8485	0.8424	0.7784	0.8485	0.8364	0.7099	0.1576	0.756
lazy.KStar_ACC_F_20_0.9714_878	lazy.KStar	-B 20 -M m	ACC	F	20	0.9714	0.9876	0.9767	0.9714	0.9797	0.9512	0.0244	0.0203	0.0286	0.9714	0.0286	0.9714	0.954	[59 0 3] [0 43 0] [3 0 102]	0.9714	0.9875	0.9766	0.9714	0.9797	0.9512	0.0244	0.929	0.973	0.955	0.929	0.95	0.882	0.06	0.923	0.972	0.956	0.923	0.945	0.87	0.066	0.057	0.8182	0.9385	0.9215	0.8182	0.8667	0.6733	0.1576	0.93
lazy.KStar_ACC_F_20_0.9714_915	lazy.KStar	-B 20 -M a	ACC	F	20	0.9714	0.9876	0.9767	0.9714	0.9797	0.9512	0.0244	0.0203	0.0286	0.9714	0.0286	0.9714	0.954	[59 0 3] [0 43 0] [3 0 102]	0.9714	0.9875	0.9766	0.9714	0.9797	0.9512	0.0244	0.923	0.971	0.954	0.923	0.944	0.868	0.066	0.925	0.97	0.953	0.925	0.945	0.872	0.065	0.057	0.8182	0.9385	0.9215	0.8182	0.8667	0.6733	0.1576	0.931
trees.RandomForest_BER_top20_20_0.8571_530	trees.RandomForest	-I 50 -K 0 -S 1	BER	top20	20	0.8571	0.9454	0.9067	0.8571	0.9042	0.7581	0.1193	0.0958	0.1429	0.8596	0.1404	0.858	0.7714	[49 0 13] [0 43 0] [17 0 88]	0.8619	0.9412	0.8993	0.8619	0.9089	0.7669	0.1146	0.812	0.921	0.88	0.812	0.866	0.68	0.161	0.813	0.92	0.876	0.813	0.866	0.683	0.161	0.155	0.8106	0.9082	0.8748	0.8106	0.8742	0.6687	0.1576	0.775
trees.RandomForest_FDR_top20_20_0.8571_179	trees.RandomForest	-I 50 -K 0 -S 1	FDR	top20	20	0.8571	0.9454	0.9067	0.8571	0.9042	0.7581	0.1193	0.0958	0.1429	0.8596	0.1404	0.858	0.7714	[49 0 13] [0 43 0] [17 0 88]	0.8619	0.9412	0.8993	0.8619	0.9089	0.7669	0.1146	0.82	0.926	0.883	0.82	0.877	0.7	0.151	0.819	0.924	0.881	0.819	0.877	0.698	0.152	0.154	0.8106	0.9082	0.8748	0.8106	0.8742	0.6687	0.1576	0.767
trees.RandomForest_FDR_top20_20_0.8571_456	trees.RandomForest	-I 50 -K 0 -S 1	FDR	top20	20	0.8571	0.9454	0.9067	0.8571	0.9042	0.7581	0.1193	0.0958	0.1429	0.8596	0.1404	0.858	0.7714	[49 0 13] [0 43 0] [17 0 88]	0.8619	0.9412	0.8993	0.8619	0.9089	0.7669	0.1146	0.813	0.921	0.881	0.813	0.866	0.682	0.16	0.814	0.922	0.88	0.814	0.87	0.686	0.158	0.155	0.8106	0.9082	0.8748	0.8106	0.8742	0.6687	0.1576	0.769
bayes.BayesNet_MCC_BF_13_0.9238_796	bayes.BayesNet	-Q weka.classifiers.bayes.net.search.local.K2 -- -P 1 -S BAYES -E weka.classifiers.bayes.net.estimate.SimpleEstimator -- -A 0.5	MCC	BF	13	0.9238	0.9533	0.911	0.9238	0.9625	0.8775	0.0568	0.0375	0.0762	0.9334	0.0666	0.9249	0.8796	[60 0 2] [0 43 0] [14 0 91]	0.9	0.9443	0.8976	0.9	0.947	0.8385	0.0765	0.823	0.918	0.871	0.823	0.887	0.707	0.145	0.82	0.921	0.879	0.82	0.889	0.705	0.146	0.155	0.7803	0.882	0.83	0.7803	0.8995	0.6512	0.1601	0.835
functions.LibLINEAR_AUC_B_29_0.8857_63	functions.LibLINEAR	-S 1 -C 1.0 -E 0.001 -B 1.0 -L 0.1 -I 1000	AUC	B	29	0.8857	0.8982	0.8305	0.8857	0.9106	0.8034	0.1018	0.0894	0.1143	0.885	0.115	0.8844	0.8142	[47 0 15] [0 43 0] [9 0 96]	0.8714	0.8839	0.8104	0.8714	0.8963	0.7787	0.1161	0.848	0.863	0.785	0.848	0.878	0.741	0.137	0.846	0.865	0.786	0.846	0.883	0.741	0.135	0.127	0.8485	0.8399	0.7633	0.8485	0.8313	0.7276	0.1601	0.796
rules.PART_ACC_B_22_0.9333_424	rules.PART	-M 2 -C 0.25 -Q 1	ACC	B	22	0.9333	0.9496	0.9188	0.9333	0.9507	0.8874	0.058	0.0493	0.0667	0.9329	0.0671	0.9327	0.8922	[53 1 8] [0 43 0] [5 0 100]	0.8714	0.8932	0.8399	0.8714	0.9168	0.7863	0.1059	0.799	0.844	0.757	0.799	0.856	0.663	0.172	0.799	0.844	0.753	0.799	0.862	0.667	0.169	0.161	0.7955	0.8908	0.8103	0.7955	0.8833	0.6551	0.1606	0.83
rules.PART_ACC_B_22_0.9333_727	rules.PART	-M 2 -C 0.25 -Q 1	ACC	B	22	0.9333	0.9496	0.9188	0.9333	0.9507	0.8874	0.058	0.0493	0.0667	0.9329	0.0671	0.9327	0.8922	[53 1 8] [0 43 0] [5 0 100]	0.8714	0.8932	0.8399	0.8714	0.9168	0.7863	0.1059	0.804	0.853	0.768	0.804	0.864	0.676	0.166	0.802	0.847	0.76	0.802	0.861	0.668	0.168	0.171	0.7955	0.8908	0.8103	0.7955	0.8833	0.6551	0.1606	0.835
bayes.BayesNet_MCC_FB_17_0.8857_407	bayes.BayesNet	-Q weka.classifiers.bayes.net.search.local.K2 -- -P 1 -S BAYES -E weka.classifiers.bayes.net.estimate.SimpleEstimator -- -A 0.5	MCC	FB	17	0.8857	0.9142	0.836	0.8857	0.9272	0.808	0.0935	0.0728	0.1143	0.8894	0.1106	0.8867	0.8177	[53 0 9] [0 43 0] [15 0 90]	0.8238	0.915	0.8555	0.8238	0.8847	0.704	0.1458	0.75	0.876	0.807	0.75	0.83	0.583	0.21	0.779	0.891	0.832	0.779	0.844	0.626	0.189	0.189	0.8106	0.866	0.8065	0.8106	0.8672	0.6635	0.1611	0.791
functions.LibLINEAR_MCC_F_24_0.9095_136	functions.LibLINEAR	-S 1 -C 1.0 -E 0.001 -B 1.0 -Z -L 0.1 -I 1000	MCC	F	24	0.9095	0.9123	0.8596	0.9095	0.9151	0.8487	0.0877	0.0849	0.0905	0.9166	0.0834	0.9063	0.8508	[45 0 17] [0 43 0] [2 0 103]	0.9048	0.9089	0.853	0.9048	0.9131	0.8394	0.0911	0.863	0.877	0.806	0.863	0.89	0.769	0.123	0.859	0.874	0.803	0.859	0.889	0.762	0.126	0.121	0.7803	0.8389	0.7533	0.7803	0.8975	0.652	0.1611	0.851
functions.LibLINEAR_MCC_F_24_0.9095_520	functions.LibLINEAR	-S 1 -C 1.0 -E 0.001 -B 1.0 -Z -L 0.1 -I 1000	MCC	F	24	0.9095	0.9123	0.8596	0.9095	0.9151	0.8487	0.0877	0.0849	0.0905	0.9166	0.0834	0.9063	0.8508	[45 0 17] [0 43 0] [2 0 103]	0.9048	0.9089	0.853	0.9048	0.9131	0.8394	0.0911	0.863	0.875	0.804	0.863	0.886	0.767	0.125	0.863	0.876	0.806	0.863	0.889	0.766	0.124	0.12	0.7803	0.8389	0.7533	0.7803	0.8975	0.652	0.1611	0.841
rules.FURIA_ACC_top50_50_0.8095_531	rules.FURIA	-F 3 -N 2.0 -O 2 -S 1 -p 0 -s 0	ACC	top50	50	0.8095	0.8817	0.8107	0.8095	0.8538	0.6707	0.1683	0.1462	0.1905	0.8063	0.1937	0.8065	0.6893	[38 0 24] [0 43 0] [16 0 89]	0.8286	0.8891	0.8176	0.8286	0.8701	0.7044	0.1507	0.781	0.847	0.766	0.781	0.837	0.627	0.191	0.777	0.854	0.776	0.777	0.836	0.621	0.194	0.198	0.8182	0.8591	0.7901	0.8182	0.8596	0.6698	0.1611	0.806
rules.FURIA_BER_top50_50_0.8095_232	rules.FURIA	-F 3 -N 2.0 -O 2 -S 1 -p 0 -s 0	BER	top50	50	0.8095	0.8817	0.8107	0.8095	0.8538	0.6707	0.1683	0.1462	0.1905	0.8063	0.1937	0.8065	0.6893	[38 0 24] [0 43 0] [16 0 89]	0.8286	0.8891	0.8176	0.8286	0.8701	0.7044	0.1507	0.768	0.842	0.758	0.768	0.824	0.603	0.204	0.774	0.844	0.762	0.774	0.834	0.614	0.196	0.191	0.8182	0.8591	0.7901	0.8182	0.8596	0.6698	0.1611	0.807
rules.FURIA_FDR_top50_50_0.8095_853	rules.FURIA	-F 3 -N 2.0 -O 2 -S 1 -p 0 -s 0	FDR	top50	50	0.8095	0.8817	0.8107	0.8095	0.8538	0.6707	0.1683	0.1462	0.1905	0.8063	0.1937	0.8065	0.6893	[38 0 24] [0 43 0] [16 0 89]	0.8286	0.8891	0.8176	0.8286	0.8701	0.7044	0.1507	0.773	0.847	0.769	0.773	0.829	0.611	0.199	0.782	0.854	0.777	0.782	0.838	0.627	0.19	0.196	0.8182	0.8591	0.7901	0.8182	0.8596	0.6698	0.1611	0.801
rules.NNge_AUC_BF_13_0.9476_22	rules.NNge	-G 5 -I 5	AUC	BF	13	0.9476	0.9518	0.9172	0.9476	0.9559	0.9105	0.0482	0.0441	0.0524	0.9481	0.0519	0.9471	0.915	[54 0 8] [0 43 0] [3 0 102]	0.8619	0.8771	0.7996	0.8619	0.8923	0.7621	0.1229	0.834	0.853	0.773	0.834	0.873	0.718	0.147	0.837	0.857	0.777	0.837	0.877	0.723	0.143	0.133	0.8182	0.8389	0.7634	0.8182	0.8596	0.6678	0.1611	0.673
rules.NNge_AUC_BF_13_0.9476_84	rules.NNge	-G 5 -I 5	AUC	BF	13	0.9476	0.9518	0.9172	0.9476	0.9559	0.9105	0.0482	0.0441	0.0524	0.9481	0.0519	0.9471	0.915	[54 0 8] [0 43 0] [3 0 102]	0.8619	0.8771	0.7996	0.8619	0.8923	0.7621	0.1229	0.84	0.86	0.781	0.84	0.88	0.73	0.14	0.831	0.851	0.769	0.831	0.871	0.715	0.149	0.14	0.8182	0.8389	0.7634	0.8182	0.8596	0.6678	0.1611	0.674
lazy.IB1_ACC_top75_75_0.8857_338	lazy.IB1		ACC	top75	75	0.8857	0.9065	0.8394	0.8857	0.9272	0.808	0.0935	0.0728	0.1143	0.8894	0.1106	0.8867	0.8177	[53 0 9] [0 43 0] [15 0 90]	0.8905	0.9112	0.8466	0.8905	0.932	0.8168	0.0888	0.849	0.875	0.798	0.849	0.901	0.748	0.125	0.855	0.881	0.806	0.855	0.906	0.759	0.119	0.104	0.8182	0.8384	0.7677	0.8182	0.8586	0.6687	0.1616	0.878
lazy.IB1_AUC_top75_75_0.8857_984	lazy.IB1		AUC	top75	75	0.8857	0.9065	0.8394	0.8857	0.9272	0.808	0.0935	0.0728	0.1143	0.8894	0.1106	0.8867	0.8177	[53 0 9] [0 43 0] [15 0 90]	0.8905	0.9112	0.8466	0.8905	0.932	0.8168	0.0888	0.855	0.881	0.806	0.855	0.908	0.759	0.119	0.855	0.88	0.806	0.855	0.905	0.758	0.12	0.117	0.8182	0.8384	0.7677	0.8182	0.8586	0.6687	0.1616	0.882
lazy.IB1_BER_top75_75_0.8857_707	lazy.IB1		BER	top75	75	0.8857	0.9065	0.8394	0.8857	0.9272	0.808	0.0935	0.0728	0.1143	0.8894	0.1106	0.8867	0.8177	[53 0 9] [0 43 0] [15 0 90]	0.8905	0.9112	0.8466	0.8905	0.932	0.8168	0.0888	0.865	0.888	0.817	0.865	0.911	0.773	0.112	0.855	0.881	0.808	0.855	0.907	0.758	0.119	0.114	0.8182	0.8384	0.7677	0.8182	0.8586	0.6687	0.1616	0.881
lazy.IB1_FDR_top75_75_0.8857_468	lazy.IB1		FDR	top75	75	0.8857	0.9065	0.8394	0.8857	0.9272	0.808	0.0935	0.0728	0.1143	0.8894	0.1106	0.8867	0.8177	[53 0 9] [0 43 0] [15 0 90]	0.8905	0.9112	0.8466	0.8905	0.932	0.8168	0.0888	0.857	0.882	0.809	0.857	0.907	0.761	0.118	0.856	0.882	0.807	0.856	0.907	0.76	0.118	0.109	0.8182	0.8384	0.7677	0.8182	0.8586	0.6687	0.1616	0.884
lazy.IB1_MCC_top75_75_0.8857_705	lazy.IB1		MCC	top75	75	0.8857	0.9065	0.8394	0.8857	0.9272	0.808	0.0935	0.0728	0.1143	0.8894	0.1106	0.8867	0.8177	[53 0 9] [0 43 0] [15 0 90]	0.8905	0.9112	0.8466	0.8905	0.932	0.8168	0.0888	0.861	0.885	0.813	0.861	0.909	0.767	0.115	0.855	0.88	0.806	0.855	0.904	0.757	0.12	0.11	0.8182	0.8384	0.7677	0.8182	0.8586	0.6687	0.1616	0.879
lazy.IBkLG_ACC_top75_75_0.8857_124	lazy.IBkLG		ACC	top75	75	0.8857	0.9274	0.9191	0.8857	0.9272	0.808	0.0935	0.0728	0.1143	0.8894	0.1106	0.8867	0.8177	[53 0 9] [0 43 0] [15 0 90]	0.8905	0.9341	0.9258	0.8905	0.932	0.8168	0.0888	0.861	0.907	0.898	0.861	0.911	0.768	0.114	0.852	0.89	0.858	0.852	0.9	0.751	0.124	0.116	0.8182	0.8696	0.8822	0.8182	0.8586	0.6687	0.1616	0.881
lazy.IBkLG_ACC_top75_75_0.8857_135	lazy.IBkLG		ACC	top75	75	0.8857	0.9274	0.9191	0.8857	0.9272	0.808	0.0935	0.0728	0.1143	0.8894	0.1106	0.8867	0.8177	[53 0 9] [0 43 0] [15 0 90]	0.8905	0.9341	0.9258	0.8905	0.932	0.8168	0.0888	0.864	0.911	0.902	0.864	0.912	0.773	0.112	0.857	0.893	0.863	0.857	0.905	0.761	0.119	0.11	0.8182	0.8696	0.8822	0.8182	0.8586	0.6687	0.1616	0.881
lazy.IBkLG_AUC_top75_75_0.8857_821	lazy.IBkLG		AUC	top75	75	0.8857	0.9274	0.9191	0.8857	0.9272	0.808	0.0935	0.0728	0.1143	0.8894	0.1106	0.8867	0.8177	[53 0 9] [0 43 0] [15 0 90]	0.8905	0.9341	0.9258	0.8905	0.932	0.8168	0.0888	0.858	0.906	0.897	0.858	0.906	0.763	0.118	0.849	0.883	0.848	0.849	0.9	0.748	0.125	0.115	0.8182	0.8696	0.8822	0.8182	0.8586	0.6687	0.1616	0.886
lazy.IBkLG_AUC_top75_75_0.8857_972	lazy.IBkLG		AUC	top75	75	0.8857	0.9274	0.9191	0.8857	0.9272	0.808	0.0935	0.0728	0.1143	0.8894	0.1106	0.8867	0.8177	[53 0 9] [0 43 0] [15 0 90]	0.8905	0.9341	0.9258	0.8905	0.932	0.8168	0.0888	0.851	0.902	0.891	0.851	0.903	0.752	0.123	0.848	0.887	0.855	0.848	0.899	0.744	0.127	0.112	0.8182	0.8696	0.8822	0.8182	0.8586	0.6687	0.1616	0.88
lazy.IBkLG_BER_top75_75_0.8857_155	lazy.IBkLG		BER	top75	75	0.8857	0.9274	0.9191	0.8857	0.9272	0.808	0.0935	0.0728	0.1143	0.8894	0.1106	0.8867	0.8177	[53 0 9] [0 43 0] [15 0 90]	0.8905	0.9341	0.9258	0.8905	0.932	0.8168	0.0888	0.854	0.905	0.896	0.854	0.902	0.753	0.122	0.851	0.885	0.852	0.851	0.901	0.75	0.124	0.114	0.8182	0.8696	0.8822	0.8182	0.8586	0.6687	0.1616	0.883
lazy.IBkLG_BER_top75_75_0.8857_466	lazy.IBkLG		BER	top75	75	0.8857	0.9274	0.9191	0.8857	0.9272	0.808	0.0935	0.0728	0.1143	0.8894	0.1106	0.8867	0.8177	[53 0 9] [0 43 0] [15 0 90]	0.8905	0.9341	0.9258	0.8905	0.932	0.8168	0.0888	0.867	0.913	0.902	0.867	0.914	0.778	0.11	0.857	0.893	0.864	0.857	0.905	0.759	0.119	0.111	0.8182	0.8696	0.8822	0.8182	0.8586	0.6687	0.1616	0.889
lazy.IBkLG_FDR_top75_75_0.8857_497	lazy.IBkLG		FDR	top75	75	0.8857	0.9274	0.9191	0.8857	0.9272	0.808	0.0935	0.0728	0.1143	0.8894	0.1106	0.8867	0.8177	[53 0 9] [0 43 0] [15 0 90]	0.8905	0.9341	0.9258	0.8905	0.932	0.8168	0.0888	0.857	0.907	0.898	0.857	0.907	0.76	0.118	0.849	0.887	0.855	0.849	0.903	0.748	0.124	0.109	0.8182	0.8696	0.8822	0.8182	0.8586	0.6687	0.1616	0.883
lazy.IBkLG_FDR_top75_75_0.8857_701	lazy.IBkLG		FDR	top75	75	0.8857	0.9274	0.9191	0.8857	0.9272	0.808	0.0935	0.0728	0.1143	0.8894	0.1106	0.8867	0.8177	[53 0 9] [0 43 0] [15 0 90]	0.8905	0.9341	0.9258	0.8905	0.932	0.8168	0.0888	0.862	0.91	0.9	0.862	0.909	0.768	0.115	0.854	0.894	0.863	0.854	0.907	0.758	0.119	0.103	0.8182	0.8696	0.8822	0.8182	0.8586	0.6687	0.1616	0.879
lazy.IBkLG_MCC_top75_75_0.8857_29	lazy.IBkLG		MCC	top75	75	0.8857	0.9274	0.9191	0.8857	0.9272	0.808	0.0935	0.0728	0.1143	0.8894	0.1106	0.8867	0.8177	[53 0 9] [0 43 0] [15 0 90]	0.8905	0.9341	0.9258	0.8905	0.932	0.8168	0.0888	0.858	0.909	0.899	0.858	0.909	0.765	0.116	0.85	0.888	0.856	0.85	0.901	0.748	0.125	0.111	0.8182	0.8696	0.8822	0.8182	0.8586	0.6687	0.1616	0.885
lazy.IBkLG_MCC_top75_75_0.8857_469	lazy.IBkLG		MCC	top75	75	0.8857	0.9274	0.9191	0.8857	0.9272	0.808	0.0935	0.0728	0.1143	0.8894	0.1106	0.8867	0.8177	[53 0 9] [0 43 0] [15 0 90]	0.8905	0.9341	0.9258	0.8905	0.932	0.8168	0.0888	0.858	0.905	0.896	0.858	0.907	0.763	0.117	0.855	0.891	0.861	0.855	0.903	0.757	0.121	0.115	0.8182	0.8696	0.8822	0.8182	0.8586	0.6687	0.1616	0.883
lazy.IBk_ACC_top10_10_0.8095_213	lazy.IBk	-K 1 -W 0 -A "weka.core.neighboursearch.LinearNNSearch -A \"weka.core.ManhattanDistance -D -R first-last\""	ACC	top10	10	0.8095	0.8344	0.7406	0.8095	0.8593	0.6722	0.1656	0.1407	0.1905	0.8075	0.1925	0.8081	0.6913	[40 0 22] [0 43 0] [18 0 87]	0.8143	0.8392	0.7465	0.8143	0.8641	0.6809	0.1608	0.817	0.843	0.755	0.817	0.869	0.69	0.157	0.81	0.832	0.761	0.81	0.862	0.677	0.164	0.16	0.8182	0.8384	0.7677	0.8182	0.8586	0.6687	0.1616	0.84
lazy.IBk_ACC_top75_75_0.8857_28	lazy.IBk	-K 1 -W 0 -A "weka.core.neighboursearch.LinearNNSearch -A \"weka.core.EuclideanDistance -R first-last\""	ACC	top75	75	0.8857	0.9065	0.8394	0.8857	0.9272	0.808	0.0935	0.0728	0.1143	0.8894	0.1106	0.8867	0.8177	[53 0 9] [0 43 0] [15 0 90]	0.8905	0.9112	0.8466	0.8905	0.932	0.8168	0.0888	0.86	0.885	0.813	0.86	0.91	0.766	0.115	0.857	0.878	0.819	0.857	0.906	0.76	0.119	0.107	0.8182	0.8384	0.7677	0.8182	0.8586	0.6687	0.1616	0.882
lazy.IBk_AUC_top75_75_0.8857_142	lazy.IBk	-K 1 -W 0 -A "weka.core.neighboursearch.LinearNNSearch -A \"weka.core.EuclideanDistance -R first-last\""	AUC	top75	75	0.8857	0.9065	0.8394	0.8857	0.9272	0.808	0.0935	0.0728	0.1143	0.8894	0.1106	0.8867	0.8177	[53 0 9] [0 43 0] [15 0 90]	0.8905	0.9112	0.8466	0.8905	0.932	0.8168	0.0888	0.861	0.886	0.813	0.861	0.91	0.768	0.114	0.851	0.877	0.815	0.851	0.902	0.75	0.124	0.112	0.8182	0.8384	0.7677	0.8182	0.8586	0.6687	0.1616	0.877
lazy.IBk_AUC_top75_75_0.8857_952	lazy.IBk	-K 1 -W 0 -A "weka.core.neighboursearch.LinearNNSearch -A \"weka.core.EuclideanDistance -R first-last\""	AUC	top75	75	0.8857	0.9065	0.8394	0.8857	0.9272	0.808	0.0935	0.0728	0.1143	0.8894	0.1106	0.8867	0.8177	[53 0 9] [0 43 0] [15 0 90]	0.8905	0.9112	0.8466	0.8905	0.932	0.8168	0.0888	0.862	0.886	0.815	0.862	0.91	0.769	0.114	0.855	0.876	0.815	0.855	0.905	0.758	0.12	0.107	0.8182	0.8384	0.7677	0.8182	0.8586	0.6687	0.1616	0.879
lazy.IBk_BER_top10_10_0.8095_501	lazy.IBk	-K 1 -W 0 -A "weka.core.neighboursearch.LinearNNSearch -A \"weka.core.ManhattanDistance -D -R first-last\""	BER	top10	10	0.8095	0.8344	0.7406	0.8095	0.8593	0.6722	0.1656	0.1407	0.1905	0.8075	0.1925	0.8081	0.6913	[40 0 22] [0 43 0] [18 0 87]	0.8143	0.8392	0.7465	0.8143	0.8641	0.6809	0.1608	0.803	0.83	0.741	0.803	0.858	0.666	0.17	0.802	0.827	0.755	0.802	0.852	0.659	0.173	0.152	0.8182	0.8384	0.7677	0.8182	0.8586	0.6687	0.1616	0.843
lazy.IBk_BER_top10_10_0.8095_609	lazy.IBk	-K 1 -W 0 -A "weka.core.neighboursearch.LinearNNSearch -A \"weka.core.ManhattanDistance -D -R first-last\""	BER	top10	10	0.8095	0.8344	0.7406	0.8095	0.8593	0.6722	0.1656	0.1407	0.1905	0.8075	0.1925	0.8081	0.6913	[40 0 22] [0 43 0] [18 0 87]	0.8143	0.8392	0.7465	0.8143	0.8641	0.6809	0.1608	0.809	0.835	0.746	0.809	0.862	0.674	0.165	0.805	0.83	0.757	0.805	0.858	0.667	0.168	0.159	0.8182	0.8384	0.7677	0.8182	0.8586	0.6687	0.1616	0.841
lazy.IBk_BER_top75_75_0.8857_809	lazy.IBk	-K 1 -W 0 -A "weka.core.neighboursearch.LinearNNSearch -A \"weka.core.EuclideanDistance -R first-last\""	BER	top75	75	0.8857	0.9065	0.8394	0.8857	0.9272	0.808	0.0935	0.0728	0.1143	0.8894	0.1106	0.8867	0.8177	[53 0 9] [0 43 0] [15 0 90]	0.8905	0.9112	0.8466	0.8905	0.932	0.8168	0.0888	0.847	0.873	0.794	0.847	0.898	0.745	0.127	0.846	0.872	0.812	0.846	0.901	0.742	0.127	0.109	0.8182	0.8384	0.7677	0.8182	0.8586	0.6687	0.1616	0.885
lazy.IBk_FDR_top10_10_0.8095_596	lazy.IBk	-K 1 -W 0 -A "weka.core.neighboursearch.LinearNNSearch -A \"weka.core.ManhattanDistance -D -R first-last\""	FDR	top10	10	0.8095	0.8344	0.7406	0.8095	0.8593	0.6722	0.1656	0.1407	0.1905	0.8075	0.1925	0.8081	0.6913	[40 0 22] [0 43 0] [18 0 87]	0.8143	0.8392	0.7465	0.8143	0.8641	0.6809	0.1608	0.8	0.828	0.737	0.8	0.856	0.66	0.172	0.804	0.834	0.76	0.804	0.86	0.667	0.168	0.159	0.8182	0.8384	0.7677	0.8182	0.8586	0.6687	0.1616	0.841
lazy.IBk_FDR_top10_10_0.8095_624	lazy.IBk	-K 1 -W 0 -A "weka.core.neighboursearch.LinearNNSearch -A \"weka.core.ManhattanDistance -D -R first-last\""	FDR	top10	10	0.8095	0.8344	0.7406	0.8095	0.8593	0.6722	0.1656	0.1407	0.1905	0.8075	0.1925	0.8081	0.6913	[40 0 22] [0 43 0] [18 0 87]	0.8143	0.8392	0.7465	0.8143	0.8641	0.6809	0.1608	0.811	0.836	0.749	0.811	0.862	0.677	0.164	0.81	0.835	0.761	0.81	0.863	0.678	0.164	0.159	0.8182	0.8384	0.7677	0.8182	0.8586	0.6687	0.1616	0.844
lazy.IBk_FDR_top75_75_0.8857_321	lazy.IBk	-K 1 -W 0 -A "weka.core.neighboursearch.LinearNNSearch -A \"weka.core.EuclideanDistance -R first-last\""	FDR	top75	75	0.8857	0.9065	0.8394	0.8857	0.9272	0.808	0.0935	0.0728	0.1143	0.8894	0.1106	0.8867	0.8177	[53 0 9] [0 43 0] [15 0 90]	0.8905	0.9112	0.8466	0.8905	0.932	0.8168	0.0888	0.857	0.882	0.808	0.857	0.908	0.762	0.118	0.853	0.875	0.813	0.853	0.902	0.753	0.123	0.118	0.8182	0.8384	0.7677	0.8182	0.8586	0.6687	0.1616	0.89
lazy.IBk_MCC_top75_75_0.8857_231	lazy.IBk	-K 1 -W 0 -A "weka.core.neighboursearch.LinearNNSearch -A \"weka.core.EuclideanDistance -R first-last\""	MCC	top75	75	0.8857	0.9065	0.8394	0.8857	0.9272	0.808	0.0935	0.0728	0.1143	0.8894	0.1106	0.8867	0.8177	[53 0 9] [0 43 0] [15 0 90]	0.8905	0.9112	0.8466	0.8905	0.932	0.8168	0.0888	0.853	0.879	0.804	0.853	0.905	0.755	0.121	0.856	0.882	0.823	0.856	0.906	0.76	0.119	0.112	0.8182	0.8384	0.7677	0.8182	0.8586	0.6687	0.1616	0.885
lazy.IBk_MCC_top75_75_0.8857_386	lazy.IBk	-K 1 -W 0 -A "weka.core.neighboursearch.LinearNNSearch -A \"weka.core.EuclideanDistance -R first-last\""	MCC	top75	75	0.8857	0.9065	0.8394	0.8857	0.9272	0.808	0.0935	0.0728	0.1143	0.8894	0.1106	0.8867	0.8177	[53 0 9] [0 43 0] [15 0 90]	0.8905	0.9112	0.8466	0.8905	0.932	0.8168	0.0888	0.854	0.88	0.805	0.854	0.906	0.758	0.12	0.854	0.879	0.82	0.854	0.907	0.756	0.12	0.116	0.8182	0.8384	0.7677	0.8182	0.8586	0.6687	0.1616	0.883
lazy.KStar_BER_top10_10_0.8429_504	lazy.KStar	-B 20 -M n	BER	top10	10	0.8429	0.959	0.9401	0.8429	0.8788	0.729	0.1392	0.1212	0.1571	0.8409	0.1591	0.8407	0.7441	[42 0 20] [0 43 0] [13 0 92]	0.8524	0.9588	0.9399	0.8524	0.8884	0.7459	0.1296	0.83	0.932	0.898	0.83	0.875	0.71	0.148	0.827	0.926	0.891	0.827	0.869	0.703	0.152	0.133	0.8182	0.9115	0.892	0.8182	0.8586	0.6687	0.1616	0.867
lazy.KStar_BER_top10_10_0.8429_704	lazy.KStar	-B 20 -M n	BER	top10	10	0.8429	0.959	0.9401	0.8429	0.8788	0.729	0.1392	0.1212	0.1571	0.8409	0.1591	0.8407	0.7441	[42 0 20] [0 43 0] [13 0 92]	0.8524	0.9588	0.9399	0.8524	0.8884	0.7459	0.1296	0.822	0.926	0.89	0.822	0.867	0.696	0.155	0.828	0.931	0.896	0.828	0.873	0.707	0.15	0.135	0.8182	0.9115	0.892	0.8182	0.8586	0.6687	0.1616	0.866
lazy.KStar_BER_top10_10_0.8429_871	lazy.KStar	-B 20 -M m	BER	top10	10	0.8429	0.959	0.9401	0.8429	0.8788	0.729	0.1392	0.1212	0.1571	0.8409	0.1591	0.8407	0.7441	[42 0 20] [0 43 0] [13 0 92]	0.8524	0.9588	0.9399	0.8524	0.8884	0.7459	0.1296	0.831	0.933	0.902	0.831	0.873	0.71	0.148	0.831	0.927	0.892	0.831	0.875	0.712	0.147	0.135	0.8182	0.9115	0.892	0.8182	0.8586	0.6687	0.1616	0.858
lazy.KStar_BER_top10_10_0.8429_937	lazy.KStar	-B 20 -M a	BER	top10	10	0.8429	0.959	0.9401	0.8429	0.8788	0.729	0.1392	0.1212	0.1571	0.8409	0.1591	0.8407	0.7441	[42 0 20] [0 43 0] [13 0 92]	0.8524	0.9588	0.9399	0.8524	0.8884	0.7459	0.1296	0.84	0.939	0.909	0.84	0.88	0.729	0.14	0.83	0.935	0.901	0.83	0.877	0.712	0.147	0.14	0.8182	0.9115	0.892	0.8182	0.8586	0.6687	0.1616	0.861
lazy.KStar_FDR_top10_10_0.8429_116	lazy.KStar	-B 20 -M a	FDR	top10	10	0.8429	0.959	0.9401	0.8429	0.8788	0.729	0.1392	0.1212	0.1571	0.8409	0.1591	0.8407	0.7441	[42 0 20] [0 43 0] [13 0 92]	0.8524	0.9588	0.9399	0.8524	0.8884	0.7459	0.1296	0.829	0.932	0.9	0.829	0.873	0.706	0.149	0.828	0.932	0.896	0.828	0.875	0.709	0.148	0.134	0.8182	0.9115	0.892	0.8182	0.8586	0.6687	0.1616	0.86
lazy.KStar_FDR_top10_10_0.8429_712	lazy.KStar	-B 20 -M n	FDR	top10	10	0.8429	0.959	0.9401	0.8429	0.8788	0.729	0.1392	0.1212	0.1571	0.8409	0.1591	0.8407	0.7441	[42 0 20] [0 43 0] [13 0 92]	0.8524	0.9588	0.9399	0.8524	0.8884	0.7459	0.1296	0.832	0.933	0.902	0.832	0.875	0.714	0.146	0.829	0.93	0.897	0.829	0.87	0.708	0.15	0.133	0.8182	0.9115	0.892	0.8182	0.8586	0.6687	0.1616	0.864
lazy.KStar_FDR_top10_10_0.8429_847	lazy.KStar	-B 20 -M a	FDR	top10	10	0.8429	0.959	0.9401	0.8429	0.8788	0.729	0.1392	0.1212	0.1571	0.8409	0.1591	0.8407	0.7441	[42 0 20] [0 43 0] [13 0 92]	0.8524	0.9588	0.9399	0.8524	0.8884	0.7459	0.1296	0.834	0.931	0.898	0.834	0.879	0.718	0.144	0.826	0.929	0.89	0.826	0.874	0.706	0.15	0.134	0.8182	0.9115	0.892	0.8182	0.8586	0.6687	0.1616	0.867
lazy.KStar_MCC_top10_10_0.8429_186	lazy.KStar	-B 20 -M n	MCC	top10	10	0.8429	0.959	0.9401	0.8429	0.8788	0.729	0.1392	0.1212	0.1571	0.8409	0.1591	0.8407	0.7441	[42 0 20] [0 43 0] [13 0 92]	0.8524	0.9588	0.9399	0.8524	0.8884	0.7459	0.1296	0.833	0.936	0.905	0.833	0.876	0.717	0.145	0.824	0.927	0.892	0.824	0.869	0.698	0.154	0.135	0.8182	0.9115	0.892	0.8182	0.8586	0.6687	0.1616	0.865
lazy.KStar_MCC_top10_10_0.8429_791	lazy.KStar	-B 20 -M a	MCC	top10	10	0.8429	0.959	0.9401	0.8429	0.8788	0.729	0.1392	0.1212	0.1571	0.8409	0.1591	0.8407	0.7441	[42 0 20] [0 43 0] [13 0 92]	0.8524	0.9588	0.9399	0.8524	0.8884	0.7459	0.1296	0.827	0.931	0.897	0.827	0.872	0.705	0.151	0.826	0.929	0.893	0.826	0.871	0.702	0.152	0.136	0.8182	0.9115	0.892	0.8182	0.8586	0.6687	0.1616	0.864
lazy.KStar_MCC_top10_10_0.8429_937	lazy.KStar	-B 20 -M m	MCC	top10	10	0.8429	0.959	0.9401	0.8429	0.8788	0.729	0.1392	0.1212	0.1571	0.8409	0.1591	0.8407	0.7441	[42 0 20] [0 43 0] [13 0 92]	0.8524	0.9588	0.9399	0.8524	0.8884	0.7459	0.1296	0.83	0.931	0.897	0.83	0.875	0.709	0.147	0.83	0.932	0.9	0.83	0.874	0.71	0.148	0.13	0.8182	0.9115	0.892	0.8182	0.8586	0.6687	0.1616	0.858
lazy.IBk_AUC_F_29_0.9667_74	lazy.IBk	-K 1 -W 0 -A "weka.core.neighboursearch.LinearNNSearch -A \"weka.core.EuclideanDistance -R first-last\""	AUC	F	29	0.9667	0.975	0.9516	0.9667	0.9833	0.9445	0.025	0.0167	0.0333	0.9686	0.0314	0.9669	0.9467	[61 0 1] [0 43 0] [6 0 99]	0.9476	0.9587	0.9235	0.9476	0.9698	0.9122	0.0413	0.904	0.921	0.865	0.904	0.937	0.84	0.079	0.896	0.914	0.867	0.896	0.931	0.826	0.086	0.072	0.8409	0.8374	0.7712	0.8409	0.8338	0.6954	0.1626	0.901
misc.VFI_MCC_B_45_0.9333_495	misc.VFI	-B 0.4	MCC	B	45	0.9333	0.9251	0.9033	0.9333	0.9633	0.8899	0.0517	0.0367	0.0667	0.9344	0.0656	0.9333	0.8937	[57 1 4] [0 43 0] [7 2 96]	0.9	0.9263	0.9029	0.9	0.9363	0.8322	0.0819	0.806	0.884	0.831	0.806	0.881	0.682	0.157	0.795	0.879	0.82	0.795	0.87	0.664	0.168	0.176	0.7803	0.8348	0.7693	0.7803	0.8934	0.6437	0.1631	0.779
misc.VFI_MCC_B_45_0.9333_934	misc.VFI	-B 0.4	MCC	B	45	0.9333	0.9251	0.9033	0.9333	0.9633	0.8899	0.0517	0.0367	0.0667	0.9344	0.0656	0.9333	0.8937	[57 1 4] [0 43 0] [7 2 96]	0.9	0.9263	0.9029	0.9	0.9363	0.8322	0.0819	0.806	0.879	0.827	0.806	0.879	0.681	0.158	0.801	0.877	0.822	0.801	0.872	0.67	0.163	0.178	0.7803	0.8348	0.7693	0.7803	0.8934	0.6437	0.1631	0.769
bayes.NaiveBayesSimple_MCC_FB_9_0.8238_458	bayes.NaiveBayesSimple		MCC	FB	9	0.8238	0.8808	0.7912	0.8238	0.8902	0.708	0.143	0.1098	0.1762	0.8338	0.1662	0.8261	0.7211	[49 0 13] [0 43 0] [24 0 81]	0.8095	0.8741	0.773	0.8095	0.8787	0.6829	0.1559	0.781	0.881	0.817	0.781	0.86	0.64	0.179	0.773	0.874	0.803	0.773	0.851	0.624	0.188	0.21	0.8258	0.8895	0.8596	0.8258	0.847	0.6753	0.1636	0.805
trees.RandomForest_AUC_top20_20_0.8714_813	trees.RandomForest	-P 100 -I 100 -num-slots 1 -K 0 -M 1.0 -V 0.001 -S 1	AUC	top20	20	0.8714	0.9429	0.899	0.8714	0.9102	0.7807	0.1092	0.0898	0.1286	0.8719	0.1281	0.8716	0.7933	[49 0 13] [0 43 0] [14 0 91]	0.8476	0.9394	0.9007	0.8476	0.8974	0.7419	0.1275	0.821	0.927	0.887	0.821	0.874	0.701	0.153	0.805	0.919	0.876	0.805	0.862	0.674	0.167	0.144	0.7955	0.9056	0.8751	0.7955	0.8773	0.6524	0.1636	0.768
trees.RandomForest_BER_top20_20_0.8714_271	trees.RandomForest	-P 100 -I 100 -num-slots 1 -K 0 -M 1.0 -V 0.001 -S 1	BER	top20	20	0.8714	0.9429	0.899	0.8714	0.9102	0.7807	0.1092	0.0898	0.1286	0.8719	0.1281	0.8716	0.7933	[49 0 13] [0 43 0] [14 0 91]	0.8476	0.9394	0.9007	0.8476	0.8974	0.7419	0.1275	0.817	0.927	0.889	0.817	0.873	0.693	0.155	0.822	0.925	0.888	0.822	0.872	0.696	0.153	0.146	0.7955	0.9056	0.8751	0.7955	0.8773	0.6524	0.1636	0.768
trees.RandomForest_BER_top20_20_0.8714_578	trees.RandomForest	-P 100 -I 100 -num-slots 1 -K 0 -M 1.0 -V 0.001 -S 1	BER	top20	20	0.8714	0.9429	0.899	0.8714	0.9102	0.7807	0.1092	0.0898	0.1286	0.8719	0.1281	0.8716	0.7933	[49 0 13] [0 43 0] [14 0 91]	0.8476	0.9394	0.9007	0.8476	0.8974	0.7419	0.1275	0.81	0.923	0.883	0.81	0.862	0.678	0.164	0.813	0.924	0.885	0.813	0.867	0.683	0.16	0.14	0.7955	0.9056	0.8751	0.7955	0.8773	0.6524	0.1636	0.774
misc.HyperPipes_MCC_FB_28_0.9381_122	misc.HyperPipes		MCC	FB	28	0.9381	0.8542	0.8033	0.9381	0.9685	0.8988	0.0467	0.0315	0.0619	0.9438	0.0562	0.9388	0.9017	[60 0 2] [0 43 0] [11 0 94]	0.919	0.8494	0.7984	0.919	0.955	0.8667	0.063	0.849	0.845	0.801	0.849	0.902	0.749	0.125	0.849	0.851	0.805	0.849	0.903	0.75	0.124	0.126	0.7955	0.7556	0.6865	0.7955	0.8763	0.6522	0.1641	0.772
misc.HyperPipes_MCC_FB_28_0.9381_805	misc.HyperPipes		MCC	FB	28	0.9381	0.8542	0.8033	0.9381	0.9685	0.8988	0.0467	0.0315	0.0619	0.9438	0.0562	0.9388	0.9017	[60 0 2] [0 43 0] [11 0 94]	0.919	0.8494	0.7984	0.919	0.955	0.8667	0.063	0.849	0.849	0.802	0.849	0.902	0.75	0.125	0.843	0.847	0.8	0.843	0.897	0.739	0.13	0.127	0.7955	0.7556	0.6865	0.7955	0.8763	0.6522	0.1641	0.775
functions.RBFNetwork_FDR_top25_25_0.719_979	functions.RBFNetwork	-B 2 -S 1 -R 1.0E-8 -M -1 -W 0.1	FDR	top25	25	0.719	0.8408	0.7433	0.719	0.7689	0.5044	0.256	0.2311	0.281	0.7036	0.2964	0.7009	0.5306	[21 0 41] [0 43 0] [18 0 87]	0.719	0.8262	0.7225	0.719	0.7689	0.5044	0.256	0.717	0.849	0.789	0.717	0.791	0.523	0.246	0.715	0.841	0.773	0.715	0.797	0.52	0.244	0.265	0.8258	0.8549	0.8074	0.8258	0.8449	0.6731	0.1646	0.734
lazy.KStar_AUC_top75_75_0.9_309	lazy.KStar	-B 20 -M m	AUC	top75	75	0.9	0.9705	0.9483	0.9	0.9332	0.8303	0.0834	0.0668	0.1	0.9014	0.0986	0.9005	0.8397	[53 0 9] [0 43 0] [12 0 93]	0.8952	0.9694	0.947	0.8952	0.9312	0.8228	0.0868	0.871	0.945	0.908	0.871	0.915	0.784	0.107	0.86	0.939	0.899	0.86	0.906	0.765	0.117	0.104	0.8258	0.8949	0.8718	0.8258	0.8449	0.6731	0.1646	0.896
lazy.KStar_FDR_top75_75_0.9_392	lazy.KStar	-B 20 -M m	FDR	top75	75	0.9	0.9705	0.9483	0.9	0.9332	0.8303	0.0834	0.0668	0.1	0.9014	0.0986	0.9005	0.8397	[53 0 9] [0 43 0] [12 0 93]	0.8952	0.9694	0.947	0.8952	0.9312	0.8228	0.0868	0.865	0.944	0.907	0.865	0.911	0.774	0.112	0.859	0.939	0.898	0.859	0.904	0.762	0.118	0.106	0.8258	0.8949	0.8718	0.8258	0.8449	0.6731	0.1646	0.896
lazy.KStar_FDR_top75_75_0.9_479	lazy.KStar	-B 20 -M n	FDR	top75	75	0.9	0.9705	0.9483	0.9	0.9332	0.8303	0.0834	0.0668	0.1	0.9014	0.0986	0.9005	0.8397	[53 0 9] [0 43 0] [12 0 93]	0.8952	0.9694	0.947	0.8952	0.9312	0.8228	0.0868	0.861	0.945	0.909	0.861	0.905	0.764	0.117	0.854	0.937	0.894	0.854	0.9	0.753	0.123	0.103	0.8258	0.8949	0.8718	0.8258	0.8449	0.6731	0.1646	0.897
lazy.KStar_MCC_top75_75_0.9_441	lazy.KStar	-B 20 -M m	MCC	top75	75	0.9	0.9705	0.9483	0.9	0.9332	0.8303	0.0834	0.0668	0.1	0.9014	0.0986	0.9005	0.8397	[53 0 9] [0 43 0] [12 0 93]	0.8952	0.9694	0.947	0.8952	0.9312	0.8228	0.0868	0.858	0.942	0.906	0.858	0.906	0.761	0.118	0.865	0.944	0.906	0.865	0.909	0.773	0.113	0.103	0.8258	0.8949	0.8718	0.8258	0.8449	0.6731	0.1646	0.894
lazy.KStar_MCC_top75_75_0.9_827	lazy.KStar	-B 20 -M a	MCC	top75	75	0.9	0.9705	0.9483	0.9	0.9332	0.8303	0.0834	0.0668	0.1	0.9014	0.0986	0.9005	0.8397	[53 0 9] [0 43 0] [12 0 93]	0.8952	0.9694	0.947	0.8952	0.9312	0.8228	0.0868	0.864	0.944	0.907	0.864	0.911	0.772	0.112	0.861	0.941	0.901	0.861	0.906	0.765	0.116	0.105	0.8258	0.8949	0.8718	0.8258	0.8449	0.6731	0.1646	0.893
lazy.KStar_MCC_top75_75_0.9_990	lazy.KStar	-B 20 -M n	MCC	top75	75	0.9	0.9705	0.9483	0.9	0.9332	0.8303	0.0834	0.0668	0.1	0.9014	0.0986	0.9005	0.8397	[53 0 9] [0 43 0] [12 0 93]	0.8952	0.9694	0.947	0.8952	0.9312	0.8228	0.0868	0.87	0.947	0.912	0.87	0.913	0.782	0.108	0.855	0.939	0.899	0.855	0.903	0.756	0.121	0.112	0.8258	0.8949	0.8718	0.8258	0.8449	0.6731	0.1646	0.895
functions.SimpleLogistic_AUC_F_45_0.8952_52	functions.SimpleLogistic	-I 0 -M 500 -H 50 -W 0.0	AUC	F	45	0.8952	0.9779	0.9657	0.8952	0.9146	0.8202	0.0951	0.0854	0.1048	0.8954	0.1046	0.8935	0.8291	[47 0 15] [0 43 0] [7 0 98]	0.9048	0.9629	0.9386	0.9048	0.9269	0.8364	0.0842	0.877	0.949	0.924	0.877	0.904	0.791	0.11	0.88	0.952	0.927	0.88	0.911	0.797	0.104	0.11	0.803	0.9092	0.8733	0.803	0.8667	0.6504	0.1652	0.835
trees.RandomForest_BER_top25_25_0.8619_277	trees.RandomForest	-I 50 -K 0 -S 1	BER	top25	25	0.8619	0.9418	0.9016	0.8619	0.9006	0.7635	0.1187	0.0994	0.1381	0.8615	0.1385	0.8617	0.7772	[47 0 15] [0 43 0] [14 0 91]	0.8381	0.9403	0.9018	0.8381	0.8879	0.7244	0.137	0.811	0.92	0.88	0.811	0.866	0.678	0.162	0.808	0.921	0.878	0.808	0.866	0.678	0.163	0.147	0.7879	0.9093	0.8722	0.7879	0.8818	0.6486	0.1652	0.802
trees.RandomForest_FDR_top25_25_0.8619_362	trees.RandomForest	-I 50 -K 0 -S 1	FDR	top25	25	0.8619	0.9418	0.9016	0.8619	0.9006	0.7635	0.1187	0.0994	0.1381	0.8615	0.1385	0.8617	0.7772	[47 0 15] [0 43 0] [14 0 91]	0.8381	0.9403	0.9018	0.8381	0.8879	0.7244	0.137	0.808	0.918	0.877	0.808	0.864	0.673	0.164	0.806	0.918	0.875	0.806	0.862	0.671	0.166	0.152	0.7879	0.9093	0.8722	0.7879	0.8818	0.6486	0.1652	0.794
trees.RandomForest_FDR_top25_25_0.8619_514	trees.RandomForest	-I 50 -K 0 -S 1	FDR	top25	25	0.8619	0.9418	0.9016	0.8619	0.9006	0.7635	0.1187	0.0994	0.1381	0.8615	0.1385	0.8617	0.7772	[47 0 15] [0 43 0] [14 0 91]	0.8381	0.9403	0.9018	0.8381	0.8879	0.7244	0.137	0.819	0.923	0.882	0.819	0.871	0.693	0.155	0.809	0.919	0.876	0.809	0.867	0.679	0.162	0.158	0.7879	0.9093	0.8722	0.7879	0.8818	0.6486	0.1652	0.792
lazy.IB1_MCC_F_31_0.9714_61	lazy.IB1		MCC	F	31	0.9714	0.9797	0.9597	0.9714	0.988	0.9531	0.0203	0.012	0.0286	0.9739	0.0261	0.9717	0.9544	[62 0 0] [0 43 0] [6 0 99]	0.9667	0.9764	0.9534	0.9667	0.986	0.9456	0.0236	0.903	0.921	0.867	0.903	0.939	0.84	0.079	0.895	0.912	0.854	0.895	0.93	0.823	0.088	0.079	0.8182	0.8343	0.7634	0.8182	0.8505	0.6644	0.1657	0.901
lazy.IBkLG_MCC_F_31_0.9714_274	lazy.IBkLG		MCC	F	31	0.9714	0.9869	0.9869	0.9714	0.988	0.9531	0.0203	0.012	0.0286	0.9739	0.0261	0.9717	0.9544	[62 0 0] [0 43 0] [6 0 99]	0.9667	0.9841	0.9843	0.9667	0.986	0.9456	0.0236	0.904	0.946	0.943	0.904	0.938	0.841	0.079	0.891	0.917	0.895	0.891	0.928	0.817	0.091	0.079	0.8182	0.8609	0.8754	0.8182	0.8505	0.6644	0.1657	0.908
lazy.IBkLG_MCC_F_31_0.9714_645	lazy.IBkLG		MCC	F	31	0.9714	0.9869	0.9869	0.9714	0.988	0.9531	0.0203	0.012	0.0286	0.9739	0.0261	0.9717	0.9544	[62 0 0] [0 43 0] [6 0 99]	0.9667	0.9841	0.9843	0.9667	0.986	0.9456	0.0236	0.901	0.943	0.939	0.901	0.936	0.833	0.082	0.899	0.929	0.91	0.899	0.931	0.829	0.085	0.077	0.8182	0.8609	0.8754	0.8182	0.8505	0.6644	0.1657	0.91
lazy.IBk_MCC_F_31_0.9714_385	lazy.IBk	-K 1 -W 0 -A "weka.core.neighboursearch.LinearNNSearch -A \"weka.core.EuclideanDistance -R first-last\""	MCC	F	31	0.9714	0.9797	0.9597	0.9714	0.988	0.9531	0.0203	0.012	0.0286	0.9739	0.0261	0.9717	0.9544	[62 0 0] [0 43 0] [6 0 99]	0.9667	0.9764	0.9534	0.9667	0.986	0.9456	0.0236	0.902	0.918	0.863	0.902	0.934	0.834	0.082	0.894	0.914	0.867	0.894	0.926	0.821	0.09	0.075	0.8182	0.8343	0.7634	0.8182	0.8505	0.6644	0.1657	0.907
lazy.IBk_MCC_F_31_0.9714_876	lazy.IBk	-K 1 -W 0 -A "weka.core.neighboursearch.LinearNNSearch -A \"weka.core.EuclideanDistance -R first-last\""	MCC	F	31	0.9714	0.9797	0.9597	0.9714	0.988	0.9531	0.0203	0.012	0.0286	0.9739	0.0261	0.9717	0.9544	[62 0 0] [0 43 0] [6 0 99]	0.9667	0.9764	0.9534	0.9667	0.986	0.9456	0.0236	0.896	0.914	0.856	0.896	0.932	0.825	0.086	0.896	0.913	0.866	0.896	0.931	0.826	0.087	0.078	0.8182	0.8343	0.7634	0.8182	0.8505	0.6644	0.1657	0.906
rules.RoughSet_ACC_top20_20_0.781_660	rules.RoughSet	-D 8 -R 0 -I 0 -X 3	ACC	top20	20	0.781	0.8163	0.711	0.781	0.8517	0.6287	0.1837	0.1483	0.219	0.7802	0.2198	0.7804	0.6494	[40 1 21] [0 43 0] [23 1 81]	0.7619	0.7931	0.6843	0.7619	0.8243	0.5893	0.2069	0.773	0.809	0.711	0.773	0.844	0.615	0.191	0.766	0.802	0.701	0.767	0.837	0.605	0.198	0.193	0.803	0.8343	0.7415	0.803	0.8657	0.6536	0.1657	0.811
rules.RoughSet_AUC_top20_20_0.781_479	rules.RoughSet	-D 8 -R 0 -I 0 -X 3	AUC	top20	20	0.781	0.8163	0.711	0.781	0.8517	0.6287	0.1837	0.1483	0.219	0.7802	0.2198	0.7804	0.6494	[40 1 21] [0 43 0] [23 1 81]	0.7619	0.7931	0.6843	0.7619	0.8243	0.5893	0.2069	0.77	0.803	0.701	0.77	0.837	0.609	0.197	0.774	0.806	0.707	0.774	0.838	0.616	0.194	0.191	0.803	0.8343	0.7415	0.803	0.8657	0.6536	0.1657	0.803
rules.RoughSet_BER_top20_20_0.781_585	rules.RoughSet	-D 8 -R 0 -I 0 -X 3	BER	top20	20	0.781	0.8163	0.711	0.781	0.8517	0.6287	0.1837	0.1483	0.219	0.7802	0.2198	0.7804	0.6494	[40 1 21] [0 43 0] [23 1 81]	0.7619	0.7931	0.6843	0.7619	0.8243	0.5893	0.2069	0.78	0.811	0.713	0.78	0.842	0.626	0.189	0.774	0.807	0.707	0.774	0.841	0.617	0.193	0.191	0.803	0.8343	0.7415	0.803	0.8657	0.6536	0.1657	0.803
rules.RoughSet_FDR_top20_20_0.781_789	rules.RoughSet	-D 8 -R 0 -I 0 -X 3	FDR	top20	20	0.781	0.8163	0.711	0.781	0.8517	0.6287	0.1837	0.1483	0.219	0.7802	0.2198	0.7804	0.6494	[40 1 21] [0 43 0] [23 1 81]	0.7619	0.7931	0.6843	0.7619	0.8243	0.5893	0.2069	0.778	0.811	0.711	0.778	0.844	0.624	0.189	0.77	0.803	0.703	0.77	0.835	0.608	0.197	0.192	0.803	0.8343	0.7415	0.803	0.8657	0.6536	0.1657	0.805
rules.RoughSet_FDR_top20_20_0.781_917	rules.RoughSet	-D 8 -R 0 -I 0 -X 3	FDR	top20	20	0.781	0.8163	0.711	0.781	0.8517	0.6287	0.1837	0.1483	0.219	0.7802	0.2198	0.7804	0.6494	[40 1 21] [0 43 0] [23 1 81]	0.7619	0.7931	0.6843	0.7619	0.8243	0.5893	0.2069	0.774	0.806	0.706	0.774	0.838	0.617	0.194	0.773	0.804	0.706	0.773	0.836	0.614	0.196	0.194	0.803	0.8343	0.7415	0.803	0.8657	0.6536	0.1657	0.804
rules.RoughSet_MCC_top20_20_0.781_68	rules.RoughSet	-D 8 -R 0 -I 0 -X 3	MCC	top20	20	0.781	0.8163	0.711	0.781	0.8517	0.6287	0.1837	0.1483	0.219	0.7802	0.2198	0.7804	0.6494	[40 1 21] [0 43 0] [23 1 81]	0.7619	0.7931	0.6843	0.7619	0.8243	0.5893	0.2069	0.776	0.809	0.712	0.776	0.843	0.62	0.191	0.766	0.802	0.699	0.766	0.838	0.606	0.198	0.196	0.803	0.8343	0.7415	0.803	0.8657	0.6536	0.1657	0.796
rules.FURIA_ACC_top15_15_0.8381_544	rules.FURIA	-F 3 -N 2.0 -O 2 -S 1 -p 0 -s 0	ACC	top15	15	0.8381	0.8894	0.816	0.8381	0.8879	0.7244	0.137	0.1121	0.1619	0.8393	0.1607	0.8386	0.7401	[46 0 16] [0 43 0] [18 0 87]	0.7905	0.862	0.7772	0.7905	0.8347	0.6364	0.1874	0.781	0.852	0.772	0.781	0.84	0.629	0.189	0.788	0.857	0.779	0.788	0.844	0.64	0.184	0.186	0.8106	0.8432	0.7728	0.8106	0.8571	0.658	0.1662	0.788
rules.FURIA_BER_top15_15_0.8381_486	rules.FURIA	-F 3 -N 2.0 -O 2 -S 1 -p 0 -s 0	BER	top15	15	0.8381	0.8894	0.816	0.8381	0.8879	0.7244	0.137	0.1121	0.1619	0.8393	0.1607	0.8386	0.7401	[46 0 16] [0 43 0] [18 0 87]	0.7905	0.862	0.7772	0.7905	0.8347	0.6364	0.1874	0.781	0.851	0.771	0.781	0.836	0.627	0.192	0.785	0.856	0.781	0.785	0.838	0.631	0.189	0.179	0.8106	0.8432	0.7728	0.8106	0.8571	0.658	0.1662	0.789
rules.FURIA_FDR_top15_15_0.8381_722	rules.FURIA	-F 3 -N 2.0 -O 2 -S 1 -p 0 -s 0	FDR	top15	15	0.8381	0.8894	0.816	0.8381	0.8879	0.7244	0.137	0.1121	0.1619	0.8393	0.1607	0.8386	0.7401	[46 0 16] [0 43 0] [18 0 87]	0.7905	0.862	0.7772	0.7905	0.8347	0.6364	0.1874	0.786	0.853	0.775	0.786	0.838	0.634	0.188	0.78	0.857	0.78	0.78	0.839	0.626	0.191	0.177	0.8106	0.8432	0.7728	0.8106	0.8571	0.658	0.1662	0.796
rules.Ridor_ACC_BF_9_0.8857_65	rules.Ridor	-F 3 -S 1 -N 2.0	ACC	BF	9	0.8857	0.8968	0.8274	0.8857	0.9079	0.8063	0.1032	0.0921	0.1143	0.8869	0.1131	0.8846	0.813	[47 0 15] [1 41 1] [7 0 98]	0.8381	0.8565	0.7667	0.8381	0.8748	0.7228	0.1435	0.774	0.807	0.703	0.774	0.839	0.632	0.193	0.78	0.811	0.71	0.78	0.842	0.633	0.189	0.189	0.8258	0.8338	0.7438	0.8258	0.8419	0.6824	0.1662	0.838
functions.LibLINEAR_ACC_FB_11_0.8619_988	functions.LibLINEAR	-S 1 -C 1.0 -E 0.001 -B 1.0 -L 0.1 -I 1000	ACC	FB	11	0.8619	0.8757	0.7984	0.8619	0.8896	0.7621	0.1243	0.1104	0.1381	0.861	0.139	0.8593	0.7744	[43 0 19] [0 43 0] [10 0 95]	0.8381	0.8561	0.7702	0.8381	0.8741	0.7205	0.1439	0.798	0.823	0.73	0.798	0.849	0.662	0.177	0.795	0.819	0.725	0.795	0.843	0.653	0.181	0.191	0.8409	0.8333	0.7679	0.8409	0.8258	0.6947	0.1667	0.771
lazy.KStar_ACC_top25_25_0.9048_181	lazy.KStar	-B 20 -M a	ACC	top25	25	0.9048	0.9636	0.9398	0.9048	0.9352	0.838	0.08	0.0648	0.0952	0.9056	0.0944	0.9051	0.8471	[53 0 9] [0 43 0] [11 0 94]	0.8905	0.9636	0.9411	0.8905	0.9264	0.8141	0.0915	0.861	0.942	0.913	0.861	0.904	0.764	0.118	0.857	0.941	0.907	0.857	0.903	0.76	0.12	0.105	0.8106	0.91	0.8949	0.8106	0.8561	0.6571	0.1667	0.888
lazy.KStar_ACC_top25_25_0.9048_662	lazy.KStar	-B 20 -M n	ACC	top25	25	0.9048	0.9636	0.9398	0.9048	0.9352	0.838	0.08	0.0648	0.0952	0.9056	0.0944	0.9051	0.8471	[53 0 9] [0 43 0] [11 0 94]	0.8905	0.9636	0.9411	0.8905	0.9264	0.8141	0.0915	0.856	0.94	0.907	0.856	0.899	0.755	0.123	0.857	0.939	0.905	0.857	0.9	0.759	0.122	0.112	0.8106	0.91	0.8949	0.8106	0.8561	0.6571	0.1667	0.887
lazy.KStar_AUC_top25_25_0.9048_547	lazy.KStar	-B 20 -M m	AUC	top25	25	0.9048	0.9636	0.9398	0.9048	0.9352	0.838	0.08	0.0648	0.0952	0.9056	0.0944	0.9051	0.8471	[53 0 9] [0 43 0] [11 0 94]	0.8905	0.9636	0.9411	0.8905	0.9264	0.8141	0.0915	0.866	0.946	0.917	0.866	0.91	0.775	0.112	0.857	0.937	0.904	0.857	0.901	0.759	0.121	0.101	0.8106	0.91	0.8949	0.8106	0.8561	0.6571	0.1667	0.887
lazy.KStar_AUC_top25_25_0.9048_980	lazy.KStar	-B 20 -M n	AUC	top25	25	0.9048	0.9636	0.9398	0.9048	0.9352	0.838	0.08	0.0648	0.0952	0.9056	0.0944	0.9051	0.8471	[53 0 9] [0 43 0] [11 0 94]	0.8905	0.9636	0.9411	0.8905	0.9264	0.8141	0.0915	0.86	0.941	0.907	0.86	0.908	0.767	0.116	0.857	0.94	0.908	0.857	0.899	0.757	0.122	0.104	0.8106	0.91	0.8949	0.8106	0.8561	0.6571	0.1667	0.889
lazy.KStar_BER_top25_25_0.9048_495	lazy.KStar	-B 20 -M n	BER	top25	25	0.9048	0.9636	0.9398	0.9048	0.9352	0.838	0.08	0.0648	0.0952	0.9056	0.0944	0.9051	0.8471	[53 0 9] [0 43 0] [11 0 94]	0.8905	0.9636	0.9411	0.8905	0.9264	0.8141	0.0915	0.862	0.943	0.911	0.862	0.907	0.767	0.115	0.854	0.939	0.905	0.854	0.901	0.755	0.122	0.11	0.8106	0.91	0.8949	0.8106	0.8561	0.6571	0.1667	0.882
lazy.KStar_BER_top25_25_0.9048_508	lazy.KStar	-B 20 -M n	BER	top25	25	0.9048	0.9636	0.9398	0.9048	0.9352	0.838	0.08	0.0648	0.0952	0.9056	0.0944	0.9051	0.8471	[53 0 9] [0 43 0] [11 0 94]	0.8905	0.9636	0.9411	0.8905	0.9264	0.8141	0.0915	0.867	0.948	0.921	0.867	0.909	0.775	0.112	0.858	0.938	0.904	0.858	0.9	0.76	0.121	0.107	0.8106	0.91	0.8949	0.8106	0.8561	0.6571	0.1667	0.887
lazy.KStar_BER_top25_25_0.9048_762	lazy.KStar	-B 20 -M m	BER	top25	25	0.9048	0.9636	0.9398	0.9048	0.9352	0.838	0.08	0.0648	0.0952	0.9056	0.0944	0.9051	0.8471	[53 0 9] [0 43 0] [11 0 94]	0.8905	0.9636	0.9411	0.8905	0.9264	0.8141	0.0915	0.863	0.941	0.912	0.863	0.902	0.768	0.117	0.851	0.933	0.896	0.851	0.896	0.749	0.126	0.109	0.8106	0.91	0.8949	0.8106	0.8561	0.6571	0.1667	0.885
lazy.KStar_BER_top25_25_0.9048_872	lazy.KStar	-B 20 -M a	BER	top25	25	0.9048	0.9636	0.9398	0.9048	0.9352	0.838	0.08	0.0648	0.0952	0.9056	0.0944	0.9051	0.8471	[53 0 9] [0 43 0] [11 0 94]	0.8905	0.9636	0.9411	0.8905	0.9264	0.8141	0.0915	0.854	0.941	0.909	0.854	0.899	0.755	0.123	0.858	0.941	0.908	0.858	0.901	0.76	0.12	0.106	0.8106	0.91	0.8949	0.8106	0.8561	0.6571	0.1667	0.888
lazy.KStar_FDR_top25_25_0.9048_498	lazy.KStar	-B 20 -M n	FDR	top25	25	0.9048	0.9636	0.9398	0.9048	0.9352	0.838	0.08	0.0648	0.0952	0.9056	0.0944	0.9051	0.8471	[53 0 9] [0 43 0] [11 0 94]	0.8905	0.9636	0.9411	0.8905	0.9264	0.8141	0.0915	0.864	0.942	0.908	0.864	0.909	0.771	0.114	0.856	0.94	0.909	0.856	0.901	0.757	0.122	0.105	0.8106	0.91	0.8949	0.8106	0.8561	0.6571	0.1667	0.887
lazy.KStar_FDR_top25_25_0.9048_946	lazy.KStar	-B 20 -M a	FDR	top25	25	0.9048	0.9636	0.9398	0.9048	0.9352	0.838	0.08	0.0648	0.0952	0.9056	0.0944	0.9051	0.8471	[53 0 9] [0 43 0] [11 0 94]	0.8905	0.9636	0.9411	0.8905	0.9264	0.8141	0.0915	0.857	0.939	0.905	0.857	0.899	0.757	0.122	0.856	0.938	0.901	0.856	0.902	0.759	0.121	0.114	0.8106	0.91	0.8949	0.8106	0.8561	0.6571	0.1667	0.887
lazy.KStar_MCC_top25_25_0.9048_624	lazy.KStar	-B 20 -M a	MCC	top25	25	0.9048	0.9636	0.9398	0.9048	0.9352	0.838	0.08	0.0648	0.0952	0.9056	0.0944	0.9051	0.8471	[53 0 9] [0 43 0] [11 0 94]	0.8905	0.9636	0.9411	0.8905	0.9264	0.8141	0.0915	0.855	0.939	0.909	0.855	0.897	0.753	0.124	0.853	0.934	0.898	0.853	0.895	0.75	0.126	0.108	0.8106	0.91	0.8949	0.8106	0.8561	0.6571	0.1667	0.89
trees.RandomForest_ACC_top30_30_0.819_877	trees.RandomForest	-P 100 -I 100 -num-slots 1 -K 0 -M 1.0 -V 0.001 -S 1	ACC	top30	30	0.819	0.9372	0.8982	0.819	0.8689	0.6896	0.156	0.1311	0.181	0.818	0.182	0.8184	0.7076	[42 0 20] [0 43 0] [18 0 87]	0.8333	0.9371	0.9019	0.8333	0.8804	0.7146	0.1431	0.813	0.926	0.889	0.813	0.865	0.683	0.161	0.816	0.924	0.887	0.816	0.869	0.687	0.158	0.158	0.803	0.9005	0.8708	0.803	0.8636	0.6523	0.1667	0.806
trees.RandomForest_AUC_top30_30_0.819_714	trees.RandomForest	-P 100 -I 100 -num-slots 1 -K 0 -M 1.0 -V 0.001 -S 1	AUC	top30	30	0.819	0.9372	0.8982	0.819	0.8689	0.6896	0.156	0.1311	0.181	0.818	0.182	0.8184	0.7076	[42 0 20] [0 43 0] [18 0 87]	0.8333	0.9371	0.9019	0.8333	0.8804	0.7146	0.1431	0.817	0.925	0.886	0.817	0.874	0.694	0.155	0.815	0.927	0.89	0.815	0.868	0.688	0.158	0.151	0.803	0.9005	0.8708	0.803	0.8636	0.6523	0.1667	0.808
trees.RandomForest_BER_top30_30_0.819_471	trees.RandomForest	-P 100 -I 100 -num-slots 1 -K 0 -M 1.0 -V 0.001 -S 1	BER	top30	30	0.819	0.9372	0.8982	0.819	0.8689	0.6896	0.156	0.1311	0.181	0.818	0.182	0.8184	0.7076	[42 0 20] [0 43 0] [18 0 87]	0.8333	0.9371	0.9019	0.8333	0.8804	0.7146	0.1431	0.806	0.921	0.883	0.806	0.859	0.671	0.167	0.808	0.923	0.882	0.808	0.866	0.677	0.163	0.148	0.803	0.9005	0.8708	0.803	0.8636	0.6523	0.1667	0.806
trees.RandomForest_BER_top30_30_0.819_535	trees.RandomForest	-P 100 -I 100 -num-slots 1 -K 0 -M 1.0 -V 0.001 -S 1	BER	top30	30	0.819	0.9372	0.8982	0.819	0.8689	0.6896	0.156	0.1311	0.181	0.818	0.182	0.8184	0.7076	[42 0 20] [0 43 0] [18 0 87]	0.8333	0.9371	0.9019	0.8333	0.8804	0.7146	0.1431	0.816	0.928	0.893	0.816	0.865	0.687	0.16	0.808	0.921	0.881	0.808	0.861	0.675	0.166	0.152	0.803	0.9005	0.8708	0.803	0.8636	0.6523	0.1667	0.817
bayes.NaiveBayesSimple_ACC_B_19_0.8429_813	bayes.NaiveBayesSimple		ACC	B	19	0.8429	0.8828	0.8077	0.8429	0.8816	0.7294	0.1378	0.1184	0.1571	0.8411	0.1589	0.8414	0.7449	[43 0 19] [0 43 0] [14 0 91]	0.8333	0.8846	0.8117	0.8333	0.8721	0.7124	0.1473	0.819	0.895	0.842	0.819	0.866	0.69	0.158	0.803	0.892	0.834	0.803	0.861	0.669	0.168	0.188	0.803	0.8832	0.8589	0.803	0.8616	0.6511	0.1677	0.812
functions.SimpleLogistic_AUC_FB_22_0.9714_721	functions.SimpleLogistic	-I 0 -M 500 -H 50 -W 0.0	AUC	FB	22	0.9714	0.9967	0.9948	0.9714	0.9797	0.9512	0.0244	0.0203	0.0286	0.9714	0.0286	0.9714	0.954	[59 0 3] [0 43 0] [3 0 102]	0.9571	0.9922	0.9873	0.9571	0.971	0.9269	0.0359	0.93	0.983	0.975	0.93	0.951	0.883	0.059	0.925	0.983	0.974	0.925	0.946	0.872	0.064	0.058	0.7955	0.8932	0.8488	0.7955	0.8692	0.6452	0.1677	0.801
lazy.IB1_ACC_top30_30_0.8762_163	lazy.IB1		ACC	top30	30	0.8762	0.8942	0.8223	0.8762	0.9122	0.7884	0.1058	0.0878	0.1238	0.8762	0.1238	0.8762	0.8006	[49 0 13] [0 43 0] [13 0 92]	0.8714	0.8908	0.817	0.8714	0.9102	0.7807	0.1092	0.842	0.867	0.789	0.842	0.892	0.733	0.133	0.833	0.858	0.774	0.833	0.884	0.718	0.142	0.127	0.8333	0.8323	0.7644	0.8333	0.8313	0.6814	0.1677	0.865
lazy.IB1_ACC_top30_30_0.8762_946	lazy.IB1		ACC	top30	30	0.8762	0.8942	0.8223	0.8762	0.9122	0.7884	0.1058	0.0878	0.1238	0.8762	0.1238	0.8762	0.8006	[49 0 13] [0 43 0] [13 0 92]	0.8714	0.8908	0.817	0.8714	0.9102	0.7807	0.1092	0.838	0.864	0.783	0.838	0.889	0.728	0.136	0.837	0.86	0.778	0.837	0.883	0.724	0.14	0.12	0.8333	0.8323	0.7644	0.8333	0.8313	0.6814	0.1677	0.871
lazy.IB1_BER_top30_30_0.8762_111	lazy.IB1		BER	top30	30	0.8762	0.8942	0.8223	0.8762	0.9122	0.7884	0.1058	0.0878	0.1238	0.8762	0.1238	0.8762	0.8006	[49 0 13] [0 43 0] [13 0 92]	0.8714	0.8908	0.817	0.8714	0.9102	0.7807	0.1092	0.838	0.862	0.781	0.838	0.886	0.726	0.138	0.837	0.862	0.78	0.837	0.886	0.726	0.138	0.13	0.8333	0.8323	0.7644	0.8333	0.8313	0.6814	0.1677	0.867
lazy.IB1_FDR_top30_30_0.8762_923	lazy.IB1		FDR	top30	30	0.8762	0.8942	0.8223	0.8762	0.9122	0.7884	0.1058	0.0878	0.1238	0.8762	0.1238	0.8762	0.8006	[49 0 13] [0 43 0] [13 0 92]	0.8714	0.8908	0.817	0.8714	0.9102	0.7807	0.1092	0.838	0.862	0.781	0.838	0.885	0.725	0.138	0.838	0.863	0.782	0.838	0.888	0.727	0.137	0.129	0.8333	0.8323	0.7644	0.8333	0.8313	0.6814	0.1677	0.873
lazy.IBkLG_ACC_top30_30_0.8762_378	lazy.IBkLG		ACC	top30	30	0.8762	0.9027	0.8782	0.8762	0.9122	0.7884	0.1058	0.0878	0.1238	0.8762	0.1238	0.8762	0.8006	[49 0 13] [0 43 0] [13 0 92]	0.8714	0.9018	0.8787	0.8714	0.9102	0.7807	0.1092	0.835	0.875	0.856	0.835	0.885	0.721	0.14	0.835	0.864	0.827	0.835	0.883	0.719	0.141	0.125	0.8333	0.8748	0.8815	0.8333	0.8313	0.6814	0.1677	0.866
lazy.IBkLG_ACC_top30_30_0.8762_526	lazy.IBkLG		ACC	top30	30	0.8762	0.9027	0.8782	0.8762	0.9122	0.7884	0.1058	0.0878	0.1238	0.8762	0.1238	0.8762	0.8006	[49 0 13] [0 43 0] [13 0 92]	0.8714	0.9018	0.8787	0.8714	0.9102	0.7807	0.1092	0.84	0.881	0.864	0.84	0.891	0.732	0.134	0.827	0.864	0.828	0.827	0.883	0.709	0.145	0.126	0.8333	0.8748	0.8815	0.8333	0.8313	0.6814	0.1677	0.865
lazy.IBkLG_AUC_top30_30_0.8762_171	lazy.IBkLG		AUC	top30	30	0.8762	0.9027	0.8782	0.8762	0.9122	0.7884	0.1058	0.0878	0.1238	0.8762	0.1238	0.8762	0.8006	[49 0 13] [0 43 0] [13 0 92]	0.8714	0.9018	0.8787	0.8714	0.9102	0.7807	0.1092	0.837	0.877	0.859	0.837	0.888	0.725	0.138	0.836	0.871	0.834	0.836	0.884	0.723	0.14	0.128	0.8333	0.8748	0.8815	0.8333	0.8313	0.6814	0.1677	0.865
lazy.IBkLG_AUC_top30_30_0.8762_64	lazy.IBkLG		AUC	top30	30	0.8762	0.9027	0.8782	0.8762	0.9122	0.7884	0.1058	0.0878	0.1238	0.8762	0.1238	0.8762	0.8006	[49 0 13] [0 43 0] [13 0 92]	0.8714	0.9018	0.8787	0.8714	0.9102	0.7807	0.1092	0.843	0.881	0.862	0.843	0.895	0.738	0.131	0.83	0.862	0.826	0.83	0.881	0.711	0.145	0.125	0.8333	0.8748	0.8815	0.8333	0.8313	0.6814	0.1677	0.869
lazy.IBkLG_BER_top30_30_0.8762_129	lazy.IBkLG		BER	top30	30	0.8762	0.9027	0.8782	0.8762	0.9122	0.7884	0.1058	0.0878	0.1238	0.8762	0.1238	0.8762	0.8006	[49 0 13] [0 43 0] [13 0 92]	0.8714	0.9018	0.8787	0.8714	0.9102	0.7807	0.1092	0.838	0.88	0.862	0.838	0.883	0.724	0.139	0.834	0.866	0.83	0.834	0.884	0.719	0.141	0.121	0.8333	0.8748	0.8815	0.8333	0.8313	0.6814	0.1677	0.868
lazy.IBkLG_BER_top30_30_0.8762_439	lazy.IBkLG		BER	top30	30	0.8762	0.9027	0.8782	0.8762	0.9122	0.7884	0.1058	0.0878	0.1238	0.8762	0.1238	0.8762	0.8006	[49 0 13] [0 43 0] [13 0 92]	0.8714	0.9018	0.8787	0.8714	0.9102	0.7807	0.1092	0.843	0.884	0.868	0.843	0.887	0.731	0.135	0.833	0.863	0.826	0.833	0.882	0.715	0.143	0.126	0.8333	0.8748	0.8815	0.8333	0.8313	0.6814	0.1677	0.869
lazy.IBkLG_FDR_top30_30_0.8762_406	lazy.IBkLG		FDR	top30	30	0.8762	0.9027	0.8782	0.8762	0.9122	0.7884	0.1058	0.0878	0.1238	0.8762	0.1238	0.8762	0.8006	[49 0 13] [0 43 0] [13 0 92]	0.8714	0.9018	0.8787	0.8714	0.9102	0.7807	0.1092	0.836	0.875	0.858	0.836	0.884	0.721	0.14	0.832	0.865	0.829	0.832	0.885	0.716	0.142	0.132	0.8333	0.8748	0.8815	0.8333	0.8313	0.6814	0.1677	0.864
lazy.IBkLG_FDR_top30_30_0.8762_658	lazy.IBkLG		FDR	top30	30	0.8762	0.9027	0.8782	0.8762	0.9122	0.7884	0.1058	0.0878	0.1238	0.8762	0.1238	0.8762	0.8006	[49 0 13] [0 43 0] [13 0 92]	0.8714	0.9018	0.8787	0.8714	0.9102	0.7807	0.1092	0.837	0.876	0.859	0.837	0.888	0.725	0.137	0.832	0.864	0.829	0.832	0.884	0.717	0.142	0.125	0.8333	0.8748	0.8815	0.8333	0.8313	0.6814	0.1677	0.867
lazy.IBkLG_MCC_top30_30_0.8762_575	lazy.IBkLG		MCC	top30	30	0.8762	0.9027	0.8782	0.8762	0.9122	0.7884	0.1058	0.0878	0.1238	0.8762	0.1238	0.8762	0.8006	[49 0 13] [0 43 0] [13 0 92]	0.8714	0.9018	0.8787	0.8714	0.9102	0.7807	0.1092	0.839	0.876	0.858	0.839	0.888	0.726	0.137	0.836	0.866	0.83	0.836	0.882	0.722	0.141	0.118	0.8333	0.8748	0.8815	0.8333	0.8313	0.6814	0.1677	0.871
lazy.IBkLG_MCC_top30_30_0.8762_626	lazy.IBkLG		MCC	top30	30	0.8762	0.9027	0.8782	0.8762	0.9122	0.7884	0.1058	0.0878	0.1238	0.8762	0.1238	0.8762	0.8006	[49 0 13] [0 43 0] [13 0 92]	0.8714	0.9018	0.8787	0.8714	0.9102	0.7807	0.1092	0.836	0.876	0.859	0.836	0.886	0.723	0.139	0.83	0.862	0.823	0.83	0.884	0.715	0.143	0.13	0.8333	0.8748	0.8815	0.8333	0.8313	0.6814	0.1677	0.868
lazy.IBk_ACC_top30_30_0.8762_264	lazy.IBk	-K 1 -W 0 -A "weka.core.neighboursearch.LinearNNSearch -A \"weka.core.EuclideanDistance -R first-last\""	ACC	top30	30	0.8762	0.8942	0.8223	0.8762	0.9122	0.7884	0.1058	0.0878	0.1238	0.8762	0.1238	0.8762	0.8006	[49 0 13] [0 43 0] [13 0 92]	0.8714	0.8908	0.817	0.8714	0.9102	0.7807	0.1092	0.845	0.871	0.791	0.845	0.896	0.741	0.129	0.841	0.865	0.801	0.841	0.89	0.733	0.134	0.122	0.8333	0.8323	0.7644	0.8333	0.8313	0.6814	0.1677	0.861
lazy.IBk_AUC_FB_14_0.9714_49	lazy.IBk	-K 1 -W 0 -A "weka.core.neighboursearch.LinearNNSearch -A \"weka.core.ChebyshevDistance -R first-last\""	AUC	FB	14	0.9714	0.9783	0.958	0.9714	0.9853	0.9522	0.0217	0.0147	0.0286	0.9727	0.0273	0.9716	0.9543	[61 0 1] [0 43 0] [5 0 100]	0.9619	0.9688	0.9422	0.9619	0.9757	0.9353	0.0312	0.894	0.909	0.849	0.894	0.925	0.821	0.091	0.887	0.906	0.856	0.887	0.923	0.811	0.095	0.087	0.7955	0.8323	0.7494	0.7955	0.8692	0.6452	0.1677	0.53
lazy.IBk_AUC_top30_30_0.8762_531	lazy.IBk	-K 1 -W 0 -A "weka.core.neighboursearch.LinearNNSearch -A \"weka.core.EuclideanDistance -R first-last\""	AUC	top30	30	0.8762	0.8942	0.8223	0.8762	0.9122	0.7884	0.1058	0.0878	0.1238	0.8762	0.1238	0.8762	0.8006	[49 0 13] [0 43 0] [13 0 92]	0.8714	0.8908	0.817	0.8714	0.9102	0.7807	0.1092	0.837	0.861	0.781	0.837	0.886	0.725	0.139	0.837	0.862	0.798	0.837	0.891	0.728	0.136	0.132	0.8333	0.8323	0.7644	0.8333	0.8313	0.6814	0.1677	0.866
lazy.IBk_AUC_top30_30_0.8762_887	lazy.IBk	-K 1 -W 0 -A "weka.core.neighboursearch.LinearNNSearch -A \"weka.core.EuclideanDistance -R first-last\""	AUC	top30	30	0.8762	0.8942	0.8223	0.8762	0.9122	0.7884	0.1058	0.0878	0.1238	0.8762	0.1238	0.8762	0.8006	[49 0 13] [0 43 0] [13 0 92]	0.8714	0.8908	0.817	0.8714	0.9102	0.7807	0.1092	0.845	0.87	0.791	0.845	0.894	0.739	0.13	0.837	0.859	0.794	0.837	0.883	0.724	0.14	0.126	0.8333	0.8323	0.7644	0.8333	0.8313	0.6814	0.1677	0.864
lazy.IBk_BER_top30_30_0.8762_673	lazy.IBk	-K 1 -W 0 -A "weka.core.neighboursearch.LinearNNSearch -A \"weka.core.EuclideanDistance -R first-last\""	BER	top30	30	0.8762	0.8942	0.8223	0.8762	0.9122	0.7884	0.1058	0.0878	0.1238	0.8762	0.1238	0.8762	0.8006	[49 0 13] [0 43 0] [13 0 92]	0.8714	0.8908	0.817	0.8714	0.9102	0.7807	0.1092	0.84	0.866	0.787	0.84	0.891	0.732	0.134	0.838	0.857	0.793	0.838	0.886	0.727	0.138	0.127	0.8333	0.8323	0.7644	0.8333	0.8313	0.6814	0.1677	0.869
lazy.IBk_FDR_top30_30_0.8762_272	lazy.IBk	-K 1 -W 0 -A "weka.core.neighboursearch.LinearNNSearch -A \"weka.core.EuclideanDistance -R first-last\""	FDR	top30	30	0.8762	0.8942	0.8223	0.8762	0.9122	0.7884	0.1058	0.0878	0.1238	0.8762	0.1238	0.8762	0.8006	[49 0 13] [0 43 0] [13 0 92]	0.8714	0.8908	0.817	0.8714	0.9102	0.7807	0.1092	0.847	0.869	0.791	0.847	0.891	0.741	0.131	0.843	0.866	0.802	0.843	0.891	0.734	0.133	0.13	0.8333	0.8323	0.7644	0.8333	0.8313	0.6814	0.1677	0.861
lazy.IBk_FDR_top30_30_0.8762_576	lazy.IBk	-K 1 -W 0 -A "weka.core.neighboursearch.LinearNNSearch -A \"weka.core.EuclideanDistance -R first-last\""	FDR	top30	30	0.8762	0.8942	0.8223	0.8762	0.9122	0.7884	0.1058	0.0878	0.1238	0.8762	0.1238	0.8762	0.8006	[49 0 13] [0 43 0] [13 0 92]	0.8714	0.8908	0.817	0.8714	0.9102	0.7807	0.1092	0.837	0.861	0.781	0.837	0.885	0.722	0.139	0.837	0.861	0.797	0.837	0.882	0.722	0.141	0.128	0.8333	0.8323	0.7644	0.8333	0.8313	0.6814	0.1677	0.865
lazy.IBk_MCC_FB_14_0.9714_911	lazy.IBk	-K 1 -W 0 -A "weka.core.neighboursearch.LinearNNSearch -A \"weka.core.ChebyshevDistance -R first-last\""	MCC	FB	14	0.9714	0.9783	0.958	0.9714	0.9853	0.9522	0.0217	0.0147	0.0286	0.9727	0.0273	0.9716	0.9543	[61 0 1] [0 43 0] [5 0 100]	0.9619	0.9688	0.9422	0.9619	0.9757	0.9353	0.0312	0.886	0.901	0.839	0.886	0.917	0.806	0.099	0.885	0.9	0.85	0.885	0.919	0.804	0.098	0.084	0.7955	0.8323	0.7494	0.7955	0.8692	0.6452	0.1677	0.525
lazy.IBk_MCC_top30_30_0.8762_220	lazy.IBk	-K 1 -W 0 -A "weka.core.neighboursearch.LinearNNSearch -A \"weka.core.EuclideanDistance -R first-last\""	MCC	top30	30	0.8762	0.8942	0.8223	0.8762	0.9122	0.7884	0.1058	0.0878	0.1238	0.8762	0.1238	0.8762	0.8006	[49 0 13] [0 43 0] [13 0 92]	0.8714	0.8908	0.817	0.8714	0.9102	0.7807	0.1092	0.838	0.862	0.782	0.838	0.885	0.724	0.138	0.834	0.86	0.798	0.834	0.885	0.719	0.14	0.137	0.8333	0.8323	0.7644	0.8333	0.8313	0.6814	0.1677	0.864
lazy.IBk_MCC_top30_30_0.8762_388	lazy.IBk	-K 1 -W 0 -A "weka.core.neighboursearch.LinearNNSearch -A \"weka.core.EuclideanDistance -R first-last\""	MCC	top30	30	0.8762	0.8942	0.8223	0.8762	0.9122	0.7884	0.1058	0.0878	0.1238	0.8762	0.1238	0.8762	0.8006	[49 0 13] [0 43 0] [13 0 92]	0.8714	0.8908	0.817	0.8714	0.9102	0.7807	0.1092	0.841	0.865	0.785	0.841	0.888	0.731	0.135	0.84	0.864	0.799	0.84	0.889	0.729	0.136	0.13	0.8333	0.8323	0.7644	0.8333	0.8313	0.6814	0.1677	0.87
functions.SimpleLogistic_AUC_top100_100_0.8667_187	functions.SimpleLogistic	-I 0 -M 500 -H 50 -W 0.0	AUC	top100	100	0.8667	0.9529	0.9239	0.8667	0.8943	0.7704	0.1195	0.1057	0.1333	0.8657	0.1343	0.8645	0.7825	[44 0 18] [0 43 0] [10 0 95]	0.8476	0.9438	0.9159	0.8476	0.8836	0.7374	0.1344	0.831	0.93	0.896	0.831	0.877	0.714	0.146	0.833	0.925	0.889	0.833	0.878	0.718	0.144	0.134	0.7955	0.8717	0.804	0.7955	0.8682	0.6461	0.1682	0.812
functions.SimpleLogistic_AUC_top100_100_0.8667_596	functions.SimpleLogistic	-I 0 -M 500 -H 50 -W 0.0	AUC	top100	100	0.8667	0.9529	0.9239	0.8667	0.8943	0.7704	0.1195	0.1057	0.1333	0.8657	0.1343	0.8645	0.7825	[44 0 18] [0 43 0] [10 0 95]	0.8476	0.9438	0.9159	0.8476	0.8836	0.7374	0.1344	0.835	0.929	0.894	0.835	0.877	0.719	0.144	0.838	0.931	0.897	0.838	0.885	0.726	0.138	0.139	0.7955	0.8717	0.804	0.7955	0.8682	0.6461	0.1682	0.805
functions.SimpleLogistic_FDR_top100_100_0.8667_447	functions.SimpleLogistic	-I 0 -M 500 -H 50 -W 0.0	FDR	top100	100	0.8667	0.9529	0.9239	0.8667	0.8943	0.7704	0.1195	0.1057	0.1333	0.8657	0.1343	0.8645	0.7825	[44 0 18] [0 43 0] [10 0 95]	0.8476	0.9438	0.9159	0.8476	0.8836	0.7374	0.1344	0.829	0.928	0.898	0.829	0.87	0.706	0.151	0.847	0.936	0.903	0.847	0.887	0.738	0.133	0.145	0.7955	0.8717	0.804	0.7955	0.8682	0.6461	0.1682	0.809
bayes.BayesNet_ACC_top100_100_0.7571_164	bayes.BayesNet	-Q weka.classifiers.bayes.net.search.local.K2 -- -P 1 -S BAYES -E weka.classifiers.bayes.net.estimate.SimpleEstimator -- -A 0.5	ACC	top100	100	0.7571	0.8775	0.7946	0.7571	0.8512	0.6033	0.1958	0.1488	0.2429	0.7763	0.2237	0.7611	0.619	[45 0 17] [0 43 0] [34 0 71]	0.7762	0.8902	0.8142	0.7762	0.8675	0.6381	0.1782	0.744	0.881	0.823	0.744	0.837	0.579	0.209	0.765	0.893	0.827	0.765	0.851	0.617	0.192	0.223	0.7879	0.8867	0.8209	0.7879	0.8747	0.6419	0.1687	0.791
bayes.BayesNet_ACC_top100_100_0.7571_686	bayes.BayesNet	-D -Q weka.classifiers.bayes.net.search.local.K2 -- -P 1 -S BAYES -E weka.classifiers.bayes.net.estimate.SimpleEstimator -- -A 0.5	ACC	top100	100	0.7571	0.8775	0.7946	0.7571	0.8512	0.6033	0.1958	0.1488	0.2429	0.7763	0.2237	0.7611	0.619	[45 0 17] [0 43 0] [34 0 71]	0.7762	0.8902	0.8142	0.7762	0.8675	0.6381	0.1782	0.754	0.884	0.823	0.754	0.846	0.597	0.2	0.763	0.888	0.822	0.763	0.85	0.61	0.194	0.215	0.7879	0.8867	0.8209	0.7879	0.8747	0.6419	0.1687	0.788
bayes.BayesNet_ACC_top100_100_0.7571_736	bayes.BayesNet	-D -Q weka.classifiers.bayes.net.search.local.K2 -- -P 1 -S BAYES -E weka.classifiers.bayes.net.estimate.SimpleEstimator -- -A 0.5	ACC	top100	100	0.7571	0.8775	0.7946	0.7571	0.8512	0.6033	0.1958	0.1488	0.2429	0.7763	0.2237	0.7611	0.619	[45 0 17] [0 43 0] [34 0 71]	0.7762	0.8902	0.8142	0.7762	0.8675	0.6381	0.1782	0.752	0.882	0.824	0.752	0.84	0.59	0.204	0.764	0.892	0.827	0.764	0.854	0.616	0.191	0.223	0.7879	0.8867	0.8209	0.7879	0.8747	0.6419	0.1687	0.786
bayes.BayesNet_BER_top100_100_0.7571_424	bayes.BayesNet	-D -Q weka.classifiers.bayes.net.search.local.K2 -- -P 1 -S BAYES -E weka.classifiers.bayes.net.estimate.SimpleEstimator -- -A 0.5	BER	top100	100	0.7571	0.8775	0.7946	0.7571	0.8512	0.6033	0.1958	0.1488	0.2429	0.7763	0.2237	0.7611	0.619	[45 0 17] [0 43 0] [34 0 71]	0.7762	0.8902	0.8142	0.7762	0.8675	0.6381	0.1782	0.75	0.881	0.82	0.75	0.841	0.59	0.204	0.761	0.887	0.82	0.761	0.848	0.607	0.195	0.218	0.7879	0.8867	0.8209	0.7879	0.8747	0.6419	0.1687	0.781
bayes.BayesNet_FDR_top100_100_0.7571_50	bayes.BayesNet	-D -Q weka.classifiers.bayes.net.search.local.K2 -- -P 1 -S BAYES -E weka.classifiers.bayes.net.estimate.SimpleEstimator -- -A 0.5	FDR	top100	100	0.7571	0.8775	0.7946	0.7571	0.8512	0.6033	0.1958	0.1488	0.2429	0.7763	0.2237	0.7611	0.619	[45 0 17] [0 43 0] [34 0 71]	0.7762	0.8902	0.8142	0.7762	0.8675	0.6381	0.1782	0.748	0.881	0.82	0.748	0.841	0.586	0.206	0.761	0.89	0.825	0.761	0.849	0.61	0.195	0.223	0.7879	0.8867	0.8209	0.7879	0.8747	0.6419	0.1687	0.788
bayes.BayesNet_FDR_top100_100_0.7571_701	bayes.BayesNet	-D -Q weka.classifiers.bayes.net.search.local.K2 -- -P 1 -S BAYES -E weka.classifiers.bayes.net.estimate.SimpleEstimator -- -A 0.5	FDR	top100	100	0.7571	0.8775	0.7946	0.7571	0.8512	0.6033	0.1958	0.1488	0.2429	0.7763	0.2237	0.7611	0.619	[45 0 17] [0 43 0] [34 0 71]	0.7762	0.8902	0.8142	0.7762	0.8675	0.6381	0.1782	0.758	0.887	0.829	0.758	0.846	0.602	0.198	0.764	0.89	0.824	0.764	0.849	0.611	0.193	0.214	0.7879	0.8867	0.8209	0.7879	0.8747	0.6419	0.1687	0.787
functions.LibLINEAR_MCC_B_34_0.9_795	functions.LibLINEAR	-S 1 -C 1.0 -E 0.001 -B 1.0 -Z -L 0.1 -I 1000	MCC	B	34	0.9	0.9111	0.85	0.9	0.9221	0.8282	0.0889	0.0779	0.1	0.8995	0.1005	0.8991	0.8377	[49 0 13] [0 43 0] [8 0 97]	0.8667	0.8805	0.8049	0.8667	0.8943	0.7704	0.1195	0.829	0.849	0.765	0.829	0.868	0.709	0.151	0.836	0.857	0.776	0.836	0.879	0.724	0.143	0.141	0.8333	0.8303	0.7463	0.8333	0.8273	0.6963	0.1697	0.832
bayes.NaiveBayesSimple_ACC_top30_30_0.7286_476	bayes.NaiveBayesSimple		ACC	top30	30	0.7286	0.8406	0.7539	0.7286	0.8116	0.5388	0.2299	0.1884	0.2714	0.7314	0.2686	0.7298	0.5649	[35 0 27] [0 43 0] [30 0 75]	0.6952	0.8408	0.7493	0.6952	0.7893	0.4832	0.2577	0.723	0.86	0.801	0.723	0.812	0.537	0.233	0.727	0.858	0.796	0.727	0.816	0.544	0.229	0.273	0.803	0.8804	0.8191	0.803	0.8566	0.6455	0.1702	0.747
bayes.NaiveBayesSimple_AUC_top30_30_0.7286_816	bayes.NaiveBayesSimple		AUC	top30	30	0.7286	0.8406	0.7539	0.7286	0.8116	0.5388	0.2299	0.1884	0.2714	0.7314	0.2686	0.7298	0.5649	[35 0 27] [0 43 0] [30 0 75]	0.6952	0.8408	0.7493	0.6952	0.7893	0.4832	0.2577	0.723	0.856	0.794	0.723	0.811	0.536	0.233	0.713	0.847	0.782	0.713	0.803	0.518	0.242	0.278	0.803	0.8804	0.8191	0.803	0.8566	0.6455	0.1702	0.739
bayes.NaiveBayesSimple_BER_top30_30_0.7286_878	bayes.NaiveBayesSimple		BER	top30	30	0.7286	0.8406	0.7539	0.7286	0.8116	0.5388	0.2299	0.1884	0.2714	0.7314	0.2686	0.7298	0.5649	[35 0 27] [0 43 0] [30 0 75]	0.6952	0.8408	0.7493	0.6952	0.7893	0.4832	0.2577	0.723	0.859	0.796	0.723	0.815	0.54	0.231	0.719	0.855	0.79	0.719	0.815	0.536	0.233	0.276	0.803	0.8804	0.8191	0.803	0.8566	0.6455	0.1702	0.736
bayes.NaiveBayesSimple_FDR_top30_30_0.7286_824	bayes.NaiveBayesSimple		FDR	top30	30	0.7286	0.8406	0.7539	0.7286	0.8116	0.5388	0.2299	0.1884	0.2714	0.7314	0.2686	0.7298	0.5649	[35 0 27] [0 43 0] [30 0 75]	0.6952	0.8408	0.7493	0.6952	0.7893	0.4832	0.2577	0.72	0.853	0.794	0.72	0.812	0.533	0.234	0.727	0.857	0.793	0.727	0.819	0.549	0.227	0.277	0.803	0.8804	0.8191	0.803	0.8566	0.6455	0.1702	0.738
bayes.NaiveBayesSimple_MCC_top30_30_0.7286_657	bayes.NaiveBayesSimple		MCC	top30	30	0.7286	0.8406	0.7539	0.7286	0.8116	0.5388	0.2299	0.1884	0.2714	0.7314	0.2686	0.7298	0.5649	[35 0 27] [0 43 0] [30 0 75]	0.6952	0.8408	0.7493	0.6952	0.7893	0.4832	0.2577	0.718	0.85	0.792	0.718	0.808	0.527	0.237	0.716	0.853	0.789	0.716	0.815	0.534	0.234	0.274	0.803	0.8804	0.8191	0.803	0.8566	0.6455	0.1702	0.746
trees.HoeffdingTree_ACC_FB_10_0.8619_547	trees.HoeffdingTree	-L 2 -S 1 -E 1.0E-7 -H 0.05 -M 0.01 -G 200.0 -N 0.0	ACC	FB	10	0.8619	0.8905	0.8293	0.8619	0.8896	0.7621	0.1243	0.1104	0.1381	0.861	0.139	0.8593	0.7744	[43 0 19] [0 43 0] [10 0 95]	0.8476	0.8841	0.8119	0.8476	0.8808	0.7371	0.1358	0.804	0.894	0.848	0.804	0.864	0.672	0.166	0.794	0.891	0.844	0.794	0.856	0.654	0.175	0.191	0.803	0.885	0.843	0.803	0.8566	0.6473	0.1702	0.82
lazy.IBk_ACC_top40_40_0.8333_11	lazy.IBk	-K 1 -W 0 -A "weka.core.neighboursearch.LinearNNSearch -A \"weka.core.ChebyshevDistance -R first-last\""	ACC	top40	40	0.8333	0.861	0.7745	0.8333	0.8887	0.7185	0.139	0.1113	0.1667	0.8369	0.1631	0.8345	0.7337	[47 0 15] [0 43 0] [20 0 85]	0.8333	0.8638	0.7782	0.8333	0.8942	0.722	0.1362	0.795	0.83	0.739	0.795	0.865	0.659	0.17	0.793	0.824	0.754	0.793	0.859	0.65	0.174	0.17	0.8106	0.8293	0.7575	0.8106	0.848	0.6525	0.1707	0.538
lazy.IBk_ACC_top40_40_0.8333_237	lazy.IBk	-K 1 -W 0 -A "weka.core.neighboursearch.LinearNNSearch -A \"weka.core.ChebyshevDistance -R first-last\""	ACC	top40	40	0.8333	0.861	0.7745	0.8333	0.8887	0.7185	0.139	0.1113	0.1667	0.8369	0.1631	0.8345	0.7337	[47 0 15] [0 43 0] [20 0 85]	0.8333	0.8638	0.7782	0.8333	0.8942	0.722	0.1362	0.808	0.839	0.751	0.808	0.87	0.676	0.161	0.796	0.828	0.757	0.796	0.862	0.656	0.171	0.173	0.8106	0.8293	0.7575	0.8106	0.848	0.6525	0.1707	0.535
lazy.IBk_AUC_top40_40_0.8333_304	lazy.IBk	-K 1 -W 0 -A "weka.core.neighboursearch.LinearNNSearch -A \"weka.core.ChebyshevDistance -R first-last\""	AUC	top40	40	0.8333	0.861	0.7745	0.8333	0.8887	0.7185	0.139	0.1113	0.1667	0.8369	0.1631	0.8345	0.7337	[47 0 15] [0 43 0] [20 0 85]	0.8333	0.8638	0.7782	0.8333	0.8942	0.722	0.1362	0.807	0.84	0.75	0.807	0.872	0.678	0.16	0.789	0.822	0.749	0.789	0.862	0.648	0.175	0.171	0.8106	0.8293	0.7575	0.8106	0.848	0.6525	0.1707	0.528
lazy.IBk_BER_top40_40_0.8333_215	lazy.IBk	-K 1 -W 0 -A "weka.core.neighboursearch.LinearNNSearch -A \"weka.core.ChebyshevDistance -R first-last\""	BER	top40	40	0.8333	0.861	0.7745	0.8333	0.8887	0.7185	0.139	0.1113	0.1667	0.8369	0.1631	0.8345	0.7337	[47 0 15] [0 43 0] [20 0 85]	0.8333	0.8638	0.7782	0.8333	0.8942	0.722	0.1362	0.798	0.832	0.742	0.798	0.866	0.662	0.168	0.793	0.83	0.756	0.793	0.863	0.655	0.172	0.165	0.8106	0.8293	0.7575	0.8106	0.848	0.6525	0.1707	0.535
lazy.IBk_BER_top40_40_0.8333_563	lazy.IBk	-K 1 -W 0 -A "weka.core.neighboursearch.LinearNNSearch -A \"weka.core.ChebyshevDistance -R first-last\""	BER	top40	40	0.8333	0.861	0.7745	0.8333	0.8887	0.7185	0.139	0.1113	0.1667	0.8369	0.1631	0.8345	0.7337	[47 0 15] [0 43 0] [20 0 85]	0.8333	0.8638	0.7782	0.8333	0.8942	0.722	0.1362	0.796	0.833	0.742	0.796	0.87	0.663	0.167	0.796	0.833	0.759	0.796	0.863	0.658	0.171	0.166	0.8106	0.8293	0.7575	0.8106	0.848	0.6525	0.1707	0.53
lazy.IBk_FDR_top40_40_0.8333_500	lazy.IBk	-K 1 -W 0 -A "weka.core.neighboursearch.LinearNNSearch -A \"weka.core.ChebyshevDistance -R first-last\""	FDR	top40	40	0.8333	0.861	0.7745	0.8333	0.8887	0.7185	0.139	0.1113	0.1667	0.8369	0.1631	0.8345	0.7337	[47 0 15] [0 43 0] [20 0 85]	0.8333	0.8638	0.7782	0.8333	0.8942	0.722	0.1362	0.803	0.836	0.747	0.803	0.869	0.671	0.164	0.801	0.832	0.761	0.801	0.867	0.666	0.166	0.167	0.8106	0.8293	0.7575	0.8106	0.848	0.6525	0.1707	0.529
lazy.IBk_MCC_top40_40_0.8333_245	lazy.IBk	-K 1 -W 0 -A "weka.core.neighboursearch.LinearNNSearch -A \"weka.core.ChebyshevDistance -R first-last\""	MCC	top40	40	0.8333	0.861	0.7745	0.8333	0.8887	0.7185	0.139	0.1113	0.1667	0.8369	0.1631	0.8345	0.7337	[47 0 15] [0 43 0] [20 0 85]	0.8333	0.8638	0.7782	0.8333	0.8942	0.722	0.1362	0.796	0.829	0.738	0.796	0.861	0.656	0.171	0.798	0.834	0.763	0.798	0.868	0.663	0.167	0.171	0.8106	0.8293	0.7575	0.8106	0.848	0.6525	0.1707	0.527
functions.LibLINEAR_ACC_top40_40_0.7381_194	functions.LibLINEAR	-S 1 -C 1.0 -E 0.001 -B 1.0 -Z -L 0.1 -I 1000	ACC	top40	40	0.7381	0.7685	0.6649	0.7381	0.799	0.5444	0.2315	0.201	0.2619	0.7304	0.2696	0.7319	0.5708	[29 0 33] [0 43 0] [22 0 83]	0.7238	0.7556	0.6518	0.7238	0.7875	0.5186	0.2444	0.732	0.762	0.667	0.732	0.793	0.536	0.238	0.73	0.765	0.668	0.73	0.801	0.539	0.235	0.262	0.8333	0.8283	0.7609	0.8333	0.8232	0.68	0.1717	0.754
functions.LibLINEAR_ACC_top40_40_0.7381_419	functions.LibLINEAR	-S 1 -C 1.0 -E 0.001 -B 1.0 -Z -L 0.1 -I 1000	ACC	top40	40	0.7381	0.7685	0.6649	0.7381	0.799	0.5444	0.2315	0.201	0.2619	0.7304	0.2696	0.7319	0.5708	[29 0 33] [0 43 0] [22 0 83]	0.7238	0.7556	0.6518	0.7238	0.7875	0.5186	0.2444	0.727	0.759	0.661	0.727	0.792	0.53	0.241	0.73	0.764	0.665	0.73	0.797	0.538	0.236	0.259	0.8333	0.8283	0.7609	0.8333	0.8232	0.68	0.1717	0.75
functions.LibLINEAR_AUC_top40_40_0.7381_415	functions.LibLINEAR	-S 1 -C 1.0 -E 0.001 -B 1.0 -Z -L 0.1 -I 1000	AUC	top40	40	0.7381	0.7685	0.6649	0.7381	0.799	0.5444	0.2315	0.201	0.2619	0.7304	0.2696	0.7319	0.5708	[29 0 33] [0 43 0] [22 0 83]	0.7238	0.7556	0.6518	0.7238	0.7875	0.5186	0.2444	0.729	0.762	0.665	0.729	0.795	0.535	0.238	0.739	0.771	0.671	0.739	0.803	0.552	0.229	0.256	0.8333	0.8283	0.7609	0.8333	0.8232	0.68	0.1717	0.746
functions.LibLINEAR_AUC_top40_40_0.7381_69	functions.LibLINEAR	-S 1 -C 1.0 -E 0.001 -B 1.0 -Z -L 0.1 -I 1000	AUC	top40	40	0.7381	0.7685	0.6649	0.7381	0.799	0.5444	0.2315	0.201	0.2619	0.7304	0.2696	0.7319	0.5708	[29 0 33] [0 43 0] [22 0 83]	0.7238	0.7556	0.6518	0.7238	0.7875	0.5186	0.2444	0.725	0.756	0.659	0.725	0.788	0.525	0.244	0.739	0.774	0.676	0.739	0.809	0.557	0.226	0.254	0.8333	0.8283	0.7609	0.8333	0.8232	0.68	0.1717	0.753
functions.LibLINEAR_BER_top40_40_0.7381_92	functions.LibLINEAR	-S 1 -C 1.0 -E 0.001 -B 1.0 -Z -L 0.1 -I 1000	BER	top40	40	0.7381	0.7685	0.6649	0.7381	0.799	0.5444	0.2315	0.201	0.2619	0.7304	0.2696	0.7319	0.5708	[29 0 33] [0 43 0] [22 0 83]	0.7238	0.7556	0.6518	0.7238	0.7875	0.5186	0.2444	0.736	0.766	0.669	0.736	0.797	0.544	0.234	0.735	0.768	0.67	0.735	0.802	0.544	0.232	0.258	0.8333	0.8283	0.7609	0.8333	0.8232	0.68	0.1717	0.752
functions.LibLINEAR_FDR_top40_40_0.7381_481	functions.LibLINEAR	-S 1 -C 1.0 -E 0.001 -B 1.0 -Z -L 0.1 -I 1000	FDR	top40	40	0.7381	0.7685	0.6649	0.7381	0.799	0.5444	0.2315	0.201	0.2619	0.7304	0.2696	0.7319	0.5708	[29 0 33] [0 43 0] [22 0 83]	0.7238	0.7556	0.6518	0.7238	0.7875	0.5186	0.2444	0.726	0.758	0.664	0.726	0.79	0.526	0.242	0.727	0.761	0.664	0.727	0.795	0.532	0.239	0.254	0.8333	0.8283	0.7609	0.8333	0.8232	0.68	0.1717	0.754
functions.LibLINEAR_MCC_top40_40_0.7381_315	functions.LibLINEAR	-S 1 -C 1.0 -E 0.001 -B 1.0 -Z -L 0.1 -I 1000	MCC	top40	40	0.7381	0.7685	0.6649	0.7381	0.799	0.5444	0.2315	0.201	0.2619	0.7304	0.2696	0.7319	0.5708	[29 0 33] [0 43 0] [22 0 83]	0.7238	0.7556	0.6518	0.7238	0.7875	0.5186	0.2444	0.733	0.767	0.669	0.733	0.801	0.543	0.233	0.738	0.769	0.672	0.738	0.8	0.549	0.231	0.255	0.8333	0.8283	0.7609	0.8333	0.8232	0.68	0.1717	0.756
lazy.KStar_ACC_top30_30_0.8905_52	lazy.KStar	-B 20 -M a	ACC	top30	30	0.8905	0.963	0.9397	0.8905	0.9264	0.8141	0.0915	0.0736	0.1095	0.8919	0.1081	0.891	0.8244	[52 0 10] [0 43 0] [13 0 92]	0.8857	0.9615	0.938	0.8857	0.9245	0.8066	0.0949	0.855	0.941	0.91	0.855	0.901	0.755	0.122	0.849	0.935	0.899	0.849	0.894	0.744	0.129	0.113	0.803	0.9154	0.9005	0.803	0.8535	0.6458	0.1717	0.883
lazy.KStar_ACC_top30_30_0.8905_758	lazy.KStar	-B 20 -M n	ACC	top30	30	0.8905	0.963	0.9397	0.8905	0.9264	0.8141	0.0915	0.0736	0.1095	0.8919	0.1081	0.891	0.8244	[52 0 10] [0 43 0] [13 0 92]	0.8857	0.9615	0.938	0.8857	0.9245	0.8066	0.0949	0.854	0.939	0.906	0.854	0.901	0.753	0.123	0.854	0.937	0.901	0.854	0.899	0.753	0.124	0.113	0.803	0.9154	0.9005	0.803	0.8535	0.6458	0.1717	0.885
lazy.KStar_AUC_top30_30_0.8905_466	lazy.KStar	-B 20 -M n	AUC	top30	30	0.8905	0.963	0.9397	0.8905	0.9264	0.8141	0.0915	0.0736	0.1095	0.8919	0.1081	0.891	0.8244	[52 0 10] [0 43 0] [13 0 92]	0.8857	0.9615	0.938	0.8857	0.9245	0.8066	0.0949	0.853	0.94	0.906	0.853	0.9	0.753	0.123	0.843	0.934	0.897	0.843	0.895	0.736	0.131	0.114	0.803	0.9154	0.9005	0.803	0.8535	0.6458	0.1717	0.89
lazy.KStar_AUC_top30_30_0.8905_707	lazy.KStar	-B 20 -M m	AUC	top30	30	0.8905	0.963	0.9397	0.8905	0.9264	0.8141	0.0915	0.0736	0.1095	0.8919	0.1081	0.891	0.8244	[52 0 10] [0 43 0] [13 0 92]	0.8857	0.9615	0.938	0.8857	0.9245	0.8066	0.0949	0.845	0.932	0.895	0.845	0.892	0.737	0.132	0.852	0.939	0.904	0.852	0.901	0.751	0.123	0.114	0.803	0.9154	0.9005	0.803	0.8535	0.6458	0.1717	0.88
lazy.KStar_BER_top30_30_0.8905_238	lazy.KStar	-B 20 -M a	BER	top30	30	0.8905	0.963	0.9397	0.8905	0.9264	0.8141	0.0915	0.0736	0.1095	0.8919	0.1081	0.891	0.8244	[52 0 10] [0 43 0] [13 0 92]	0.8857	0.9615	0.938	0.8857	0.9245	0.8066	0.0949	0.849	0.93	0.891	0.849	0.895	0.744	0.128	0.857	0.941	0.909	0.857	0.902	0.76	0.12	0.113	0.803	0.9154	0.9005	0.803	0.8535	0.6458	0.1717	0.876
lazy.KStar_BER_top30_30_0.8905_587	lazy.KStar	-B 20 -M m	BER	top30	30	0.8905	0.963	0.9397	0.8905	0.9264	0.8141	0.0915	0.0736	0.1095	0.8919	0.1081	0.891	0.8244	[52 0 10] [0 43 0] [13 0 92]	0.8857	0.9615	0.938	0.8857	0.9245	0.8066	0.0949	0.856	0.936	0.902	0.856	0.901	0.755	0.122	0.847	0.933	0.898	0.847	0.893	0.742	0.13	0.114	0.803	0.9154	0.9005	0.803	0.8535	0.6458	0.1717	0.882
lazy.KStar_FDR_top30_30_0.8905_574	lazy.KStar	-B 20 -M a	FDR	top30	30	0.8905	0.963	0.9397	0.8905	0.9264	0.8141	0.0915	0.0736	0.1095	0.8919	0.1081	0.891	0.8244	[52 0 10] [0 43 0] [13 0 92]	0.8857	0.9615	0.938	0.8857	0.9245	0.8066	0.0949	0.852	0.941	0.909	0.852	0.898	0.75	0.125	0.846	0.934	0.9	0.846	0.892	0.737	0.131	0.115	0.803	0.9154	0.9005	0.803	0.8535	0.6458	0.1717	0.873
lazy.KStar_FDR_top30_30_0.8905_894	lazy.KStar	-B 20 -M n	FDR	top30	30	0.8905	0.963	0.9397	0.8905	0.9264	0.8141	0.0915	0.0736	0.1095	0.8919	0.1081	0.891	0.8244	[52 0 10] [0 43 0] [13 0 92]	0.8857	0.9615	0.938	0.8857	0.9245	0.8066	0.0949	0.857	0.939	0.904	0.857	0.903	0.758	0.12	0.846	0.933	0.895	0.846	0.895	0.741	0.13	0.113	0.803	0.9154	0.9005	0.803	0.8535	0.6458	0.1717	0.88
lazy.KStar_MCC_top30_30_0.8905_719	lazy.KStar	-B 20 -M n	MCC	top30	30	0.8905	0.963	0.9397	0.8905	0.9264	0.8141	0.0915	0.0736	0.1095	0.8919	0.1081	0.891	0.8244	[52 0 10] [0 43 0] [13 0 92]	0.8857	0.9615	0.938	0.8857	0.9245	0.8066	0.0949	0.848	0.937	0.903	0.848	0.899	0.745	0.127	0.851	0.935	0.899	0.851	0.901	0.751	0.124	0.111	0.803	0.9154	0.9005	0.803	0.8535	0.6458	0.1717	0.875
lazy.KStar_MCC_top30_30_0.8905_954	lazy.KStar	-B 20 -M a	MCC	top30	30	0.8905	0.963	0.9397	0.8905	0.9264	0.8141	0.0915	0.0736	0.1095	0.8919	0.1081	0.891	0.8244	[52 0 10] [0 43 0] [13 0 92]	0.8857	0.9615	0.938	0.8857	0.9245	0.8066	0.0949	0.855	0.94	0.909	0.855	0.9	0.755	0.122	0.85	0.941	0.907	0.85	0.899	0.748	0.125	0.115	0.803	0.9154	0.9005	0.803	0.8535	0.6458	0.1717	0.884
functions.LibLINEAR_AUC_F_37_0.9143_248	functions.LibLINEAR	-S 1 -C 1.0 -E 0.001 -B 1.0 -Z -L 0.1 -I 1000	AUC	F	37	0.9143	0.9184	0.8668	0.9143	0.9226	0.8551	0.0816	0.0774	0.0857	0.9182	0.0818	0.912	0.8593	[47 0 15] [0 43 0] [3 0 102]	0.8952	0.9049	0.842	0.8952	0.9146	0.8202	0.0951	0.862	0.875	0.803	0.862	0.888	0.764	0.125	0.858	0.874	0.799	0.858	0.89	0.758	0.126	0.121	0.7955	0.8278	0.7489	0.7955	0.8601	0.6404	0.1722	0.821
functions.LibLINEAR_AUC_F_37_0.9143_459	functions.LibLINEAR	-S 1 -C 1.0 -E 0.001 -B 1.0 -Z -L 0.1 -I 1000	AUC	F	37	0.9143	0.9184	0.8668	0.9143	0.9226	0.8551	0.0816	0.0774	0.0857	0.9182	0.0818	0.912	0.8593	[47 0 15] [0 43 0] [3 0 102]	0.8952	0.9049	0.842	0.8952	0.9146	0.8202	0.0951	0.857	0.872	0.799	0.857	0.886	0.757	0.128	0.865	0.88	0.808	0.865	0.895	0.77	0.12	0.124	0.7955	0.8278	0.7489	0.7955	0.8601	0.6404	0.1722	0.829
functions.SimpleLogistic_ACC_top40_40_0.7619_213	functions.SimpleLogistic	-I 0 -P -M 500 -H 50 -W 0.0 -A	ACC	top40	40	0.7619	0.8768	0.8116	0.7619	0.8172	0.5867	0.2104	0.1828	0.2381	0.756	0.244	0.7569	0.6104	[32 0 30] [0 43 0] [20 0 85]	0.719	0.8599	0.7863	0.719	0.7855	0.5109	0.2477	0.72	0.867	0.805	0.72	0.798	0.527	0.241	0.739	0.858	0.796	0.739	0.807	0.553	0.227	0.252	0.8106	0.8736	0.8122	0.8106	0.8439	0.6481	0.1727	0.772
functions.SimpleLogistic_ACC_top40_40_0.7619_638	functions.SimpleLogistic	-I 0 -M 500 -H 50 -W 0.0 -A	ACC	top40	40	0.7619	0.8768	0.8116	0.7619	0.8172	0.5867	0.2104	0.1828	0.2381	0.756	0.244	0.7569	0.6104	[32 0 30] [0 43 0] [20 0 85]	0.719	0.8599	0.7863	0.719	0.7855	0.5109	0.2477	0.733	0.864	0.807	0.733	0.799	0.541	0.234	0.735	0.865	0.804	0.735	0.802	0.545	0.232	0.256	0.8106	0.8736	0.8122	0.8106	0.8439	0.6481	0.1727	0.776
functions.SimpleLogistic_ACC_top40_40_0.7619_67	functions.SimpleLogistic	-I 0 -P -M 500 -H 50 -W 0.0 -A	ACC	top40	40	0.7619	0.8768	0.8116	0.7619	0.8172	0.5867	0.2104	0.1828	0.2381	0.756	0.244	0.7569	0.6104	[32 0 30] [0 43 0] [20 0 85]	0.719	0.8599	0.7863	0.719	0.7855	0.5109	0.2477	0.728	0.863	0.805	0.728	0.794	0.529	0.239	0.736	0.871	0.806	0.736	0.81	0.555	0.227	0.26	0.8106	0.8736	0.8122	0.8106	0.8439	0.6481	0.1727	0.766
functions.SimpleLogistic_ACC_top40_40_0.7619_830	functions.SimpleLogistic	-I 0 -M 500 -H 50 -W 0.0 -A	ACC	top40	40	0.7619	0.8768	0.8116	0.7619	0.8172	0.5867	0.2104	0.1828	0.2381	0.756	0.244	0.7569	0.6104	[32 0 30] [0 43 0] [20 0 85]	0.719	0.8599	0.7863	0.719	0.7855	0.5109	0.2477	0.734	0.864	0.806	0.734	0.801	0.543	0.233	0.731	0.861	0.796	0.731	0.806	0.544	0.231	0.258	0.8106	0.8736	0.8122	0.8106	0.8439	0.6481	0.1727	0.769
functions.SimpleLogistic_AUC_top40_40_0.7619_485	functions.SimpleLogistic	-I 0 -M 500 -H 50 -W 0.0 -A	AUC	top40	40	0.7619	0.8768	0.8116	0.7619	0.8172	0.5867	0.2104	0.1828	0.2381	0.756	0.244	0.7569	0.6104	[32 0 30] [0 43 0] [20 0 85]	0.719	0.8599	0.7863	0.719	0.7855	0.5109	0.2477	0.727	0.866	0.813	0.727	0.798	0.533	0.237	0.738	0.863	0.797	0.738	0.808	0.554	0.227	0.256	0.8106	0.8736	0.8122	0.8106	0.8439	0.6481	0.1727	0.772
functions.SimpleLogistic_BER_top40_40_0.7619_122	functions.SimpleLogistic	-I 0 -P -M 500 -H 50 -W 0.0 -A	BER	top40	40	0.7619	0.8768	0.8116	0.7619	0.8172	0.5867	0.2104	0.1828	0.2381	0.756	0.244	0.7569	0.6104	[32 0 30] [0 43 0] [20 0 85]	0.719	0.8599	0.7863	0.719	0.7855	0.5109	0.2477	0.731	0.867	0.81	0.731	0.796	0.537	0.237	0.729	0.855	0.79	0.729	0.796	0.536	0.237	0.255	0.8106	0.8736	0.8122	0.8106	0.8439	0.6481	0.1727	0.769
functions.SimpleLogistic_BER_top40_40_0.7619_138	functions.SimpleLogistic	-I 0 -P -M 500 -H 50 -W 0.0 -A	BER	top40	40	0.7619	0.8768	0.8116	0.7619	0.8172	0.5867	0.2104	0.1828	0.2381	0.756	0.244	0.7569	0.6104	[32 0 30] [0 43 0] [20 0 85]	0.719	0.8599	0.7863	0.719	0.7855	0.5109	0.2477	0.732	0.866	0.806	0.732	0.798	0.54	0.235	0.737	0.863	0.8	0.737	0.802	0.548	0.231	0.266	0.8106	0.8736	0.8122	0.8106	0.8439	0.6481	0.1727	0.775
functions.SimpleLogistic_FDR_top30_30_0.7143_671	functions.SimpleLogistic	-I 0 -M 500 -H 50 -W 0.0	FDR	top30	30	0.7143	0.8471	0.763	0.7143	0.7807	0.5018	0.2525	0.2193	0.2857	0.7044	0.2956	0.7067	0.531	[26 0 36] [0 43 0] [24 0 81]	0.7143	0.8464	0.7833	0.7143	0.7835	0.5032	0.2511	0.724	0.862	0.804	0.724	0.793	0.525	0.242	0.736	0.858	0.795	0.736	0.803	0.544	0.231	0.252	0.7955	0.8759	0.8139	0.7955	0.8591	0.6402	0.1727	0.77
trees.LMT_BER_top30_30_0.7714_914	trees.LMT	-I -1 -M 15 -W 0.0	BER	top30	30	0.7714	0.861	0.7782	0.7714	0.8212	0.6048	0.2037	0.1788	0.2286	0.7666	0.2334	0.7657	0.6239	[32 0 30] [1 42 0] [17 0 88]	0.8	0.8905	0.8147	0.8	0.8609	0.6612	0.1696	0.748	0.861	0.8	0.748	0.812	0.567	0.22	0.767	0.856	0.781	0.767	0.835	0.606	0.199	0.224	0.7955	0.8759	0.8139	0.7955	0.8591	0.6402	0.1727	0.765
trees.LMT_FDR_top30_30_0.7714_245	trees.LMT	-I -1 -M 15 -W 0.0	FDR	top30	30	0.7714	0.861	0.7782	0.7714	0.8212	0.6048	0.2037	0.1788	0.2286	0.7666	0.2334	0.7657	0.6239	[32 0 30] [1 42 0] [17 0 88]	0.8	0.8905	0.8147	0.8	0.8609	0.6612	0.1696	0.735	0.854	0.786	0.735	0.806	0.55	0.23	0.759	0.847	0.768	0.759	0.828	0.591	0.207	0.231	0.7955	0.8759	0.8139	0.7955	0.8591	0.6402	0.1727	0.766
functions.MLPClassifier_AUC_top15_15_0.7667_397	functions.MLPClassifier	-N 2 -R 0.01 -O 1.0E-6 -P 1 -E 1 -S 1 -L weka.classifiers.functions.loss.SquaredError -A weka.classifiers.functions.activation.ApproximateSigmoid	AUC	top15	15	0.7667	0.8637	0.7932	0.7667	0.8109	0.5953	0.2112	0.1891	0.2333	0.7609	0.2391	0.7571	0.613	[29 0 33] [1 42 0] [15 0 90]	0.7905	0.868	0.8134	0.7905	0.8411	0.6384	0.1842	0.748	0.855	0.801	0.748	0.818	0.57	0.217	0.752	0.848	0.793	0.752	0.824	0.584	0.212	0.233	0.803	0.8427	0.7685	0.803	0.8495	0.6454	0.1737	0.779
functions.RBFNetwork_AUC_top50_50_0.7714_610	functions.RBFNetwork	-B 6 -S 1 -R 1.0E-8 -M -1 -W 0.1	AUC	top50	50	0.7714	0.847	0.7573	0.7714	0.8351	0.6078	0.1968	0.1649	0.2286	0.77	0.23	0.7706	0.6307	[37 0 25] [0 43 0] [23 0 82]	0.7952	0.8664	0.7878	0.7952	0.8478	0.6471	0.1785	0.758	0.849	0.781	0.758	0.828	0.59	0.207	0.752	0.844	0.772	0.752	0.827	0.584	0.21	0.228	0.7576	0.8826	0.8384	0.7576	0.8949	0.6368	0.1737	0.777
functions.RBFNetwork_FDR_top50_50_0.7714_998	functions.RBFNetwork	-B 6 -S 1 -R 1.0E-8 -M -1 -W 0.1	FDR	top50	50	0.7714	0.847	0.7573	0.7714	0.8351	0.6078	0.1968	0.1649	0.2286	0.77	0.23	0.7706	0.6307	[37 0 25] [0 43 0] [23 0 82]	0.7952	0.8664	0.7878	0.7952	0.8478	0.6471	0.1785	0.756	0.849	0.778	0.756	0.827	0.59	0.208	0.746	0.843	0.775	0.746	0.816	0.567	0.219	0.222	0.7576	0.8826	0.8384	0.7576	0.8949	0.6368	0.1737	0.772
bayes.NaiveBayesSimple_ACC_top40_40_0.719_152	bayes.NaiveBayesSimple		ACC	top40	40	0.719	0.8384	0.7438	0.719	0.7965	0.517	0.2422	0.2035	0.281	0.7164	0.2836	0.7175	0.5454	[31 0 31] [0 43 0] [28 0 77]	0.7238	0.8352	0.7363	0.7238	0.793	0.5213	0.2416	0.716	0.848	0.78	0.716	0.798	0.516	0.243	0.721	0.856	0.785	0.721	0.807	0.533	0.236	0.277	0.8106	0.8689	0.7997	0.8106	0.8409	0.6499	0.1742	0.741
bayes.NaiveBayesSimple_AUC_top40_40_0.719_377	bayes.NaiveBayesSimple		AUC	top40	40	0.719	0.8384	0.7438	0.719	0.7965	0.517	0.2422	0.2035	0.281	0.7164	0.2836	0.7175	0.5454	[31 0 31] [0 43 0] [28 0 77]	0.7238	0.8352	0.7363	0.7238	0.793	0.5213	0.2416	0.716	0.855	0.786	0.716	0.808	0.527	0.238	0.718	0.853	0.786	0.718	0.803	0.527	0.239	0.268	0.8106	0.8689	0.7997	0.8106	0.8409	0.6499	0.1742	0.73
bayes.NaiveBayesSimple_BER_top40_40_0.719_875	bayes.NaiveBayesSimple		BER	top40	40	0.719	0.8384	0.7438	0.719	0.7965	0.517	0.2422	0.2035	0.281	0.7164	0.2836	0.7175	0.5454	[31 0 31] [0 43 0] [28 0 77]	0.7238	0.8352	0.7363	0.7238	0.793	0.5213	0.2416	0.716	0.853	0.79	0.716	0.8	0.521	0.242	0.713	0.85	0.782	0.713	0.799	0.517	0.244	0.28	0.8106	0.8689	0.7997	0.8106	0.8409	0.6499	0.1742	0.733
bayes.NaiveBayesSimple_FDR_top40_40_0.719_528	bayes.NaiveBayesSimple		FDR	top40	40	0.719	0.8384	0.7438	0.719	0.7965	0.517	0.2422	0.2035	0.281	0.7164	0.2836	0.7175	0.5454	[31 0 31] [0 43 0] [28 0 77]	0.7238	0.8352	0.7363	0.7238	0.793	0.5213	0.2416	0.723	0.856	0.792	0.723	0.802	0.53	0.238	0.716	0.852	0.78	0.716	0.807	0.528	0.238	0.274	0.8106	0.8689	0.7997	0.8106	0.8409	0.6499	0.1742	0.732
bayes.NaiveBayesSimple_MCC_top40_40_0.719_340	bayes.NaiveBayesSimple		MCC	top40	40	0.719	0.8384	0.7438	0.719	0.7965	0.517	0.2422	0.2035	0.281	0.7164	0.2836	0.7175	0.5454	[31 0 31] [0 43 0] [28 0 77]	0.7238	0.8352	0.7363	0.7238	0.793	0.5213	0.2416	0.713	0.851	0.783	0.713	0.8	0.517	0.244	0.721	0.859	0.792	0.721	0.811	0.535	0.234	0.269	0.8106	0.8689	0.7997	0.8106	0.8409	0.6499	0.1742	0.741
lazy.IBk_ACC_top40_40_0.8905_371	lazy.IBk	-K 1 -W 0 -A "weka.core.neighboursearch.LinearNNSearch -A \"weka.core.ManhattanDistance -D -R first-last\""	ACC	top40	40	0.8905	0.9098	0.8447	0.8905	0.9292	0.8153	0.0902	0.0708	0.1095	0.8933	0.1067	0.8913	0.825	[53 0 9] [0 43 0] [14 0 91]	0.881	0.9031	0.8343	0.881	0.9252	0.8007	0.0969	0.847	0.871	0.794	0.847	0.896	0.742	0.129	0.836	0.864	0.8	0.836	0.894	0.727	0.135	0.124	0.8106	0.8253	0.7534	0.8106	0.8399	0.6484	0.1747	0.874
lazy.IBk_BER_top40_40_0.8905_566	lazy.IBk	-K 1 -W 0 -A "weka.core.neighboursearch.LinearNNSearch -A \"weka.core.ManhattanDistance -D -R first-last\""	BER	top40	40	0.8905	0.9098	0.8447	0.8905	0.9292	0.8153	0.0902	0.0708	0.1095	0.8933	0.1067	0.8913	0.825	[53 0 9] [0 43 0] [14 0 91]	0.881	0.9031	0.8343	0.881	0.9252	0.8007	0.0969	0.852	0.877	0.802	0.852	0.901	0.751	0.123	0.835	0.86	0.798	0.835	0.889	0.721	0.138	0.119	0.8106	0.8253	0.7534	0.8106	0.8399	0.6484	0.1747	0.871
lazy.IBk_BER_top40_40_0.8905_798	lazy.IBk	-K 1 -W 0 -A "weka.core.neighboursearch.LinearNNSearch -A \"weka.core.ManhattanDistance -D -R first-last\""	BER	top40	40	0.8905	0.9098	0.8447	0.8905	0.9292	0.8153	0.0902	0.0708	0.1095	0.8933	0.1067	0.8913	0.825	[53 0 9] [0 43 0] [14 0 91]	0.881	0.9031	0.8343	0.881	0.9252	0.8007	0.0969	0.841	0.867	0.788	0.841	0.892	0.732	0.133	0.85	0.875	0.814	0.85	0.9	0.747	0.125	0.127	0.8106	0.8253	0.7534	0.8106	0.8399	0.6484	0.1747	0.872
lazy.IBk_FDR_top40_40_0.8905_160	lazy.IBk	-K 1 -W 0 -A "weka.core.neighboursearch.LinearNNSearch -A \"weka.core.ManhattanDistance -D -R first-last\""	FDR	top40	40	0.8905	0.9098	0.8447	0.8905	0.9292	0.8153	0.0902	0.0708	0.1095	0.8933	0.1067	0.8913	0.825	[53 0 9] [0 43 0] [14 0 91]	0.881	0.9031	0.8343	0.881	0.9252	0.8007	0.0969	0.841	0.868	0.787	0.841	0.895	0.734	0.132	0.841	0.864	0.802	0.841	0.89	0.73	0.135	0.127	0.8106	0.8253	0.7534	0.8106	0.8399	0.6484	0.1747	0.874
lazy.IBk_FDR_top40_40_0.8905_307	lazy.IBk	-K 1 -W 0 -A "weka.core.neighboursearch.LinearNNSearch -A \"weka.core.ManhattanDistance -D -R first-last\""	FDR	top40	40	0.8905	0.9098	0.8447	0.8905	0.9292	0.8153	0.0902	0.0708	0.1095	0.8933	0.1067	0.8913	0.825	[53 0 9] [0 43 0] [14 0 91]	0.881	0.9031	0.8343	0.881	0.9252	0.8007	0.0969	0.844	0.871	0.793	0.844	0.898	0.739	0.129	0.833	0.859	0.795	0.833	0.888	0.72	0.139	0.13	0.8106	0.8253	0.7534	0.8106	0.8399	0.6484	0.1747	0.876
lazy.IBk_MCC_top40_40_0.8905_579	lazy.IBk	-K 1 -W 0 -A "weka.core.neighboursearch.LinearNNSearch -A \"weka.core.ManhattanDistance -D -R first-last\""	MCC	top40	40	0.8905	0.9098	0.8447	0.8905	0.9292	0.8153	0.0902	0.0708	0.1095	0.8933	0.1067	0.8913	0.825	[53 0 9] [0 43 0] [14 0 91]	0.881	0.9031	0.8343	0.881	0.9252	0.8007	0.0969	0.844	0.87	0.793	0.844	0.896	0.738	0.13	0.841	0.869	0.808	0.841	0.892	0.731	0.134	0.126	0.8106	0.8253	0.7534	0.8106	0.8399	0.6484	0.1747	0.876
lazy.IBk_MCC_top40_40_0.8905_95	lazy.IBk	-K 1 -W 0 -A "weka.core.neighboursearch.LinearNNSearch -A \"weka.core.ManhattanDistance -D -R first-last\""	MCC	top40	40	0.8905	0.9098	0.8447	0.8905	0.9292	0.8153	0.0902	0.0708	0.1095	0.8933	0.1067	0.8913	0.825	[53 0 9] [0 43 0] [14 0 91]	0.881	0.9031	0.8343	0.881	0.9252	0.8007	0.0969	0.844	0.871	0.794	0.844	0.899	0.739	0.129	0.839	0.867	0.803	0.839	0.893	0.731	0.134	0.12	0.8106	0.8253	0.7534	0.8106	0.8399	0.6484	0.1747	0.871
bayes.BayesNet_AUC_F_94_0.9_155	bayes.BayesNet	-D -Q weka.classifiers.bayes.net.search.local.K2 -- -P 1 -S BAYES -E weka.classifiers.bayes.net.estimate.SimpleEstimator -- -A 0.5	AUC	F	94	0.9	0.9481	0.9097	0.9	0.9332	0.8303	0.0834	0.0668	0.1	0.9014	0.0986	0.9005	0.8397	[53 0 9] [0 43 0] [12 0 93]	0.9143	0.9478	0.9026	0.9143	0.9475	0.8563	0.0691	0.804	0.919	0.874	0.804	0.862	0.668	0.167	0.816	0.922	0.869	0.816	0.871	0.688	0.156	0.168	0.7955	0.8639	0.7829	0.7955	0.854	0.6356	0.1753	0.814
bayes.BayesNet_AUC_F_94_0.9_371	bayes.BayesNet	-D -Q weka.classifiers.bayes.net.search.local.K2 -- -P 1 -S BAYES -E weka.classifiers.bayes.net.estimate.SimpleEstimator -- -A 0.5	AUC	F	94	0.9	0.9481	0.9097	0.9	0.9332	0.8303	0.0834	0.0668	0.1	0.9014	0.0986	0.9005	0.8397	[53 0 9] [0 43 0] [12 0 93]	0.9143	0.9478	0.9026	0.9143	0.9475	0.8563	0.0691	0.814	0.921	0.878	0.814	0.872	0.686	0.157	0.818	0.925	0.873	0.818	0.873	0.695	0.154	0.155	0.7955	0.8639	0.7829	0.7955	0.854	0.6356	0.1753	0.821
bayes.NaiveBayes_MCC_top40_40_0.781_337	bayes.NaiveBayes	-K	MCC	top40	40	0.781	0.8769	0.7965	0.781	0.8225	0.6188	0.1983	0.1775	0.219	0.7756	0.2244	0.7725	0.6381	[31 0 31] [0 43 0] [15 0 90]	0.7762	0.8766	0.7961	0.7762	0.8205	0.6104	0.2017	0.747	0.879	0.82	0.747	0.803	0.566	0.225	0.751	0.882	0.821	0.751	0.82	0.579	0.214	0.228	0.803	0.8712	0.7902	0.803	0.8465	0.6418	0.1753	0.768
functions.Logistic_BER_top40_40_0.7286_430	functions.Logistic	-R 1.0E-8 -M -1 -num-decimal-places 4	BER	top40	40	0.7286	0.8636	0.7924	0.7286	0.795	0.5289	0.2382	0.205	0.2714	0.7216	0.2784	0.7235	0.5566	[29 0 33] [0 43 0] [24 0 81]	0.7476	0.8518	0.7855	0.7476	0.814	0.5647	0.2192	0.697	0.808	0.717	0.697	0.794	0.496	0.254	0.669	0.78	0.679	0.669	0.774	0.449	0.279	0.316	0.7576	0.8485	0.7697	0.7576	0.8919	0.6221	0.1753	0.791
trees.HoeffdingTree_MCC_FB_10_0.8667_120	trees.HoeffdingTree	-L 2 -S 1 -E 1.0E-7 -H 0.05 -M 0.01 -G 200.0 -N 0.0	MCC	FB	10	0.8667	0.894	0.824	0.8667	0.9026	0.7713	0.1153	0.0974	0.1333	0.8659	0.1341	0.8662	0.7846	[47 0 15] [0 43 0] [13 0 92]	0.8524	0.8928	0.8171	0.8524	0.8939	0.7472	0.1269	0.83	0.893	0.836	0.83	0.878	0.71	0.146	0.825	0.894	0.838	0.825	0.879	0.705	0.148	0.158	0.7879	0.8466	0.7956	0.7879	0.8616	0.6306	0.1753	0.804
functions.LibLINEAR_AUC_BF_13_0.9095_768	functions.LibLINEAR	-S 1 -C 1.0 -E 0.001 -B 1.0 -L 0.1 -I 1000	AUC	BF	13	0.9095	0.9192	0.8629	0.9095	0.9289	0.8447	0.0808	0.0711	0.0905	0.9092	0.0908	0.9087	0.8531	[50 0 12] [0 43 0] [7 0 98]	0.881	0.8948	0.8249	0.881	0.9086	0.7953	0.1052	0.859	0.874	0.8	0.859	0.888	0.758	0.126	0.854	0.872	0.797	0.854	0.89	0.751	0.128	0.131	0.8258	0.8237	0.7486	0.8258	0.8217	0.6692	0.1763	0.817
bayes.AveragedNDependenceEstimators.A1DE_AUC_FB_26_0.9667_531	bayes.AveragedNDependenceEstimators.A1DE	-F 1 -S -M 1.0	AUC	FB	26	0.9667	1	1	0.9667	0.986	0.9456	0.0236	0.014	0.0333	0.97	0.03	0.967	0.9469	[62 0 0] [0 43 0] [7 0 98]	0.9333	0.9897	0.9819	0.9333	0.9638	0.89	0.0514	0.845	0.941	0.908	0.845	0.897	0.742	0.129	0.857	0.951	0.924	0.857	0.9	0.76	0.121	0.109	0.7955	0.8672	0.8075	0.7955	0.851	0.6346	0.1768	0.832
bayes.AveragedNDependenceEstimators.A1DE_AUC_FB_26_0.9667_858	bayes.AveragedNDependenceEstimators.A1DE	-F 1 -S -M 1.0	AUC	FB	26	0.9667	1	1	0.9667	0.986	0.9456	0.0236	0.014	0.0333	0.97	0.03	0.967	0.9469	[62 0 0] [0 43 0] [7 0 98]	0.9333	0.9897	0.9819	0.9333	0.9638	0.89	0.0514	0.843	0.943	0.913	0.843	0.893	0.738	0.132	0.86	0.952	0.927	0.86	0.9	0.763	0.12	0.115	0.7955	0.8672	0.8075	0.7955	0.851	0.6346	0.1768	0.826
lazy.IBkLG_AUC_F_59_0.9714_196	lazy.IBkLG		AUC	F	59	0.9714	0.9976	0.9969	0.9714	0.988	0.9531	0.0203	0.012	0.0286	0.9739	0.0261	0.9717	0.9544	[62 0 0] [0 43 0] [6 0 99]	0.9667	0.9958	0.9945	0.9667	0.986	0.9456	0.0236	0.905	0.963	0.955	0.905	0.938	0.841	0.078	0.898	0.935	0.913	0.898	0.934	0.83	0.084	0.076	0.7955	0.849	0.8677	0.7955	0.851	0.6346	0.1768	0.92
lazy.IBkLG_AUC_F_59_0.9714_57	lazy.IBkLG		AUC	F	59	0.9714	0.9976	0.9969	0.9714	0.988	0.9531	0.0203	0.012	0.0286	0.9739	0.0261	0.9717	0.9544	[62 0 0] [0 43 0] [6 0 99]	0.9667	0.9958	0.9945	0.9667	0.986	0.9456	0.0236	0.912	0.966	0.958	0.912	0.942	0.853	0.073	0.896	0.933	0.91	0.896	0.929	0.824	0.088	0.071	0.7955	0.849	0.8677	0.7955	0.851	0.6346	0.1768	0.92
rules.NNge_ACC_top100_100_0.7429_42	rules.NNge	-G 5 -I 5	ACC	top100	100	0.7429	0.7636	0.6606	0.7429	0.7844	0.5485	0.2364	0.2156	0.2571	0.7323	0.2677	0.7252	0.5696	[23 0 39] [0 43 0] [15 0 90]	0.7667	0.7971	0.6957	0.7667	0.8275	0.5977	0.2029	0.74	0.77	0.672	0.74	0.799	0.56	0.23	0.743	0.776	0.678	0.743	0.81	0.571	0.224	0.235	0.7955	0.8232	0.7505	0.7955	0.851	0.6346	0.1768	0.745
rules.NNge_ACC_top100_100_0.7429_949	rules.NNge	-G 5 -I 5	ACC	top100	100	0.7429	0.7636	0.6606	0.7429	0.7844	0.5485	0.2364	0.2156	0.2571	0.7323	0.2677	0.7252	0.5696	[23 0 39] [0 43 0] [15 0 90]	0.7667	0.7971	0.6957	0.7667	0.8275	0.5977	0.2029	0.745	0.776	0.681	0.745	0.808	0.568	0.224	0.75	0.783	0.685	0.75	0.815	0.581	0.217	0.229	0.7955	0.8232	0.7505	0.7955	0.851	0.6346	0.1768	0.755
rules.NNge_AUC_top100_100_0.7429_62	rules.NNge	-G 5 -I 5	AUC	top100	100	0.7429	0.7636	0.6606	0.7429	0.7844	0.5485	0.2364	0.2156	0.2571	0.7323	0.2677	0.7252	0.5696	[23 0 39] [0 43 0] [15 0 90]	0.7667	0.7971	0.6957	0.7667	0.8275	0.5977	0.2029	0.749	0.777	0.682	0.749	0.805	0.571	0.223	0.742	0.776	0.677	0.742	0.809	0.568	0.224	0.224	0.7955	0.8232	0.7505	0.7955	0.851	0.6346	0.1768	0.749
rules.NNge_AUC_top100_100_0.7429_849	rules.NNge	-G 5 -I 5	AUC	top100	100	0.7429	0.7636	0.6606	0.7429	0.7844	0.5485	0.2364	0.2156	0.2571	0.7323	0.2677	0.7252	0.5696	[23 0 39] [0 43 0] [15 0 90]	0.7667	0.7971	0.6957	0.7667	0.8275	0.5977	0.2029	0.74	0.768	0.672	0.74	0.796	0.554	0.232	0.75	0.78	0.683	0.75	0.81	0.579	0.22	0.223	0.7955	0.8232	0.7505	0.7955	0.851	0.6346	0.1768	0.751
rules.NNge_BER_top100_100_0.7429_514	rules.NNge	-G 5 -I 5	BER	top100	100	0.7429	0.7636	0.6606	0.7429	0.7844	0.5485	0.2364	0.2156	0.2571	0.7323	0.2677	0.7252	0.5696	[23 0 39] [0 43 0] [15 0 90]	0.7667	0.7971	0.6957	0.7667	0.8275	0.5977	0.2029	0.751	0.781	0.685	0.751	0.811	0.578	0.219	0.75	0.778	0.684	0.75	0.807	0.573	0.222	0.24	0.7955	0.8232	0.7505	0.7955	0.851	0.6346	0.1768	0.752
rules.NNge_BER_top100_100_0.7429_945	rules.NNge	-G 5 -I 5	BER	top100	100	0.7429	0.7636	0.6606	0.7429	0.7844	0.5485	0.2364	0.2156	0.2571	0.7323	0.2677	0.7252	0.5696	[23 0 39] [0 43 0] [15 0 90]	0.7667	0.7971	0.6957	0.7667	0.8275	0.5977	0.2029	0.743	0.773	0.678	0.743	0.804	0.564	0.227	0.738	0.771	0.675	0.738	0.804	0.556	0.229	0.225	0.7955	0.8232	0.7505	0.7955	0.851	0.6346	0.1768	0.75
rules.NNge_FDR_top100_100_0.7429_241	rules.NNge	-G 5 -I 5	FDR	top100	100	0.7429	0.7636	0.6606	0.7429	0.7844	0.5485	0.2364	0.2156	0.2571	0.7323	0.2677	0.7252	0.5696	[23 0 39] [0 43 0] [15 0 90]	0.7667	0.7971	0.6957	0.7667	0.8275	0.5977	0.2029	0.757	0.788	0.692	0.757	0.818	0.588	0.212	0.747	0.777	0.684	0.747	0.807	0.57	0.223	0.232	0.7955	0.8232	0.7505	0.7955	0.851	0.6346	0.1768	0.752
rules.NNge_FDR_top100_100_0.7429_50	rules.NNge	-G 5 -I 5	FDR	top100	100	0.7429	0.7636	0.6606	0.7429	0.7844	0.5485	0.2364	0.2156	0.2571	0.7323	0.2677	0.7252	0.5696	[23 0 39] [0 43 0] [15 0 90]	0.7667	0.7971	0.6957	0.7667	0.8275	0.5977	0.2029	0.751	0.783	0.685	0.751	0.815	0.58	0.217	0.739	0.77	0.674	0.739	0.801	0.556	0.23	0.22	0.7955	0.8232	0.7505	0.7955	0.851	0.6346	0.1768	0.754
rules.NNge_MCC_top100_100_0.7429_391	rules.NNge	-G 5 -I 5	MCC	top100	100	0.7429	0.7636	0.6606	0.7429	0.7844	0.5485	0.2364	0.2156	0.2571	0.7323	0.2677	0.7252	0.5696	[23 0 39] [0 43 0] [15 0 90]	0.7667	0.7971	0.6957	0.7667	0.8275	0.5977	0.2029	0.74	0.77	0.677	0.74	0.801	0.558	0.23	0.737	0.77	0.673	0.737	0.804	0.555	0.23	0.225	0.7955	0.8232	0.7505	0.7955	0.851	0.6346	0.1768	0.755
rules.NNge_MCC_top100_100_0.7429_796	rules.NNge	-G 5 -I 5	MCC	top100	100	0.7429	0.7636	0.6606	0.7429	0.7844	0.5485	0.2364	0.2156	0.2571	0.7323	0.2677	0.7252	0.5696	[23 0 39] [0 43 0] [15 0 90]	0.7667	0.7971	0.6957	0.7667	0.8275	0.5977	0.2029	0.743	0.774	0.678	0.743	0.805	0.565	0.226	0.753	0.785	0.691	0.753	0.816	0.582	0.215	0.227	0.7955	0.8232	0.7505	0.7955	0.851	0.6346	0.1768	0.752
trees.FT_ACC_B_21_0.9_409	trees.FT	-I 15 -F 0 -M 15 -W 0.0	ACC	B	21	0.9	0.9236	0.8688	0.9	0.9257	0.8286	0.0872	0.0743	0.1	0.8991	0.1009	0.8991	0.8383	[50 0 12] [0 43 0] [8 1 96]	0.8143	0.8824	0.8023	0.8143	0.8676	0.6818	0.159	0.795	0.888	0.824	0.795	0.858	0.654	0.174	0.795	0.866	0.79	0.795	0.859	0.657	0.173	0.175	0.7652	0.8328	0.7311	0.7652	0.8813	0.6183	0.1768	0.792
functions.LibLINEAR_AUC_FB_7_0.8524_424	functions.LibLINEAR	-S 1 -C 1.0 -E 0.001 -B 1.0 -L 0.1 -I 1000	AUC	FB	7	0.8524	0.8662	0.7855	0.8524	0.8801	0.7456	0.1338	0.1199	0.1476	0.8516	0.1484	0.8489	0.7581	[41 0 21] [0 43 0] [10 0 95]	0.8333	0.8499	0.7627	0.8333	0.8665	0.712	0.1501	0.807	0.827	0.739	0.807	0.848	0.68	0.173	0.811	0.832	0.745	0.811	0.853	0.68	0.168	0.179	0.7879	0.8227	0.7435	0.7879	0.8576	0.6295	0.1773	0.74
misc.VFI_ACC_B_24_0.8714_554	misc.VFI	-B 0.4	ACC	B	24	0.8714	0.8983	0.8515	0.8714	0.9102	0.7807	0.1092	0.0898	0.1286	0.8719	0.1281	0.8716	0.7933	[49 0 13] [0 43 0] [14 0 91]	0.8429	0.8886	0.8286	0.8429	0.8927	0.7332	0.1322	0.784	0.876	0.828	0.784	0.861	0.641	0.177	0.777	0.875	0.821	0.777	0.858	0.633	0.182	0.194	0.7652	0.8455	0.7954	0.7652	0.8803	0.6155	0.1773	0.701
misc.VFI_ACC_B_24_0.8714_605	misc.VFI	-B 0.4	ACC	B	24	0.8714	0.8983	0.8515	0.8714	0.9102	0.7807	0.1092	0.0898	0.1286	0.8719	0.1281	0.8716	0.7933	[49 0 13] [0 43 0] [14 0 91]	0.8429	0.8886	0.8286	0.8429	0.8927	0.7332	0.1322	0.789	0.879	0.829	0.789	0.864	0.65	0.174	0.778	0.876	0.821	0.778	0.859	0.633	0.182	0.2	0.7652	0.8455	0.7954	0.7652	0.8803	0.6155	0.1773	0.703
rules.NNge_ACC_top75_75_0.7667_864	rules.NNge	-G 5 -I 5	ACC	top75	75	0.7667	0.7916	0.69	0.7667	0.8165	0.594	0.2084	0.1835	0.2333	0.7602	0.2398	0.7598	0.6164	[31 0 31] [0 43 0] [18 0 87]	0.7429	0.7747	0.6712	0.7429	0.8065	0.5545	0.2253	0.739	0.771	0.675	0.739	0.802	0.56	0.229	0.739	0.769	0.674	0.739	0.799	0.555	0.231	0.244	0.7879	0.8227	0.7435	0.7879	0.8576	0.6295	0.1773	0.718
rules.NNge_ACC_top75_75_0.7667_942	rules.NNge	-G 5 -I 5	ACC	top75	75	0.7667	0.7916	0.69	0.7667	0.8165	0.594	0.2084	0.1835	0.2333	0.7602	0.2398	0.7598	0.6164	[31 0 31] [0 43 0] [18 0 87]	0.7429	0.7747	0.6712	0.7429	0.8065	0.5545	0.2253	0.743	0.775	0.677	0.743	0.807	0.565	0.225	0.742	0.773	0.678	0.742	0.805	0.563	0.227	0.234	0.7879	0.8227	0.7435	0.7879	0.8576	0.6295	0.1773	0.716
rules.NNge_AUC_top75_75_0.7667_302	rules.NNge	-G 5 -I 5	AUC	top75	75	0.7667	0.7916	0.69	0.7667	0.8165	0.594	0.2084	0.1835	0.2333	0.7602	0.2398	0.7598	0.6164	[31 0 31] [0 43 0] [18 0 87]	0.7429	0.7747	0.6712	0.7429	0.8065	0.5545	0.2253	0.743	0.778	0.68	0.743	0.813	0.569	0.222	0.752	0.784	0.689	0.752	0.815	0.579	0.216	0.232	0.7879	0.8227	0.7435	0.7879	0.8576	0.6295	0.1773	0.718
rules.NNge_AUC_top75_75_0.7667_692	rules.NNge	-G 5 -I 5	AUC	top75	75	0.7667	0.7916	0.69	0.7667	0.8165	0.594	0.2084	0.1835	0.2333	0.7602	0.2398	0.7598	0.6164	[31 0 31] [0 43 0] [18 0 87]	0.7429	0.7747	0.6712	0.7429	0.8065	0.5545	0.2253	0.749	0.78	0.683	0.749	0.81	0.576	0.22	0.746	0.782	0.686	0.746	0.818	0.576	0.218	0.23	0.7879	0.8227	0.7435	0.7879	0.8576	0.6295	0.1773	0.719
rules.NNge_BER_top75_75_0.7667_379	rules.NNge	-G 5 -I 5	BER	top75	75	0.7667	0.7916	0.69	0.7667	0.8165	0.594	0.2084	0.1835	0.2333	0.7602	0.2398	0.7598	0.6164	[31 0 31] [0 43 0] [18 0 87]	0.7429	0.7747	0.6712	0.7429	0.8065	0.5545	0.2253	0.741	0.774	0.678	0.741	0.807	0.565	0.226	0.733	0.767	0.67	0.733	0.801	0.552	0.233	0.23	0.7879	0.8227	0.7435	0.7879	0.8576	0.6295	0.1773	0.724
rules.NNge_BER_top75_75_0.7667_728	rules.NNge	-G 5 -I 5	BER	top75	75	0.7667	0.7916	0.69	0.7667	0.8165	0.594	0.2084	0.1835	0.2333	0.7602	0.2398	0.7598	0.6164	[31 0 31] [0 43 0] [18 0 87]	0.7429	0.7747	0.6712	0.7429	0.8065	0.5545	0.2253	0.728	0.766	0.67	0.728	0.805	0.544	0.234	0.747	0.778	0.684	0.747	0.809	0.573	0.222	0.229	0.7879	0.8227	0.7435	0.7879	0.8576	0.6295	0.1773	0.728
rules.NNge_FDR_top75_75_0.7667_174	rules.NNge	-G 5 -I 5	FDR	top75	75	0.7667	0.7916	0.69	0.7667	0.8165	0.594	0.2084	0.1835	0.2333	0.7602	0.2398	0.7598	0.6164	[31 0 31] [0 43 0] [18 0 87]	0.7429	0.7747	0.6712	0.7429	0.8065	0.5545	0.2253	0.748	0.783	0.689	0.748	0.818	0.577	0.217	0.739	0.776	0.682	0.739	0.814	0.565	0.224	0.231	0.7879	0.8227	0.7435	0.7879	0.8576	0.6295	0.1773	0.716
rules.NNge_FDR_top75_75_0.7667_323	rules.NNge	-G 5 -I 5	FDR	top75	75	0.7667	0.7916	0.69	0.7667	0.8165	0.594	0.2084	0.1835	0.2333	0.7602	0.2398	0.7598	0.6164	[31 0 31] [0 43 0] [18 0 87]	0.7429	0.7747	0.6712	0.7429	0.8065	0.5545	0.2253	0.748	0.778	0.681	0.748	0.808	0.573	0.222	0.738	0.773	0.676	0.738	0.809	0.56	0.227	0.234	0.7879	0.8227	0.7435	0.7879	0.8576	0.6295	0.1773	0.724
rules.NNge_MCC_top75_75_0.7667_309	rules.NNge	-G 5 -I 5	MCC	top75	75	0.7667	0.7916	0.69	0.7667	0.8165	0.594	0.2084	0.1835	0.2333	0.7602	0.2398	0.7598	0.6164	[31 0 31] [0 43 0] [18 0 87]	0.7429	0.7747	0.6712	0.7429	0.8065	0.5545	0.2253	0.744	0.776	0.682	0.744	0.809	0.568	0.224	0.742	0.775	0.677	0.742	0.808	0.565	0.225	0.231	0.7879	0.8227	0.7435	0.7879	0.8576	0.6295	0.1773	0.721
rules.NNge_MCC_top75_75_0.7667_971	rules.NNge	-G 5 -I 5	MCC	top75	75	0.7667	0.7916	0.69	0.7667	0.8165	0.594	0.2084	0.1835	0.2333	0.7602	0.2398	0.7598	0.6164	[31 0 31] [0 43 0] [18 0 87]	0.7429	0.7747	0.6712	0.7429	0.8065	0.5545	0.2253	0.738	0.77	0.675	0.738	0.802	0.555	0.23	0.747	0.78	0.686	0.747	0.814	0.572	0.22	0.234	0.7879	0.8227	0.7435	0.7879	0.8576	0.6295	0.1773	0.721
trees.RandomForest_ACC_F_11_0.9238_398	trees.RandomForest	-I 50 -K 0 -S 1	ACC	F	11	0.9238	0.9672	0.9468	0.9238	0.9432	0.8694	0.0665	0.0568	0.0762	0.9235	0.0765	0.9235	0.8769	[53 0 9] [0 43 0] [7 0 98]	0.8857	0.9667	0.9439	0.8857	0.9169	0.8042	0.0987	0.853	0.943	0.913	0.853	0.89	0.75	0.129	0.856	0.942	0.912	0.856	0.892	0.755	0.126	0.111	0.7652	0.8993	0.8476	0.7652	0.8793	0.6164	0.1778	0.752
trees.RandomForest_ACC_top25_25_0.8429_543	trees.RandomForest	-P 100 -I 100 -num-slots 1 -K 0 -M 1.0 -V 0.001 -S 1	ACC	top25	25	0.8429	0.9424	0.9077	0.8429	0.8844	0.73	0.1364	0.1156	0.1571	0.8416	0.1584	0.842	0.7457	[44 0 18] [0 43 0] [15 0 90]	0.8429	0.9413	0.9092	0.8429	0.8927	0.7332	0.1322	0.818	0.924	0.883	0.818	0.871	0.695	0.155	0.813	0.926	0.887	0.813	0.867	0.684	0.16	0.154	0.7803	0.9004	0.8622	0.7803	0.8641	0.6251	0.1778	0.804
trees.RandomForest_BER_top25_25_0.8429_123	trees.RandomForest	-P 100 -I 100 -num-slots 1 -K 0 -M 1.0 -V 0.001 -S 1	BER	top25	25	0.8429	0.9424	0.9077	0.8429	0.8844	0.73	0.1364	0.1156	0.1571	0.8416	0.1584	0.842	0.7457	[44 0 18] [0 43 0] [15 0 90]	0.8429	0.9413	0.9092	0.8429	0.8927	0.7332	0.1322	0.812	0.926	0.887	0.812	0.867	0.683	0.161	0.815	0.924	0.884	0.815	0.867	0.687	0.159	0.147	0.7803	0.9004	0.8622	0.7803	0.8641	0.6251	0.1778	0.805
trees.RandomForest_BER_top25_25_0.8429_620	trees.RandomForest	-P 100 -I 100 -num-slots 1 -K 0 -M 1.0 -V 0.001 -S 1	BER	top25	25	0.8429	0.9424	0.9077	0.8429	0.8844	0.73	0.1364	0.1156	0.1571	0.8416	0.1584	0.842	0.7457	[44 0 18] [0 43 0] [15 0 90]	0.8429	0.9413	0.9092	0.8429	0.8927	0.7332	0.1322	0.815	0.924	0.884	0.815	0.868	0.685	0.159	0.815	0.922	0.881	0.815	0.865	0.685	0.16	0.147	0.7803	0.9004	0.8622	0.7803	0.8641	0.6251	0.1778	0.796
lazy.IBk_ACC_top30_30_0.8952_945	lazy.IBk	-K 1 -W 0 -A "weka.core.neighboursearch.LinearNNSearch -A \"weka.core.ManhattanDistance -D -R first-last\""	ACC	top30	30	0.8952	0.9105	0.8469	0.8952	0.9257	0.8209	0.0895	0.0743	0.1048	0.8952	0.1048	0.8952	0.8313	[51 0 11] [0 43 0] [11 0 94]	0.8905	0.9071	0.8414	0.8905	0.9237	0.8132	0.0929	0.861	0.881	0.809	0.861	0.902	0.763	0.119	0.855	0.876	0.816	0.855	0.895	0.755	0.125	0.112	0.8106	0.8212	0.7494	0.8106	0.8318	0.6447	0.1788	0.88
lazy.IBk_BER_top30_30_0.8952_898	lazy.IBk	-K 1 -W 0 -A "weka.core.neighboursearch.LinearNNSearch -A \"weka.core.ManhattanDistance -D -R first-last\""	BER	top30	30	0.8952	0.9105	0.8469	0.8952	0.9257	0.8209	0.0895	0.0743	0.1048	0.8952	0.1048	0.8952	0.8313	[51 0 11] [0 43 0] [11 0 94]	0.8905	0.9071	0.8414	0.8905	0.9237	0.8132	0.0929	0.861	0.884	0.81	0.861	0.907	0.766	0.116	0.853	0.875	0.813	0.853	0.897	0.752	0.125	0.105	0.8106	0.8212	0.7494	0.8106	0.8318	0.6447	0.1788	0.885
lazy.IBk_BER_top30_30_0.8952_921	lazy.IBk	-K 1 -W 0 -A "weka.core.neighboursearch.LinearNNSearch -A \"weka.core.ManhattanDistance -D -R first-last\""	BER	top30	30	0.8952	0.9105	0.8469	0.8952	0.9257	0.8209	0.0895	0.0743	0.1048	0.8952	0.1048	0.8952	0.8313	[51 0 11] [0 43 0] [11 0 94]	0.8905	0.9071	0.8414	0.8905	0.9237	0.8132	0.0929	0.855	0.877	0.802	0.855	0.899	0.755	0.123	0.845	0.871	0.807	0.845	0.893	0.74	0.131	0.116	0.8106	0.8212	0.7494	0.8106	0.8318	0.6447	0.1788	0.881
lazy.IBk_FDR_top30_30_0.8952_340	lazy.IBk	-K 1 -W 0 -A "weka.core.neighboursearch.LinearNNSearch -A \"weka.core.ManhattanDistance -D -R first-last\""	FDR	top30	30	0.8952	0.9105	0.8469	0.8952	0.9257	0.8209	0.0895	0.0743	0.1048	0.8952	0.1048	0.8952	0.8313	[51 0 11] [0 43 0] [11 0 94]	0.8905	0.9071	0.8414	0.8905	0.9237	0.8132	0.0929	0.854	0.877	0.8	0.854	0.899	0.754	0.123	0.848	0.873	0.811	0.848	0.894	0.743	0.129	0.117	0.8106	0.8212	0.7494	0.8106	0.8318	0.6447	0.1788	0.879
lazy.IBk_FDR_top30_30_0.8952_565	lazy.IBk	-K 1 -W 0 -A "weka.core.neighboursearch.LinearNNSearch -A \"weka.core.ManhattanDistance -D -R first-last\""	FDR	top30	30	0.8952	0.9105	0.8469	0.8952	0.9257	0.8209	0.0895	0.0743	0.1048	0.8952	0.1048	0.8952	0.8313	[51 0 11] [0 43 0] [11 0 94]	0.8905	0.9071	0.8414	0.8905	0.9237	0.8132	0.0929	0.851	0.874	0.798	0.851	0.897	0.748	0.126	0.856	0.875	0.815	0.856	0.9	0.756	0.122	0.123	0.8106	0.8212	0.7494	0.8106	0.8318	0.6447	0.1788	0.885
trees.RandomForest_AUC_top15_15_0.8429_10	trees.RandomForest	-I 25 -K 0 -S 1	AUC	top15	15	0.8429	0.9359	0.8814	0.8429	0.8816	0.7294	0.1378	0.1184	0.1571	0.8411	0.1589	0.8414	0.7449	[43 0 19] [0 43 0] [14 0 91]	0.8333	0.9371	0.8842	0.8333	0.8831	0.7157	0.1418	0.812	0.92	0.874	0.812	0.866	0.682	0.161	0.809	0.918	0.872	0.809	0.864	0.676	0.163	0.155	0.803	0.8676	0.8139	0.803	0.8394	0.6373	0.1788	0.741
trees.RandomForest_AUC_top15_15_0.8429_647	trees.RandomForest	-I 25 -K 0 -S 1	AUC	top15	15	0.8429	0.9359	0.8814	0.8429	0.8816	0.7294	0.1378	0.1184	0.1571	0.8411	0.1589	0.8414	0.7449	[43 0 19] [0 43 0] [14 0 91]	0.8333	0.9371	0.8842	0.8333	0.8831	0.7157	0.1418	0.811	0.92	0.872	0.811	0.864	0.679	0.163	0.811	0.921	0.876	0.811	0.861	0.678	0.164	0.149	0.803	0.8676	0.8139	0.803	0.8394	0.6373	0.1788	0.751
trees.RandomForest_MCC_top15_15_0.8429_812	trees.RandomForest	-I 25 -K 0 -S 1	MCC	top15	15	0.8429	0.9359	0.8814	0.8429	0.8816	0.7294	0.1378	0.1184	0.1571	0.8411	0.1589	0.8414	0.7449	[43 0 19] [0 43 0] [14 0 91]	0.8333	0.9371	0.8842	0.8333	0.8831	0.7157	0.1418	0.823	0.928	0.883	0.823	0.875	0.701	0.151	0.819	0.92	0.872	0.819	0.874	0.695	0.153	0.154	0.803	0.8676	0.8139	0.803	0.8394	0.6373	0.1788	0.752
trees.RandomTree_ACC_top25_25_0.8_121	trees.RandomTree	-K 0 -M 1.0 -V 0.001 -S 1	ACC	top25	25	0.8	0.8308	0.7324	0.8	0.8616	0.6593	0.1692	0.1384	0.2	0.7998	0.2002	0.7998	0.6791	[42 0 20] [0 43 0] [21 1 83]	0.7524	0.7915	0.6854	0.7524	0.8306	0.5803	0.2085	0.751	0.788	0.69	0.751	0.825	0.579	0.212	0.755	0.791	0.693	0.755	0.827	0.584	0.209	0.221	0.7803	0.8212	0.7488	0.7803	0.8621	0.6254	0.1788	0.704
trees.RandomTree_ACC_top25_25_0.8_210	trees.RandomTree	-K 0 -M 1.0 -V 0.001 -S 1	ACC	top25	25	0.8	0.8308	0.7324	0.8	0.8616	0.6593	0.1692	0.1384	0.2	0.7998	0.2002	0.7998	0.6791	[42 0 20] [0 43 0] [21 1 83]	0.7524	0.7915	0.6854	0.7524	0.8306	0.5803	0.2085	0.753	0.791	0.692	0.753	0.828	0.584	0.209	0.748	0.785	0.687	0.748	0.821	0.572	0.215	0.217	0.7803	0.8212	0.7488	0.7803	0.8621	0.6254	0.1788	0.714
trees.RandomTree_AUC_top25_25_0.8_43	trees.RandomTree	-K 0 -M 1.0 -V 0.001 -S 1	AUC	top25	25	0.8	0.8308	0.7324	0.8	0.8616	0.6593	0.1692	0.1384	0.2	0.7998	0.2002	0.7998	0.6791	[42 0 20] [0 43 0] [21 1 83]	0.7524	0.7915	0.6854	0.7524	0.8306	0.5803	0.2085	0.757	0.793	0.695	0.757	0.829	0.591	0.207	0.758	0.795	0.695	0.758	0.832	0.591	0.205	0.219	0.7803	0.8212	0.7488	0.7803	0.8621	0.6254	0.1788	0.714
trees.RandomTree_BER_top25_25_0.8_231	trees.RandomTree	-K 0 -M 1.0 -V 0.001 -S 1	BER	top25	25	0.8	0.8308	0.7324	0.8	0.8616	0.6593	0.1692	0.1384	0.2	0.7998	0.2002	0.7998	0.6791	[42 0 20] [0 43 0] [21 1 83]	0.7524	0.7915	0.6854	0.7524	0.8306	0.5803	0.2085	0.753	0.791	0.692	0.753	0.828	0.584	0.209	0.76	0.797	0.696	0.76	0.833	0.596	0.203	0.217	0.7803	0.8212	0.7488	0.7803	0.8621	0.6254	0.1788	0.692
trees.RandomTree_BER_top25_25_0.8_445	trees.RandomTree	-K 0 -M 1.0 -V 0.001 -S 1	BER	top25	25	0.8	0.8308	0.7324	0.8	0.8616	0.6593	0.1692	0.1384	0.2	0.7998	0.2002	0.7998	0.6791	[42 0 20] [0 43 0] [21 1 83]	0.7524	0.7915	0.6854	0.7524	0.8306	0.5803	0.2085	0.762	0.798	0.7	0.762	0.833	0.598	0.202	0.751	0.789	0.689	0.751	0.827	0.58	0.211	0.218	0.7803	0.8212	0.7488	0.7803	0.8621	0.6254	0.1788	0.715
trees.RandomTree_FDR_top25_25_0.8_440	trees.RandomTree	-K 0 -M 1.0 -V 0.001 -S 1	FDR	top25	25	0.8	0.8308	0.7324	0.8	0.8616	0.6593	0.1692	0.1384	0.2	0.7998	0.2002	0.7998	0.6791	[42 0 20] [0 43 0] [21 1 83]	0.7524	0.7915	0.6854	0.7524	0.8306	0.5803	0.2085	0.769	0.804	0.707	0.769	0.839	0.609	0.196	0.761	0.796	0.698	0.761	0.832	0.594	0.204	0.215	0.7803	0.8212	0.7488	0.7803	0.8621	0.6254	0.1788	0.704
trees.RandomTree_FDR_top25_25_0.8_54	trees.RandomTree	-K 0 -M 1.0 -V 0.001 -S 1	FDR	top25	25	0.8	0.8308	0.7324	0.8	0.8616	0.6593	0.1692	0.1384	0.2	0.7998	0.2002	0.7998	0.6791	[42 0 20] [0 43 0] [21 1 83]	0.7524	0.7915	0.6854	0.7524	0.8306	0.5803	0.2085	0.748	0.786	0.689	0.748	0.825	0.575	0.214	0.751	0.787	0.689	0.751	0.824	0.575	0.213	0.221	0.7803	0.8212	0.7488	0.7803	0.8621	0.6254	0.1788	0.707
trees.RandomTree_MCC_top25_25_0.8_936	trees.RandomTree	-K 0 -M 1.0 -V 0.001 -S 1	MCC	top25	25	0.8	0.8308	0.7324	0.8	0.8616	0.6593	0.1692	0.1384	0.2	0.7998	0.2002	0.7998	0.6791	[42 0 20] [0 43 0] [21 1 83]	0.7524	0.7915	0.6854	0.7524	0.8306	0.5803	0.2085	0.756	0.794	0.697	0.756	0.831	0.588	0.206	0.757	0.792	0.693	0.757	0.828	0.586	0.208	0.212	0.7803	0.8212	0.7488	0.7803	0.8621	0.6254	0.1788	0.715
trees.RandomTree_MCC_top25_25_0.8_954	trees.RandomTree	-K 0 -M 1.0 -V 0.001 -S 1	MCC	top25	25	0.8	0.8308	0.7324	0.8	0.8616	0.6593	0.1692	0.1384	0.2	0.7998	0.2002	0.7998	0.6791	[42 0 20] [0 43 0] [21 1 83]	0.7524	0.7915	0.6854	0.7524	0.8306	0.5803	0.2085	0.763	0.798	0.701	0.763	0.833	0.598	0.202	0.76	0.794	0.695	0.76	0.829	0.592	0.206	0.214	0.7803	0.8212	0.7488	0.7803	0.8621	0.6254	0.1788	0.702
bayes.NaiveBayes_AUC_top75_75_0.7667_272	bayes.NaiveBayes	-D	AUC	top75	75	0.7667	0.8744	0.7913	0.7667	0.8607	0.6221	0.1863	0.1393	0.2333	0.7889	0.2111	0.7706	0.6351	[47 0 15] [0 43 0] [34 0 71]	0.7857	0.8884	0.8141	0.7857	0.877	0.6571	0.1686	0.75	0.883	0.827	0.75	0.842	0.589	0.204	0.761	0.887	0.823	0.761	0.849	0.608	0.195	0.221	0.7576	0.8786	0.8121	0.7576	0.8818	0.6152	0.1803	0.785
bayes.NaiveBayes_AUC_top75_75_0.7667_847	bayes.NaiveBayes	-D	AUC	top75	75	0.7667	0.8744	0.7913	0.7667	0.8607	0.6221	0.1863	0.1393	0.2333	0.7889	0.2111	0.7706	0.6351	[47 0 15] [0 43 0] [34 0 71]	0.7857	0.8884	0.8141	0.7857	0.877	0.6571	0.1686	0.748	0.881	0.822	0.748	0.841	0.588	0.205	0.769	0.892	0.829	0.769	0.85	0.618	0.191	0.228	0.7576	0.8786	0.8121	0.7576	0.8818	0.6152	0.1803	0.784
bayes.NaiveBayes_MCC_top75_75_0.7667_819	bayes.NaiveBayes	-D	MCC	top75	75	0.7667	0.8744	0.7913	0.7667	0.8607	0.6221	0.1863	0.1393	0.2333	0.7889	0.2111	0.7706	0.6351	[47 0 15] [0 43 0] [34 0 71]	0.7857	0.8884	0.8141	0.7857	0.877	0.6571	0.1686	0.753	0.884	0.827	0.753	0.84	0.592	0.204	0.764	0.891	0.828	0.764	0.852	0.614	0.192	0.224	0.7576	0.8786	0.8121	0.7576	0.8818	0.6152	0.1803	0.787
bayes.NaiveBayes_MCC_top75_75_0.7667_853	bayes.NaiveBayes	-D	MCC	top75	75	0.7667	0.8744	0.7913	0.7667	0.8607	0.6221	0.1863	0.1393	0.2333	0.7889	0.2111	0.7706	0.6351	[47 0 15] [0 43 0] [34 0 71]	0.7857	0.8884	0.8141	0.7857	0.877	0.6571	0.1686	0.748	0.882	0.823	0.748	0.841	0.588	0.205	0.759	0.888	0.825	0.759	0.846	0.603	0.198	0.223	0.7576	0.8786	0.8121	0.7576	0.8818	0.6152	0.1803	0.792
functions.LibLINEAR_AUC_BF_12_0.8952_299	functions.LibLINEAR	-S 1 -C 1.0 -E 0.001 -B 1.0 -Z -L 0.1 -I 1000	AUC	BF	12	0.8952	0.9105	0.8469	0.8952	0.9257	0.8209	0.0895	0.0743	0.1048	0.8952	0.1048	0.8952	0.8313	[51 0 11] [0 43 0] [11 0 94]	0.8762	0.8942	0.8223	0.8762	0.9122	0.7884	0.1058	0.831	0.854	0.769	0.831	0.878	0.715	0.146	0.827	0.849	0.763	0.827	0.871	0.704	0.151	0.151	0.8106	0.8197	0.7261	0.8106	0.8288	0.6521	0.1803	0.769
functions.LibLINEAR_AUC_BF_12_0.8952_974	functions.LibLINEAR	-S 1 -C 1.0 -E 0.001 -B 1.0 -Z -L 0.1 -I 1000	AUC	BF	12	0.8952	0.9105	0.8469	0.8952	0.9257	0.8209	0.0895	0.0743	0.1048	0.8952	0.1048	0.8952	0.8313	[51 0 11] [0 43 0] [11 0 94]	0.8762	0.8942	0.8223	0.8762	0.9122	0.7884	0.1058	0.833	0.853	0.772	0.833	0.872	0.713	0.147	0.826	0.848	0.765	0.826	0.871	0.703	0.152	0.149	0.8106	0.8197	0.7261	0.8106	0.8288	0.6521	0.1803	0.773
functions.SimpleLogistic_FDR_top50_50_0.7476_107	functions.SimpleLogistic	-I 0 -M 500 -H 50 -W 0.0	FDR	top50	50	0.7476	0.8803	0.8121	0.7476	0.8085	0.5622	0.2219	0.1915	0.2524	0.7415	0.2585	0.7429	0.5877	[31 0 31] [0 43 0] [22 0 83]	0.7619	0.8833	0.8197	0.7619	0.8255	0.5901	0.2063	0.753	0.873	0.816	0.753	0.818	0.577	0.215	0.76	0.874	0.815	0.76	0.823	0.591	0.208	0.224	0.7955	0.8653	0.8022	0.7955	0.8439	0.6302	0.1803	0.778
trees.LMT_ACC_top50_50_0.7714_198	trees.LMT	-I -1 -M 15 -W 0.0	ACC	top50	50	0.7714	0.8666	0.7856	0.7714	0.824	0.6034	0.2023	0.176	0.2286	0.766	0.234	0.7666	0.626	[33 0 29] [0 43 0] [19 0 86]	0.7762	0.8708	0.802	0.7762	0.8343	0.616	0.1948	0.753	0.867	0.806	0.753	0.818	0.576	0.214	0.775	0.867	0.799	0.775	0.838	0.616	0.194	0.203	0.7955	0.8653	0.8022	0.7955	0.8439	0.6302	0.1803	0.778
functions.LibLINEAR_ACC_top25_25_0.7476_306	functions.LibLINEAR	-S 1 -C 1.0 -E 0.001 -B 1.0 -Z -L 0.1 -I 1000	ACC	top25	25	0.7476	0.7725	0.6694	0.7476	0.7974	0.5587	0.2275	0.2026	0.2524	0.7385	0.2615	0.737	0.5824	[27 0 35] [0 43 0] [18 0 87]	0.7381	0.7644	0.6608	0.7381	0.7907	0.5415	0.2356	0.739	0.768	0.672	0.739	0.798	0.552	0.232	0.745	0.774	0.678	0.745	0.802	0.559	0.226	0.252	0.8258	0.8192	0.7508	0.8258	0.8126	0.6645	0.1808	0.771
functions.LibLINEAR_ACC_top25_25_0.7476_379	functions.LibLINEAR	-S 1 -C 1.0 -E 0.001 -B 1.0 -Z -L 0.1 -I 1000	ACC	top25	25	0.7476	0.7725	0.6694	0.7476	0.7974	0.5587	0.2275	0.2026	0.2524	0.7385	0.2615	0.737	0.5824	[27 0 35] [0 43 0] [18 0 87]	0.7381	0.7644	0.6608	0.7381	0.7907	0.5415	0.2356	0.735	0.765	0.668	0.735	0.796	0.546	0.235	0.738	0.772	0.678	0.738	0.805	0.553	0.228	0.258	0.8258	0.8192	0.7508	0.8258	0.8126	0.6645	0.1808	0.771
functions.LibLINEAR_AUC_top25_25_0.7476_691	functions.LibLINEAR	-S 1 -C 1.0 -E 0.001 -B 1.0 -Z -L 0.1 -I 1000	AUC	top25	25	0.7476	0.7725	0.6694	0.7476	0.7974	0.5587	0.2275	0.2026	0.2524	0.7385	0.2615	0.737	0.5824	[27 0 35] [0 43 0] [18 0 87]	0.7381	0.7644	0.6608	0.7381	0.7907	0.5415	0.2356	0.736	0.768	0.672	0.736	0.799	0.55	0.232	0.738	0.769	0.671	0.738	0.8	0.55	0.231	0.246	0.8258	0.8192	0.7508	0.8258	0.8126	0.6645	0.1808	0.755
functions.LibLINEAR_AUC_top25_25_0.7476_851	functions.LibLINEAR	-S 1 -C 1.0 -E 0.001 -B 1.0 -Z -L 0.1 -I 1000	AUC	top25	25	0.7476	0.7725	0.6694	0.7476	0.7974	0.5587	0.2275	0.2026	0.2524	0.7385	0.2615	0.737	0.5824	[27 0 35] [0 43 0] [18 0 87]	0.7381	0.7644	0.6608	0.7381	0.7907	0.5415	0.2356	0.733	0.763	0.667	0.733	0.793	0.542	0.237	0.745	0.775	0.678	0.745	0.806	0.563	0.225	0.245	0.8258	0.8192	0.7508	0.8258	0.8126	0.6645	0.1808	0.764
functions.LibLINEAR_BER_top25_25_0.7476_912	functions.LibLINEAR	-S 1 -C 1.0 -E 0.001 -B 1.0 -Z -L 0.1 -I 1000	BER	top25	25	0.7476	0.7725	0.6694	0.7476	0.7974	0.5587	0.2275	0.2026	0.2524	0.7385	0.2615	0.737	0.5824	[27 0 35] [0 43 0] [18 0 87]	0.7381	0.7644	0.6608	0.7381	0.7907	0.5415	0.2356	0.746	0.776	0.678	0.746	0.806	0.569	0.224	0.741	0.772	0.671	0.741	0.803	0.557	0.228	0.249	0.8258	0.8192	0.7508	0.8258	0.8126	0.6645	0.1808	0.77
functions.LibLINEAR_FDR_top25_25_0.7476_794	functions.LibLINEAR	-S 1 -C 1.0 -E 0.001 -B 1.0 -Z -L 0.1 -I 1000	FDR	top25	25	0.7476	0.7725	0.6694	0.7476	0.7974	0.5587	0.2275	0.2026	0.2524	0.7385	0.2615	0.737	0.5824	[27 0 35] [0 43 0] [18 0 87]	0.7381	0.7644	0.6608	0.7381	0.7907	0.5415	0.2356	0.734	0.766	0.669	0.734	0.797	0.545	0.234	0.744	0.775	0.676	0.744	0.805	0.562	0.225	0.245	0.8258	0.8192	0.7508	0.8258	0.8126	0.6645	0.1808	0.767
functions.LibLINEAR_MCC_top25_25_0.7476_395	functions.LibLINEAR	-S 1 -C 1.0 -E 0.001 -B 1.0 -Z -L 0.1 -I 1000	MCC	top25	25	0.7476	0.7725	0.6694	0.7476	0.7974	0.5587	0.2275	0.2026	0.2524	0.7385	0.2615	0.737	0.5824	[27 0 35] [0 43 0] [18 0 87]	0.7381	0.7644	0.6608	0.7381	0.7907	0.5415	0.2356	0.73	0.761	0.662	0.73	0.793	0.539	0.239	0.743	0.775	0.676	0.743	0.808	0.562	0.225	0.249	0.8258	0.8192	0.7508	0.8258	0.8126	0.6645	0.1808	0.759
functions.RBFNetwork_MCC_B_27_0.8952_74	functions.RBFNetwork	-B 3 -S 1 -R 1.0E-8 -M -1 -W 0.1	MCC	B	27	0.8952	0.949	0.9141	0.8952	0.934	0.8241	0.0854	0.066	0.1048	0.8988	0.1012	0.8961	0.8329	[54 0 8] [0 43 0] [14 0 91]	0.8	0.8946	0.8322	0.8	0.8609	0.6595	0.1696	0.808	0.902	0.853	0.808	0.873	0.681	0.16	0.786	0.889	0.833	0.786	0.86	0.649	0.177	0.192	0.7803	0.7932	0.7229	0.7803	0.8581	0.6194	0.1808	0.803
lazy.KStar_BER_top100_100_0.8952_532	lazy.KStar	-B 20 -M a	BER	top100	100	0.8952	0.9715	0.9458	0.8952	0.9229	0.8203	0.0909	0.0771	0.1048	0.8947	0.1053	0.8949	0.8307	[50 0 12] [0 43 0] [10 0 95]	0.9	0.9723	0.9475	0.9	0.9304	0.8294	0.0848	0.877	0.954	0.922	0.877	0.916	0.793	0.103	0.872	0.953	0.917	0.872	0.912	0.785	0.108	0.098	0.7955	0.9064	0.8792	0.7955	0.8429	0.6295	0.1808	0.9
lazy.KStar_BER_top100_100_0.8952_582	lazy.KStar	-B 20 -M m	BER	top100	100	0.8952	0.9715	0.9458	0.8952	0.9229	0.8203	0.0909	0.0771	0.1048	0.8947	0.1053	0.8949	0.8307	[50 0 12] [0 43 0] [10 0 95]	0.9	0.9723	0.9475	0.9	0.9304	0.8294	0.0848	0.87	0.949	0.912	0.87	0.911	0.782	0.109	0.873	0.95	0.913	0.873	0.912	0.786	0.108	0.094	0.7955	0.9064	0.8792	0.7955	0.8429	0.6295	0.1808	0.899
lazy.KStar_FDR_top100_100_0.8952_199	lazy.KStar	-B 20 -M m	FDR	top100	100	0.8952	0.9715	0.9458	0.8952	0.9229	0.8203	0.0909	0.0771	0.1048	0.8947	0.1053	0.8949	0.8307	[50 0 12] [0 43 0] [10 0 95]	0.9	0.9723	0.9475	0.9	0.9304	0.8294	0.0848	0.874	0.952	0.916	0.874	0.912	0.787	0.107	0.871	0.947	0.909	0.871	0.912	0.781	0.108	0.094	0.7955	0.9064	0.8792	0.7955	0.8429	0.6295	0.1808	0.899
lazy.KStar_FDR_top100_100_0.8952_581	lazy.KStar	-B 20 -M n	FDR	top100	100	0.8952	0.9715	0.9458	0.8952	0.9229	0.8203	0.0909	0.0771	0.1048	0.8947	0.1053	0.8949	0.8307	[50 0 12] [0 43 0] [10 0 95]	0.9	0.9723	0.9475	0.9	0.9304	0.8294	0.0848	0.872	0.951	0.916	0.872	0.91	0.782	0.109	0.871	0.949	0.912	0.871	0.913	0.784	0.108	0.095	0.7955	0.9064	0.8792	0.7955	0.8429	0.6295	0.1808	0.899
functions.LibLINEAR_ACC_top40_40_0.7571_26	functions.LibLINEAR	-S 1 -C 1.0 -E 0.001 -B 1.0 -L 0.1 -I 1000	ACC	top40	40	0.7571	0.7862	0.6837	0.7571	0.8153	0.5789	0.2138	0.1847	0.2429	0.7514	0.2486	0.7526	0.6033	[32 0 30] [0 43 0] [21 0 84]	0.7381	0.7685	0.6649	0.7381	0.799	0.5444	0.2315	0.735	0.767	0.67	0.735	0.799	0.551	0.233	0.74	0.774	0.677	0.74	0.809	0.556	0.226	0.245	0.8182	0.8182	0.7478	0.8182	0.8182	0.652	0.1818	0.748
functions.LibLINEAR_AUC_FB_10_0.881_248	functions.LibLINEAR	-S 1 -C 1.0 -E 0.001 -B 1.0 -Z -L 0.1 -I 1000	AUC	FB	10	0.881	0.892	0.8227	0.881	0.9031	0.7954	0.108	0.0969	0.119	0.8809	0.1191	0.8787	0.8055	[45 0 17] [0 43 0] [8 0 97]	0.8714	0.8853	0.8115	0.8714	0.8991	0.7786	0.1147	0.841	0.858	0.777	0.841	0.875	0.731	0.142	0.84	0.857	0.774	0.84	0.874	0.727	0.143	0.151	0.8182	0.8182	0.7478	0.8182	0.8182	0.652	0.1818	0.772
functions.LibLINEAR_AUC_FB_10_0.881_859	functions.LibLINEAR	-S 1 -C 1.0 -E 0.001 -B 1.0 -Z -L 0.1 -I 1000	AUC	FB	10	0.881	0.892	0.8227	0.881	0.9031	0.7954	0.108	0.0969	0.119	0.8809	0.1191	0.8787	0.8055	[45 0 17] [0 43 0] [8 0 97]	0.8714	0.8853	0.8115	0.8714	0.8991	0.7786	0.1147	0.846	0.863	0.784	0.846	0.879	0.739	0.137	0.842	0.858	0.778	0.842	0.874	0.733	0.142	0.143	0.8182	0.8182	0.7478	0.8182	0.8182	0.652	0.1818	0.775
functions.LibLINEAR_AUC_top40_40_0.7571_230	functions.LibLINEAR	-S 1 -C 1.0 -E 0.001 -B 1.0 -L 0.1 -I 1000	AUC	top40	40	0.7571	0.7862	0.6837	0.7571	0.8153	0.5789	0.2138	0.1847	0.2429	0.7514	0.2486	0.7526	0.6033	[32 0 30] [0 43 0] [21 0 84]	0.7381	0.7685	0.6649	0.7381	0.799	0.5444	0.2315	0.727	0.759	0.662	0.727	0.792	0.532	0.241	0.733	0.769	0.669	0.733	0.804	0.548	0.231	0.249	0.8182	0.8182	0.7478	0.8182	0.8182	0.652	0.1818	0.754
functions.LibLINEAR_BER_top40_40_0.7571_528	functions.LibLINEAR	-S 1 -C 1.0 -E 0.001 -B 1.0 -L 0.1 -I 1000	BER	top40	40	0.7571	0.7862	0.6837	0.7571	0.8153	0.5789	0.2138	0.1847	0.2429	0.7514	0.2486	0.7526	0.6033	[32 0 30] [0 43 0] [21 0 84]	0.7381	0.7685	0.6649	0.7381	0.799	0.5444	0.2315	0.73	0.761	0.665	0.73	0.793	0.533	0.239	0.74	0.772	0.675	0.74	0.804	0.554	0.228	0.251	0.8182	0.8182	0.7478	0.8182	0.8182	0.652	0.1818	0.753
functions.LibLINEAR_BER_top40_40_0.7571_915	functions.LibLINEAR	-S 1 -C 1.0 -E 0.001 -B 1.0 -L 0.1 -I 1000	BER	top40	40	0.7571	0.7862	0.6837	0.7571	0.8153	0.5789	0.2138	0.1847	0.2429	0.7514	0.2486	0.7526	0.6033	[32 0 30] [0 43 0] [21 0 84]	0.7381	0.7685	0.6649	0.7381	0.799	0.5444	0.2315	0.73	0.759	0.662	0.73	0.788	0.531	0.241	0.734	0.768	0.67	0.734	0.802	0.547	0.232	0.257	0.8182	0.8182	0.7478	0.8182	0.8182	0.652	0.1818	0.746
functions.LibLINEAR_FDR_top40_40_0.7571_166	functions.LibLINEAR	-S 1 -C 1.0 -E 0.001 -B 1.0 -L 0.1 -I 1000	FDR	top40	40	0.7571	0.7862	0.6837	0.7571	0.8153	0.5789	0.2138	0.1847	0.2429	0.7514	0.2486	0.7526	0.6033	[32 0 30] [0 43 0] [21 0 84]	0.7381	0.7685	0.6649	0.7381	0.799	0.5444	0.2315	0.729	0.762	0.664	0.729	0.794	0.536	0.238	0.734	0.766	0.669	0.734	0.799	0.543	0.234	0.26	0.8182	0.8182	0.7478	0.8182	0.8182	0.652	0.1818	0.748
functions.LibLINEAR_MCC_top40_40_0.7571_336	functions.LibLINEAR	-S 1 -C 1.0 -E 0.001 -B 1.0 -L 0.1 -I 1000	MCC	top40	40	0.7571	0.7862	0.6837	0.7571	0.8153	0.5789	0.2138	0.1847	0.2429	0.7514	0.2486	0.7526	0.6033	[32 0 30] [0 43 0] [21 0 84]	0.7381	0.7685	0.6649	0.7381	0.799	0.5444	0.2315	0.732	0.765	0.667	0.732	0.798	0.543	0.235	0.735	0.768	0.669	0.735	0.801	0.548	0.232	0.253	0.8182	0.8182	0.7478	0.8182	0.8182	0.652	0.1818	0.752
functions.LibLINEAR_MCC_top40_40_0.7571_443	functions.LibLINEAR	-S 1 -C 1.0 -E 0.001 -B 1.0 -L 0.1 -I 1000	MCC	top40	40	0.7571	0.7862	0.6837	0.7571	0.8153	0.5789	0.2138	0.1847	0.2429	0.7514	0.2486	0.7526	0.6033	[32 0 30] [0 43 0] [21 0 84]	0.7381	0.7685	0.6649	0.7381	0.799	0.5444	0.2315	0.732	0.76	0.664	0.732	0.787	0.534	0.24	0.737	0.769	0.673	0.737	0.801	0.549	0.231	0.252	0.8182	0.8182	0.7478	0.8182	0.8182	0.652	0.1818	0.756
lazy.IB1_MCC_BF_10_0.981_849	lazy.IB1		MCC	BF	10	0.981	0.9823	0.969	0.981	0.9837	0.9675	0.0177	0.0163	0.019	0.9811	0.0189	0.9809	0.9692	[59 0 3] [0 43 0] [1 0 104]	0.9714	0.9742	0.9543	0.9714	0.977	0.9511	0.0258	0.916	0.925	0.877	0.916	0.934	0.857	0.075	0.91	0.921	0.868	0.91	0.932	0.848	0.079	0.064	0.75	0.8182	0.7365	0.75	0.8864	0.6155	0.1818	0.93
lazy.IBkLG_MCC_BF_10_0.981_152	lazy.IBkLG		MCC	BF	10	0.981	0.9784	0.9708	0.981	0.9837	0.9675	0.0177	0.0163	0.019	0.9811	0.0189	0.9809	0.9692	[59 0 3] [0 43 0] [1 0 104]	0.9714	0.9733	0.9641	0.9714	0.977	0.9511	0.0258	0.915	0.945	0.931	0.915	0.934	0.856	0.075	0.906	0.929	0.908	0.906	0.926	0.839	0.084	0.062	0.75	0.846	0.8719	0.75	0.8864	0.6155	0.1818	0.934
lazy.IBkLG_MCC_BF_10_0.981_458	lazy.IBkLG		MCC	BF	10	0.981	0.9784	0.9708	0.981	0.9837	0.9675	0.0177	0.0163	0.019	0.9811	0.0189	0.9809	0.9692	[59 0 3] [0 43 0] [1 0 104]	0.9714	0.9733	0.9641	0.9714	0.977	0.9511	0.0258	0.915	0.943	0.929	0.915	0.935	0.856	0.075	0.909	0.931	0.911	0.909	0.931	0.846	0.08	0.061	0.75	0.846	0.8719	0.75	0.8864	0.6155	0.1818	0.929
lazy.IBk_ACC_top50_50_0.819_203	lazy.IBk	-K 1 -W 0 -A "weka.core.neighboursearch.LinearNNSearch -A \"weka.core.ChebyshevDistance -R first-last\""	ACC	top50	50	0.819	0.8481	0.7574	0.819	0.8772	0.6934	0.1519	0.1228	0.181	0.8219	0.1781	0.8201	0.7104	[45 0 17] [0 43 0] [21 0 84]	0.8286	0.859	0.7718	0.8286	0.8894	0.713	0.141	0.79	0.825	0.735	0.79	0.86	0.649	0.175	0.795	0.823	0.754	0.795	0.861	0.654	0.172	0.171	0.7879	0.8182	0.7451	0.7879	0.8485	0.6237	0.1818	0.534
lazy.IBk_ACC_top50_50_0.819_372	lazy.IBk	-K 1 -W 0 -A "weka.core.neighboursearch.LinearNNSearch -A \"weka.core.ChebyshevDistance -R first-last\""	ACC	top50	50	0.819	0.8481	0.7574	0.819	0.8772	0.6934	0.1519	0.1228	0.181	0.8219	0.1781	0.8201	0.7104	[45 0 17] [0 43 0] [21 0 84]	0.8286	0.859	0.7718	0.8286	0.8894	0.713	0.141	0.801	0.833	0.744	0.801	0.864	0.664	0.167	0.801	0.838	0.766	0.801	0.867	0.666	0.166	0.177	0.7879	0.8182	0.7451	0.7879	0.8485	0.6237	0.1818	0.534
lazy.IBk_AUC_top50_50_0.819_244	lazy.IBk	-K 1 -W 0 -A "weka.core.neighboursearch.LinearNNSearch -A \"weka.core.ChebyshevDistance -R first-last\""	AUC	top50	50	0.819	0.8481	0.7574	0.819	0.8772	0.6934	0.1519	0.1228	0.181	0.8219	0.1781	0.8201	0.7104	[45 0 17] [0 43 0] [21 0 84]	0.8286	0.859	0.7718	0.8286	0.8894	0.713	0.141	0.801	0.833	0.745	0.801	0.864	0.664	0.167	0.791	0.825	0.753	0.791	0.857	0.645	0.176	0.171	0.7879	0.8182	0.7451	0.7879	0.8485	0.6237	0.1818	0.542
lazy.IBk_BER_top50_50_0.819_142	lazy.IBk	-K 1 -W 0 -A "weka.core.neighboursearch.LinearNNSearch -A \"weka.core.ChebyshevDistance -R first-last\""	BER	top50	50	0.819	0.8481	0.7574	0.819	0.8772	0.6934	0.1519	0.1228	0.181	0.8219	0.1781	0.8201	0.7104	[45 0 17] [0 43 0] [21 0 84]	0.8286	0.859	0.7718	0.8286	0.8894	0.713	0.141	0.788	0.822	0.733	0.788	0.856	0.643	0.178	0.799	0.826	0.755	0.799	0.863	0.661	0.169	0.168	0.7879	0.8182	0.7451	0.7879	0.8485	0.6237	0.1818	0.523
lazy.IBk_BER_top50_50_0.819_18	lazy.IBk	-K 1 -W 0 -A "weka.core.neighboursearch.LinearNNSearch -A \"weka.core.ChebyshevDistance -R first-last\""	BER	top50	50	0.819	0.8481	0.7574	0.819	0.8772	0.6934	0.1519	0.1228	0.181	0.8219	0.1781	0.8201	0.7104	[45 0 17] [0 43 0] [21 0 84]	0.8286	0.859	0.7718	0.8286	0.8894	0.713	0.141	0.786	0.821	0.728	0.786	0.855	0.64	0.179	0.807	0.839	0.77	0.807	0.87	0.675	0.162	0.172	0.7879	0.8182	0.7451	0.7879	0.8485	0.6237	0.1818	0.534
lazy.IBk_FDR_top50_50_0.819_563	lazy.IBk	-K 1 -W 0 -A "weka.core.neighboursearch.LinearNNSearch -A \"weka.core.ChebyshevDistance -R first-last\""	FDR	top50	50	0.819	0.8481	0.7574	0.819	0.8772	0.6934	0.1519	0.1228	0.181	0.8219	0.1781	0.8201	0.7104	[45 0 17] [0 43 0] [21 0 84]	0.8286	0.859	0.7718	0.8286	0.8894	0.713	0.141	0.796	0.828	0.736	0.796	0.86	0.656	0.172	0.797	0.832	0.761	0.797	0.862	0.658	0.17	0.167	0.7879	0.8182	0.7451	0.7879	0.8485	0.6237	0.1818	0.538
lazy.IBk_MCC_BF_10_0.981_373	lazy.IBk	-K 1 -W 0 -A "weka.core.neighboursearch.LinearNNSearch -A \"weka.core.EuclideanDistance -R first-last\""	MCC	BF	10	0.981	0.9823	0.969	0.981	0.9837	0.9675	0.0177	0.0163	0.019	0.9811	0.0189	0.9809	0.9692	[59 0 3] [0 43 0] [1 0 104]	0.9714	0.9742	0.9543	0.9714	0.977	0.9511	0.0258	0.916	0.926	0.877	0.916	0.936	0.858	0.074	0.917	0.928	0.89	0.917	0.935	0.858	0.074	0.062	0.75	0.8182	0.7365	0.75	0.8864	0.6155	0.1818	0.93
lazy.IBk_MCC_BF_10_0.981_502	lazy.IBk	-K 1 -W 0 -A "weka.core.neighboursearch.LinearNNSearch -A \"weka.core.EuclideanDistance -R first-last\""	MCC	BF	10	0.981	0.9823	0.969	0.981	0.9837	0.9675	0.0177	0.0163	0.019	0.9811	0.0189	0.9809	0.9692	[59 0 3] [0 43 0] [1 0 104]	0.9714	0.9742	0.9543	0.9714	0.977	0.9511	0.0258	0.915	0.923	0.873	0.915	0.932	0.856	0.077	0.909	0.923	0.881	0.909	0.931	0.848	0.08	0.062	0.75	0.8182	0.7365	0.75	0.8864	0.6155	0.1818	0.929
lazy.IBk_MCC_top50_50_0.819_273	lazy.IBk	-K 1 -W 0 -A "weka.core.neighboursearch.LinearNNSearch -A \"weka.core.ChebyshevDistance -R first-last\""	MCC	top50	50	0.819	0.8481	0.7574	0.819	0.8772	0.6934	0.1519	0.1228	0.181	0.8219	0.1781	0.8201	0.7104	[45 0 17] [0 43 0] [21 0 84]	0.8286	0.859	0.7718	0.8286	0.8894	0.713	0.141	0.798	0.833	0.742	0.798	0.867	0.664	0.167	0.794	0.826	0.754	0.794	0.858	0.652	0.174	0.168	0.7879	0.8182	0.7451	0.7879	0.8485	0.6237	0.1818	0.537
functions.RBFNetwork_FDR_top30_30_0.7238_279	functions.RBFNetwork	-B 2 -S 1 -R 1.0E-8 -M -1 -W 0.1	FDR	top30	30	0.7238	0.8401	0.7407	0.7238	0.7847	0.5174	0.2458	0.2153	0.2762	0.7134	0.2866	0.7149	0.5452	[26 0 36] [0 43 0] [22 0 83]	0.6952	0.8115	0.7048	0.6952	0.7533	0.4609	0.2757	0.723	0.843	0.776	0.723	0.79	0.528	0.243	0.714	0.84	0.766	0.714	0.797	0.519	0.245	0.284	0.8106	0.8476	0.7928	0.8106	0.8237	0.6414	0.1828	0.742
lazy.IB1_ACC_top100_100_0.9_145	lazy.IB1		ACC	top100	100	0.9	0.9138	0.8525	0.9	0.9277	0.8288	0.0862	0.0723	0.1	0.8997	0.1003	0.8998	0.8387	[51 0 11] [0 43 0] [10 0 95]	0.9048	0.9186	0.8596	0.9048	0.9324	0.8372	0.0814	0.86	0.882	0.806	0.86	0.904	0.764	0.118	0.854	0.877	0.801	0.854	0.901	0.756	0.123	0.114	0.7803	0.8172	0.7442	0.7803	0.854	0.6189	0.1828	0.885
lazy.IB1_ACC_top40_40_0.8667_226	lazy.IB1		ACC	top40	40	0.8667	0.8888	0.8136	0.8667	0.9109	0.7743	0.1112	0.0891	0.1333	0.869	0.131	0.8675	0.7866	[50 0 12] [0 43 0] [16 0 89]	0.8524	0.8787	0.7988	0.8524	0.905	0.7523	0.1213	0.828	0.855	0.772	0.828	0.883	0.71	0.145	0.822	0.852	0.768	0.822	0.882	0.703	0.148	0.134	0.8106	0.8172	0.7455	0.8106	0.8237	0.6414	0.1828	0.857
lazy.IB1_ACC_top40_40_0.8667_681	lazy.IB1		ACC	top40	40	0.8667	0.8888	0.8136	0.8667	0.9109	0.7743	0.1112	0.0891	0.1333	0.869	0.131	0.8675	0.7866	[50 0 12] [0 43 0] [16 0 89]	0.8524	0.8787	0.7988	0.8524	0.905	0.7523	0.1213	0.83	0.857	0.775	0.83	0.885	0.712	0.143	0.827	0.858	0.776	0.827	0.889	0.711	0.142	0.139	0.8106	0.8172	0.7455	0.8106	0.8237	0.6414	0.1828	0.863
lazy.IB1_AUC_top100_100_0.9_329	lazy.IB1		AUC	top100	100	0.9	0.9138	0.8525	0.9	0.9277	0.8288	0.0862	0.0723	0.1	0.8997	0.1003	0.8998	0.8387	[51 0 11] [0 43 0] [10 0 95]	0.9048	0.9186	0.8596	0.9048	0.9324	0.8372	0.0814	0.859	0.879	0.804	0.859	0.899	0.761	0.121	0.855	0.876	0.801	0.855	0.897	0.753	0.124	0.109	0.7803	0.8172	0.7442	0.7803	0.854	0.6189	0.1828	0.883
lazy.IB1_AUC_top40_40_0.8667_744	lazy.IB1		AUC	top40	40	0.8667	0.8888	0.8136	0.8667	0.9109	0.7743	0.1112	0.0891	0.1333	0.869	0.131	0.8675	0.7866	[50 0 12] [0 43 0] [16 0 89]	0.8524	0.8787	0.7988	0.8524	0.905	0.7523	0.1213	0.826	0.858	0.776	0.826	0.89	0.711	0.142	0.824	0.853	0.769	0.824	0.882	0.704	0.147	0.136	0.8106	0.8172	0.7455	0.8106	0.8237	0.6414	0.1828	0.861
lazy.IB1_BER_top100_100_0.9_295	lazy.IB1		BER	top100	100	0.9	0.9138	0.8525	0.9	0.9277	0.8288	0.0862	0.0723	0.1	0.8997	0.1003	0.8998	0.8387	[51 0 11] [0 43 0] [10 0 95]	0.9048	0.9186	0.8596	0.9048	0.9324	0.8372	0.0814	0.856	0.878	0.803	0.856	0.9	0.757	0.122	0.855	0.876	0.798	0.855	0.896	0.754	0.124	0.113	0.7803	0.8172	0.7442	0.7803	0.854	0.6189	0.1828	0.887
lazy.IB1_BER_top40_40_0.8667_466	lazy.IB1		BER	top40	40	0.8667	0.8888	0.8136	0.8667	0.9109	0.7743	0.1112	0.0891	0.1333	0.869	0.131	0.8675	0.7866	[50 0 12] [0 43 0] [16 0 89]	0.8524	0.8787	0.7988	0.8524	0.905	0.7523	0.1213	0.82	0.851	0.768	0.82	0.883	0.699	0.149	0.834	0.865	0.783	0.834	0.896	0.726	0.135	0.133	0.8106	0.8172	0.7455	0.8106	0.8237	0.6414	0.1828	0.857
lazy.IB1_FDR_top100_100_0.9_620	lazy.IB1		FDR	top100	100	0.9	0.9138	0.8525	0.9	0.9277	0.8288	0.0862	0.0723	0.1	0.8997	0.1003	0.8998	0.8387	[51 0 11] [0 43 0] [10 0 95]	0.9048	0.9186	0.8596	0.9048	0.9324	0.8372	0.0814	0.86	0.881	0.809	0.86	0.903	0.762	0.119	0.849	0.871	0.796	0.849	0.892	0.743	0.129	0.106	0.7803	0.8172	0.7442	0.7803	0.854	0.6189	0.1828	0.887
lazy.IB1_FDR_top40_40_0.8667_219	lazy.IB1		FDR	top40	40	0.8667	0.8888	0.8136	0.8667	0.9109	0.7743	0.1112	0.0891	0.1333	0.869	0.131	0.8675	0.7866	[50 0 12] [0 43 0] [16 0 89]	0.8524	0.8787	0.7988	0.8524	0.905	0.7523	0.1213	0.828	0.857	0.775	0.828	0.887	0.711	0.143	0.831	0.86	0.778	0.831	0.889	0.716	0.14	0.136	0.8106	0.8172	0.7455	0.8106	0.8237	0.6414	0.1828	0.863
lazy.IB1_MCC_top100_100_0.9_51	lazy.IB1		MCC	top100	100	0.9	0.9138	0.8525	0.9	0.9277	0.8288	0.0862	0.0723	0.1	0.8997	0.1003	0.8998	0.8387	[51 0 11] [0 43 0] [10 0 95]	0.9048	0.9186	0.8596	0.9048	0.9324	0.8372	0.0814	0.857	0.878	0.804	0.857	0.9	0.758	0.122	0.855	0.878	0.803	0.855	0.902	0.755	0.122	0.116	0.7803	0.8172	0.7442	0.7803	0.854	0.6189	0.1828	0.888
lazy.IBkLG_ACC_top100_100_0.9_378	lazy.IBkLG		ACC	top100	100	0.9	0.9371	0.9277	0.9	0.9277	0.8288	0.0862	0.0723	0.1	0.8997	0.1003	0.8998	0.8387	[51 0 11] [0 43 0] [10 0 95]	0.9048	0.9438	0.9349	0.9048	0.9324	0.8372	0.0814	0.856	0.907	0.896	0.856	0.898	0.758	0.123	0.848	0.884	0.852	0.848	0.895	0.743	0.128	0.11	0.7803	0.8433	0.8664	0.7803	0.854	0.6189	0.1828	0.887
lazy.IBkLG_ACC_top100_100_0.9_697	lazy.IBkLG		ACC	top100	100	0.9	0.9371	0.9277	0.9	0.9277	0.8288	0.0862	0.0723	0.1	0.8997	0.1003	0.8998	0.8387	[51 0 11] [0 43 0] [10 0 95]	0.9048	0.9438	0.9349	0.9048	0.9324	0.8372	0.0814	0.866	0.911	0.901	0.866	0.907	0.774	0.113	0.853	0.888	0.86	0.853	0.897	0.75	0.125	0.117	0.7803	0.8433	0.8664	0.7803	0.854	0.6189	0.1828	0.885
lazy.IBkLG_ACC_top40_40_0.8667_140	lazy.IBkLG		ACC	top40	40	0.8667	0.8973	0.8768	0.8667	0.9109	0.7743	0.1112	0.0891	0.1333	0.869	0.131	0.8675	0.7866	[50 0 12] [0 43 0] [16 0 89]	0.8524	0.8879	0.8675	0.8524	0.905	0.7523	0.1213	0.827	0.866	0.851	0.827	0.888	0.712	0.143	0.836	0.87	0.834	0.836	0.893	0.727	0.135	0.14	0.8106	0.8665	0.8772	0.8106	0.8237	0.6414	0.1828	0.858
lazy.IBkLG_ACC_top40_40_0.8667_439	lazy.IBkLG		ACC	top40	40	0.8667	0.8973	0.8768	0.8667	0.9109	0.7743	0.1112	0.0891	0.1333	0.869	0.131	0.8675	0.7866	[50 0 12] [0 43 0] [16 0 89]	0.8524	0.8879	0.8675	0.8524	0.905	0.7523	0.1213	0.835	0.878	0.862	0.835	0.894	0.727	0.136	0.829	0.866	0.831	0.829	0.888	0.714	0.142	0.14	0.8106	0.8665	0.8772	0.8106	0.8237	0.6414	0.1828	0.858
lazy.IBkLG_AUC_top100_100_0.9_468	lazy.IBkLG		AUC	top100	100	0.9	0.9371	0.9277	0.9	0.9277	0.8288	0.0862	0.0723	0.1	0.8997	0.1003	0.8998	0.8387	[51 0 11] [0 43 0] [10 0 95]	0.9048	0.9438	0.9349	0.9048	0.9324	0.8372	0.0814	0.853	0.904	0.895	0.853	0.897	0.75	0.125	0.853	0.884	0.852	0.853	0.898	0.752	0.125	0.112	0.7803	0.8433	0.8664	0.7803	0.854	0.6189	0.1828	0.892
lazy.IBkLG_AUC_top100_100_0.9_639	lazy.IBkLG		AUC	top100	100	0.9	0.9371	0.9277	0.9	0.9277	0.8288	0.0862	0.0723	0.1	0.8997	0.1003	0.8998	0.8387	[51 0 11] [0 43 0] [10 0 95]	0.9048	0.9438	0.9349	0.9048	0.9324	0.8372	0.0814	0.863	0.911	0.9	0.863	0.903	0.768	0.117	0.848	0.883	0.852	0.848	0.892	0.742	0.13	0.111	0.7803	0.8433	0.8664	0.7803	0.854	0.6189	0.1828	0.885
lazy.IBkLG_AUC_top40_40_0.8667_394	lazy.IBkLG		AUC	top40	40	0.8667	0.8973	0.8768	0.8667	0.9109	0.7743	0.1112	0.0891	0.1333	0.869	0.131	0.8675	0.7866	[50 0 12] [0 43 0] [16 0 89]	0.8524	0.8879	0.8675	0.8524	0.905	0.7523	0.1213	0.828	0.868	0.852	0.828	0.89	0.715	0.141	0.834	0.866	0.832	0.834	0.89	0.721	0.138	0.142	0.8106	0.8665	0.8772	0.8106	0.8237	0.6414	0.1828	0.861
lazy.IBkLG_AUC_top40_40_0.8667_783	lazy.IBkLG		AUC	top40	40	0.8667	0.8973	0.8768	0.8667	0.9109	0.7743	0.1112	0.0891	0.1333	0.869	0.131	0.8675	0.7866	[50 0 12] [0 43 0] [16 0 89]	0.8524	0.8879	0.8675	0.8524	0.905	0.7523	0.1213	0.827	0.867	0.852	0.827	0.887	0.712	0.143	0.833	0.864	0.827	0.833	0.889	0.72	0.139	0.138	0.8106	0.8665	0.8772	0.8106	0.8237	0.6414	0.1828	0.861
lazy.IBkLG_BER_top100_100_0.9_695	lazy.IBkLG		BER	top100	100	0.9	0.9371	0.9277	0.9	0.9277	0.8288	0.0862	0.0723	0.1	0.8997	0.1003	0.8998	0.8387	[51 0 11] [0 43 0] [10 0 95]	0.9048	0.9438	0.9349	0.9048	0.9324	0.8372	0.0814	0.861	0.908	0.898	0.861	0.903	0.764	0.118	0.856	0.892	0.859	0.856	0.901	0.759	0.121	0.111	0.7803	0.8433	0.8664	0.7803	0.854	0.6189	0.1828	0.887
lazy.IBkLG_BER_top100_100_0.9_890	lazy.IBkLG		BER	top100	100	0.9	0.9371	0.9277	0.9	0.9277	0.8288	0.0862	0.0723	0.1	0.8997	0.1003	0.8998	0.8387	[51 0 11] [0 43 0] [10 0 95]	0.9048	0.9438	0.9349	0.9048	0.9324	0.8372	0.0814	0.855	0.909	0.898	0.855	0.898	0.755	0.123	0.857	0.891	0.86	0.857	0.9	0.759	0.122	0.111	0.7803	0.8433	0.8664	0.7803	0.854	0.6189	0.1828	0.885
lazy.IBkLG_BER_top40_40_0.8667_44	lazy.IBkLG		BER	top40	40	0.8667	0.8973	0.8768	0.8667	0.9109	0.7743	0.1112	0.0891	0.1333	0.869	0.131	0.8675	0.7866	[50 0 12] [0 43 0] [16 0 89]	0.8524	0.8879	0.8675	0.8524	0.905	0.7523	0.1213	0.83	0.869	0.855	0.83	0.889	0.716	0.141	0.831	0.866	0.83	0.831	0.888	0.718	0.14	0.135	0.8106	0.8665	0.8772	0.8106	0.8237	0.6414	0.1828	0.86
lazy.IBkLG_BER_top40_40_0.8667_696	lazy.IBkLG		BER	top40	40	0.8667	0.8973	0.8768	0.8667	0.9109	0.7743	0.1112	0.0891	0.1333	0.869	0.131	0.8675	0.7866	[50 0 12] [0 43 0] [16 0 89]	0.8524	0.8879	0.8675	0.8524	0.905	0.7523	0.1213	0.833	0.872	0.857	0.833	0.89	0.721	0.138	0.829	0.864	0.829	0.829	0.887	0.713	0.142	0.138	0.8106	0.8665	0.8772	0.8106	0.8237	0.6414	0.1828	0.857
lazy.IBkLG_FDR_top100_100_0.9_465	lazy.IBkLG		FDR	top100	100	0.9	0.9371	0.9277	0.9	0.9277	0.8288	0.0862	0.0723	0.1	0.8997	0.1003	0.8998	0.8387	[51 0 11] [0 43 0] [10 0 95]	0.9048	0.9438	0.9349	0.9048	0.9324	0.8372	0.0814	0.857	0.908	0.898	0.857	0.899	0.757	0.122	0.852	0.889	0.86	0.852	0.896	0.749	0.126	0.113	0.7803	0.8433	0.8664	0.7803	0.854	0.6189	0.1828	0.886
lazy.IBkLG_FDR_top100_100_0.9_891	lazy.IBkLG		FDR	top100	100	0.9	0.9371	0.9277	0.9	0.9277	0.8288	0.0862	0.0723	0.1	0.8997	0.1003	0.8998	0.8387	[51 0 11] [0 43 0] [10 0 95]	0.9048	0.9438	0.9349	0.9048	0.9324	0.8372	0.0814	0.856	0.905	0.895	0.856	0.9	0.757	0.122	0.849	0.885	0.854	0.849	0.895	0.746	0.128	0.109	0.7803	0.8433	0.8664	0.7803	0.854	0.6189	0.1828	0.887
lazy.IBkLG_FDR_top40_40_0.8667_608	lazy.IBkLG		FDR	top40	40	0.8667	0.8973	0.8768	0.8667	0.9109	0.7743	0.1112	0.0891	0.1333	0.869	0.131	0.8675	0.7866	[50 0 12] [0 43 0] [16 0 89]	0.8524	0.8879	0.8675	0.8524	0.905	0.7523	0.1213	0.83	0.87	0.856	0.83	0.89	0.717	0.14	0.822	0.854	0.815	0.822	0.881	0.701	0.149	0.138	0.8106	0.8665	0.8772	0.8106	0.8237	0.6414	0.1828	0.865
lazy.IBkLG_FDR_top40_40_0.8667_782	lazy.IBkLG		FDR	top40	40	0.8667	0.8973	0.8768	0.8667	0.9109	0.7743	0.1112	0.0891	0.1333	0.869	0.131	0.8675	0.7866	[50 0 12] [0 43 0] [16 0 89]	0.8524	0.8879	0.8675	0.8524	0.905	0.7523	0.1213	0.826	0.867	0.852	0.826	0.885	0.71	0.144	0.825	0.856	0.818	0.825	0.885	0.706	0.145	0.134	0.8106	0.8665	0.8772	0.8106	0.8237	0.6414	0.1828	0.862
lazy.IBkLG_MCC_top100_100_0.9_315	lazy.IBkLG		MCC	top100	100	0.9	0.9371	0.9277	0.9	0.9277	0.8288	0.0862	0.0723	0.1	0.8997	0.1003	0.8998	0.8387	[51 0 11] [0 43 0] [10 0 95]	0.9048	0.9438	0.9349	0.9048	0.9324	0.8372	0.0814	0.864	0.911	0.902	0.864	0.905	0.769	0.116	0.846	0.881	0.847	0.846	0.89	0.737	0.132	0.108	0.7803	0.8433	0.8664	0.7803	0.854	0.6189	0.1828	0.884
lazy.IBkLG_MCC_top100_100_0.9_685	lazy.IBkLG		MCC	top100	100	0.9	0.9371	0.9277	0.9	0.9277	0.8288	0.0862	0.0723	0.1	0.8997	0.1003	0.8998	0.8387	[51 0 11] [0 43 0] [10 0 95]	0.9048	0.9438	0.9349	0.9048	0.9324	0.8372	0.0814	0.857	0.906	0.895	0.857	0.899	0.756	0.122	0.856	0.886	0.852	0.856	0.899	0.757	0.122	0.107	0.7803	0.8433	0.8664	0.7803	0.854	0.6189	0.1828	0.891
lazy.IBkLG_MCC_top40_40_0.8667_223	lazy.IBkLG		MCC	top40	40	0.8667	0.8973	0.8768	0.8667	0.9109	0.7743	0.1112	0.0891	0.1333	0.869	0.131	0.8675	0.7866	[50 0 12] [0 43 0] [16 0 89]	0.8524	0.8879	0.8675	0.8524	0.905	0.7523	0.1213	0.827	0.866	0.851	0.827	0.89	0.714	0.141	0.829	0.867	0.832	0.829	0.888	0.714	0.142	0.127	0.8106	0.8665	0.8772	0.8106	0.8237	0.6414	0.1828	0.861
lazy.IBkLG_MCC_top40_40_0.8667_548	lazy.IBkLG		MCC	top40	40	0.8667	0.8973	0.8768	0.8667	0.9109	0.7743	0.1112	0.0891	0.1333	0.869	0.131	0.8675	0.7866	[50 0 12] [0 43 0] [16 0 89]	0.8524	0.8879	0.8675	0.8524	0.905	0.7523	0.1213	0.827	0.864	0.848	0.827	0.886	0.711	0.143	0.831	0.864	0.83	0.831	0.889	0.718	0.14	0.135	0.8106	0.8665	0.8772	0.8106	0.8237	0.6414	0.1828	0.86
lazy.IBk_ACC_top100_100_0.9_556	lazy.IBk	-K 1 -W 0 -A "weka.core.neighboursearch.LinearNNSearch -A \"weka.core.EuclideanDistance -R first-last\""	ACC	top100	100	0.9	0.9138	0.8525	0.9	0.9277	0.8288	0.0862	0.0723	0.1	0.8997	0.1003	0.8998	0.8387	[51 0 11] [0 43 0] [10 0 95]	0.9048	0.9186	0.8596	0.9048	0.9324	0.8372	0.0814	0.857	0.878	0.804	0.857	0.9	0.759	0.122	0.852	0.876	0.815	0.852	0.896	0.749	0.126	0.117	0.7803	0.8172	0.7442	0.7803	0.854	0.6189	0.1828	0.884
lazy.IBk_ACC_top40_40_0.8667_215	lazy.IBk	-K 1 -W 0 -A "weka.core.neighboursearch.LinearNNSearch -A \"weka.core.EuclideanDistance -R first-last\""	ACC	top40	40	0.8667	0.8888	0.8136	0.8667	0.9109	0.7743	0.1112	0.0891	0.1333	0.869	0.131	0.8675	0.7866	[50 0 12] [0 43 0] [16 0 89]	0.8524	0.8787	0.7988	0.8524	0.905	0.7523	0.1213	0.835	0.864	0.782	0.835	0.893	0.723	0.136	0.827	0.863	0.796	0.827	0.889	0.712	0.142	0.129	0.8106	0.8172	0.7455	0.8106	0.8237	0.6414	0.1828	0.86
lazy.IBk_AUC_top100_100_0.9_125	lazy.IBk	-K 1 -W 0 -A "weka.core.neighboursearch.LinearNNSearch -A \"weka.core.EuclideanDistance -R first-last\""	AUC	top100	100	0.9	0.9138	0.8525	0.9	0.9277	0.8288	0.0862	0.0723	0.1	0.8997	0.1003	0.8998	0.8387	[51 0 11] [0 43 0] [10 0 95]	0.9048	0.9186	0.8596	0.9048	0.9324	0.8372	0.0814	0.853	0.875	0.801	0.853	0.897	0.75	0.125	0.85	0.871	0.809	0.85	0.895	0.747	0.127	0.118	0.7803	0.8172	0.7442	0.7803	0.854	0.6189	0.1828	0.885
lazy.IBk_AUC_top100_100_0.9_848	lazy.IBk	-K 1 -W 0 -A "weka.core.neighboursearch.LinearNNSearch -A \"weka.core.EuclideanDistance -R first-last\""	AUC	top100	100	0.9	0.9138	0.8525	0.9	0.9277	0.8288	0.0862	0.0723	0.1	0.8997	0.1003	0.8998	0.8387	[51 0 11] [0 43 0] [10 0 95]	0.9048	0.9186	0.8596	0.9048	0.9324	0.8372	0.0814	0.863	0.884	0.812	0.863	0.904	0.767	0.116	0.854	0.875	0.812	0.854	0.896	0.753	0.125	0.116	0.7803	0.8172	0.7442	0.7803	0.854	0.6189	0.1828	0.891
lazy.IBk_AUC_top40_40_0.8667_298	lazy.IBk	-K 1 -W 0 -A "weka.core.neighboursearch.LinearNNSearch -A \"weka.core.EuclideanDistance -R first-last\""	AUC	top40	40	0.8667	0.8888	0.8136	0.8667	0.9109	0.7743	0.1112	0.0891	0.1333	0.869	0.131	0.8675	0.7866	[50 0 12] [0 43 0] [16 0 89]	0.8524	0.8787	0.7988	0.8524	0.905	0.7523	0.1213	0.832	0.861	0.779	0.832	0.889	0.719	0.139	0.824	0.854	0.789	0.824	0.884	0.705	0.146	0.137	0.8106	0.8172	0.7455	0.8106	0.8237	0.6414	0.1828	0.865
lazy.IBk_AUC_top40_40_0.8667_736	lazy.IBk	-K 1 -W 0 -A "weka.core.neighboursearch.LinearNNSearch -A \"weka.core.EuclideanDistance -R first-last\""	AUC	top40	40	0.8667	0.8888	0.8136	0.8667	0.9109	0.7743	0.1112	0.0891	0.1333	0.869	0.131	0.8675	0.7866	[50 0 12] [0 43 0] [16 0 89]	0.8524	0.8787	0.7988	0.8524	0.905	0.7523	0.1213	0.824	0.854	0.77	0.824	0.884	0.706	0.146	0.831	0.862	0.798	0.831	0.89	0.718	0.139	0.128	0.8106	0.8172	0.7455	0.8106	0.8237	0.6414	0.1828	0.86
lazy.IBk_BER_top100_100_0.9_454	lazy.IBk	-K 1 -W 0 -A "weka.core.neighboursearch.LinearNNSearch -A \"weka.core.EuclideanDistance -R first-last\""	BER	top100	100	0.9	0.9138	0.8525	0.9	0.9277	0.8288	0.0862	0.0723	0.1	0.8997	0.1003	0.8998	0.8387	[51 0 11] [0 43 0] [10 0 95]	0.9048	0.9186	0.8596	0.9048	0.9324	0.8372	0.0814	0.861	0.883	0.807	0.861	0.905	0.767	0.117	0.857	0.883	0.824	0.857	0.902	0.759	0.121	0.116	0.7803	0.8172	0.7442	0.7803	0.854	0.6189	0.1828	0.893
lazy.IBk_BER_top40_40_0.8667_574	lazy.IBk	-K 1 -W 0 -A "weka.core.neighboursearch.LinearNNSearch -A \"weka.core.EuclideanDistance -R first-last\""	BER	top40	40	0.8667	0.8888	0.8136	0.8667	0.9109	0.7743	0.1112	0.0891	0.1333	0.869	0.131	0.8675	0.7866	[50 0 12] [0 43 0] [16 0 89]	0.8524	0.8787	0.7988	0.8524	0.905	0.7523	0.1213	0.83	0.859	0.775	0.83	0.887	0.716	0.141	0.821	0.852	0.784	0.821	0.881	0.699	0.149	0.137	0.8106	0.8172	0.7455	0.8106	0.8237	0.6414	0.1828	0.861
lazy.IBk_FDR_top100_100_0.9_345	lazy.IBk	-K 1 -W 0 -A "weka.core.neighboursearch.LinearNNSearch -A \"weka.core.EuclideanDistance -R first-last\""	FDR	top100	100	0.9	0.9138	0.8525	0.9	0.9277	0.8288	0.0862	0.0723	0.1	0.8997	0.1003	0.8998	0.8387	[51 0 11] [0 43 0] [10 0 95]	0.9048	0.9186	0.8596	0.9048	0.9324	0.8372	0.0814	0.862	0.882	0.807	0.862	0.902	0.766	0.118	0.848	0.871	0.808	0.848	0.892	0.741	0.13	0.112	0.7803	0.8172	0.7442	0.7803	0.854	0.6189	0.1828	0.885
lazy.IBk_FDR_top40_40_0.8667_431	lazy.IBk	-K 1 -W 0 -A "weka.core.neighboursearch.LinearNNSearch -A \"weka.core.EuclideanDistance -R first-last\""	FDR	top40	40	0.8667	0.8888	0.8136	0.8667	0.9109	0.7743	0.1112	0.0891	0.1333	0.869	0.131	0.8675	0.7866	[50 0 12] [0 43 0] [16 0 89]	0.8524	0.8787	0.7988	0.8524	0.905	0.7523	0.1213	0.826	0.858	0.776	0.826	0.89	0.712	0.142	0.831	0.861	0.796	0.831	0.891	0.718	0.139	0.134	0.8106	0.8172	0.7455	0.8106	0.8237	0.6414	0.1828	0.868
lazy.IBk_FDR_top40_40_0.8667_924	lazy.IBk	-K 1 -W 0 -A "weka.core.neighboursearch.LinearNNSearch -A \"weka.core.EuclideanDistance -R first-last\""	FDR	top40	40	0.8667	0.8888	0.8136	0.8667	0.9109	0.7743	0.1112	0.0891	0.1333	0.869	0.131	0.8675	0.7866	[50 0 12] [0 43 0] [16 0 89]	0.8524	0.8787	0.7988	0.8524	0.905	0.7523	0.1213	0.822	0.854	0.77	0.822	0.886	0.704	0.146	0.824	0.854	0.788	0.824	0.885	0.706	0.146	0.128	0.8106	0.8172	0.7455	0.8106	0.8237	0.6414	0.1828	0.862
lazy.IBk_MCC_top100_100_0.9_543	lazy.IBk	-K 1 -W 0 -A "weka.core.neighboursearch.LinearNNSearch -A \"weka.core.EuclideanDistance -R first-last\""	MCC	top100	100	0.9	0.9138	0.8525	0.9	0.9277	0.8288	0.0862	0.0723	0.1	0.8997	0.1003	0.8998	0.8387	[51 0 11] [0 43 0] [10 0 95]	0.9048	0.9186	0.8596	0.9048	0.9324	0.8372	0.0814	0.858	0.88	0.804	0.858	0.901	0.76	0.12	0.848	0.869	0.808	0.848	0.894	0.743	0.129	0.11	0.7803	0.8172	0.7442	0.7803	0.854	0.6189	0.1828	0.891
lazy.IBk_MCC_top100_100_0.9_951	lazy.IBk	-K 1 -W 0 -A "weka.core.neighboursearch.LinearNNSearch -A \"weka.core.EuclideanDistance -R first-last\""	MCC	top100	100	0.9	0.9138	0.8525	0.9	0.9277	0.8288	0.0862	0.0723	0.1	0.8997	0.1003	0.8998	0.8387	[51 0 11] [0 43 0] [10 0 95]	0.9048	0.9186	0.8596	0.9048	0.9324	0.8372	0.0814	0.861	0.88	0.806	0.861	0.9	0.764	0.12	0.847	0.865	0.806	0.847	0.889	0.739	0.132	0.109	0.7803	0.8172	0.7442	0.7803	0.854	0.6189	0.1828	0.886
lazy.IBk_MCC_top40_40_0.8667_672	lazy.IBk	-K 1 -W 0 -A "weka.core.neighboursearch.LinearNNSearch -A \"weka.core.EuclideanDistance -R first-last\""	MCC	top40	40	0.8667	0.8888	0.8136	0.8667	0.9109	0.7743	0.1112	0.0891	0.1333	0.869	0.131	0.8675	0.7866	[50 0 12] [0 43 0] [16 0 89]	0.8524	0.8787	0.7988	0.8524	0.905	0.7523	0.1213	0.826	0.855	0.772	0.826	0.884	0.708	0.145	0.824	0.854	0.789	0.824	0.884	0.705	0.146	0.137	0.8106	0.8172	0.7455	0.8106	0.8237	0.6414	0.1828	0.861
lazy.IBk_MCC_top40_40_0.8667_867	lazy.IBk	-K 1 -W 0 -A "weka.core.neighboursearch.LinearNNSearch -A \"weka.core.EuclideanDistance -R first-last\""	MCC	top40	40	0.8667	0.8888	0.8136	0.8667	0.9109	0.7743	0.1112	0.0891	0.1333	0.869	0.131	0.8675	0.7866	[50 0 12] [0 43 0] [16 0 89]	0.8524	0.8787	0.7988	0.8524	0.905	0.7523	0.1213	0.829	0.857	0.776	0.829	0.886	0.711	0.143	0.828	0.858	0.793	0.828	0.886	0.711	0.143	0.133	0.8106	0.8172	0.7455	0.8106	0.8237	0.6414	0.1828	0.859
rules.Ridor_ACC_FB_7_0.8524_493	rules.Ridor	-F 3 -S 1 -N 2.0	ACC	FB	7	0.8524	0.8704	0.7892	0.8524	0.8884	0.7459	0.1296	0.1116	0.1476	0.8508	0.1492	0.851	0.7604	[44 0 18] [0 43 0] [13 0 92]	0.7381	0.7648	0.6566	0.7381	0.7914	0.5431	0.2352	0.746	0.782	0.685	0.746	0.818	0.582	0.218	0.752	0.785	0.687	0.752	0.817	0.58	0.215	0.231	0.7879	0.8172	0.7168	0.7879	0.8465	0.6219	0.1828	0.769
bayes.BayesNet_AUC_FB_32_0.8857_551	bayes.BayesNet	-D -Q weka.classifiers.bayes.net.search.local.K2 -- -P 1 -S BAYES -E weka.classifiers.bayes.net.estimate.SimpleEstimator -- -A 0.5	AUC	FB	32	0.8857	0.9863	0.9799	0.8857	0.9438	0.8208	0.0852	0.0562	0.1143	0.9053	0.0947	0.8876	0.821	[59 0 3] [0 43 0] [21 0 84]	0.8714	0.968	0.953	0.8714	0.924	0.7882	0.1023	0.832	0.937	0.908	0.832	0.901	0.728	0.133	0.817	0.927	0.895	0.817	0.884	0.697	0.15	0.161	0.7576	0.8832	0.836	0.7576	0.8747	0.6073	0.1838	0.819
bayes.BayesNet_AUC_FB_32_0.8857_761	bayes.BayesNet	-D -Q weka.classifiers.bayes.net.search.local.K2 -- -P 1 -S BAYES -E weka.classifiers.bayes.net.estimate.SimpleEstimator -- -A 0.5	AUC	FB	32	0.8857	0.9863	0.9799	0.8857	0.9438	0.8208	0.0852	0.0562	0.1143	0.9053	0.0947	0.8876	0.821	[59 0 3] [0 43 0] [21 0 84]	0.8714	0.968	0.953	0.8714	0.924	0.7882	0.1023	0.821	0.929	0.899	0.821	0.888	0.704	0.146	0.815	0.927	0.891	0.815	0.887	0.697	0.149	0.156	0.7576	0.8832	0.836	0.7576	0.8747	0.6073	0.1838	0.815
functions.SimpleLogistic_ACC_F_23_0.9143_597	functions.SimpleLogistic	-I 0 -P -M 500 -H 50 -W 0.0 -A	ACC	F	23	0.9143	0.9385	0.9079	0.9143	0.9226	0.8551	0.0816	0.0774	0.0857	0.9182	0.0818	0.912	0.8593	[47 0 15] [0 43 0] [3 0 102]	0.8762	0.9402	0.9142	0.8762	0.8928	0.7886	0.1155	0.856	0.932	0.903	0.856	0.881	0.754	0.132	0.848	0.932	0.902	0.848	0.881	0.743	0.136	0.127	0.7955	0.9023	0.8594	0.7955	0.8369	0.6252	0.1838	0.826
functions.SimpleLogistic_ACC_F_23_0.9143_605	functions.SimpleLogistic	-I 0 -P -M 500 -H 50 -W 0.0 -A	ACC	F	23	0.9143	0.9385	0.9079	0.9143	0.9226	0.8551	0.0816	0.0774	0.0857	0.9182	0.0818	0.912	0.8593	[47 0 15] [0 43 0] [3 0 102]	0.8762	0.9402	0.9142	0.8762	0.8928	0.7886	0.1155	0.864	0.935	0.906	0.864	0.887	0.769	0.125	0.851	0.931	0.903	0.851	0.877	0.744	0.136	0.131	0.7955	0.9023	0.8594	0.7955	0.8369	0.6252	0.1838	0.821
trees.RandomForest_AUC_top20_20_0.8429_852	trees.RandomForest	-I 10 -K 0 -S 1	AUC	top20	20	0.8429	0.9315	0.8817	0.8429	0.8899	0.7319	0.1336	0.1101	0.1571	0.8434	0.1566	0.8431	0.7473	[46 0 16] [0 43 0] [17 0 88]	0.8095	0.9285	0.8774	0.8095	0.8767	0.6804	0.1569	0.805	0.911	0.853	0.805	0.867	0.673	0.164	0.793	0.903	0.842	0.793	0.862	0.654	0.172	0.164	0.7652	0.8982	0.8494	0.7652	0.8662	0.6116	0.1843	0.764
functions.LibLINEAR_ACC_top30_30_0.7333_494	functions.LibLINEAR	-S 1 -C 1.0 -E 0.001 -B 1.0 -Z -L 0.1 -I 1000	ACC	top30	30	0.7333	0.7638	0.66	0.7333	0.7942	0.5354	0.2362	0.2058	0.2667	0.7248	0.2752	0.7263	0.5623	[28 0 34] [0 43 0] [22 0 83]	0.7238	0.7529	0.6492	0.7238	0.7819	0.5163	0.2471	0.727	0.759	0.662	0.727	0.791	0.531	0.241	0.739	0.77	0.672	0.739	0.8	0.554	0.23	0.248	0.8258	0.8152	0.7475	0.8258	0.8045	0.6639	0.1848	0.76
functions.LibLINEAR_ACC_top30_30_0.7333_775	functions.LibLINEAR	-S 1 -C 1.0 -E 0.001 -B 1.0 -Z -L 0.1 -I 1000	ACC	top30	30	0.7333	0.7638	0.66	0.7333	0.7942	0.5354	0.2362	0.2058	0.2667	0.7248	0.2752	0.7263	0.5623	[28 0 34] [0 43 0] [22 0 83]	0.7238	0.7529	0.6492	0.7238	0.7819	0.5163	0.2471	0.729	0.762	0.667	0.729	0.794	0.535	0.238	0.728	0.761	0.661	0.728	0.794	0.533	0.239	0.253	0.8258	0.8152	0.7475	0.8258	0.8045	0.6639	0.1848	0.754
functions.LibLINEAR_AUC_top30_30_0.7333_496	functions.LibLINEAR	-S 1 -C 1.0 -E 0.001 -B 1.0 -Z -L 0.1 -I 1000	AUC	top30	30	0.7333	0.7638	0.66	0.7333	0.7942	0.5354	0.2362	0.2058	0.2667	0.7248	0.2752	0.7263	0.5623	[28 0 34] [0 43 0] [22 0 83]	0.7238	0.7529	0.6492	0.7238	0.7819	0.5163	0.2471	0.733	0.765	0.668	0.733	0.797	0.542	0.235	0.732	0.764	0.667	0.732	0.796	0.539	0.236	0.265	0.8258	0.8152	0.7475	0.8258	0.8045	0.6639	0.1848	0.761
functions.LibLINEAR_AUC_top30_30_0.7333_978	functions.LibLINEAR	-S 1 -C 1.0 -E 0.001 -B 1.0 -Z -L 0.1 -I 1000	AUC	top30	30	0.7333	0.7638	0.66	0.7333	0.7942	0.5354	0.2362	0.2058	0.2667	0.7248	0.2752	0.7263	0.5623	[28 0 34] [0 43 0] [22 0 83]	0.7238	0.7529	0.6492	0.7238	0.7819	0.5163	0.2471	0.722	0.756	0.659	0.722	0.79	0.522	0.244	0.725	0.761	0.66	0.725	0.797	0.534	0.239	0.255	0.8258	0.8152	0.7475	0.8258	0.8045	0.6639	0.1848	0.76
functions.LibLINEAR_BER_top30_30_0.7333_372	functions.LibLINEAR	-S 1 -C 1.0 -E 0.001 -B 1.0 -Z -L 0.1 -I 1000	BER	top30	30	0.7333	0.7638	0.66	0.7333	0.7942	0.5354	0.2362	0.2058	0.2667	0.7248	0.2752	0.7263	0.5623	[28 0 34] [0 43 0] [22 0 83]	0.7238	0.7529	0.6492	0.7238	0.7819	0.5163	0.2471	0.726	0.759	0.66	0.726	0.792	0.529	0.241	0.732	0.765	0.67	0.732	0.797	0.539	0.235	0.247	0.8258	0.8152	0.7475	0.8258	0.8045	0.6639	0.1848	0.76
functions.LibLINEAR_FDR_top30_30_0.7333_479	functions.LibLINEAR	-S 1 -C 1.0 -E 0.001 -B 1.0 -Z -L 0.1 -I 1000	FDR	top30	30	0.7333	0.7638	0.66	0.7333	0.7942	0.5354	0.2362	0.2058	0.2667	0.7248	0.2752	0.7263	0.5623	[28 0 34] [0 43 0] [22 0 83]	0.7238	0.7529	0.6492	0.7238	0.7819	0.5163	0.2471	0.732	0.764	0.668	0.732	0.796	0.54	0.236	0.735	0.767	0.671	0.735	0.798	0.544	0.233	0.253	0.8258	0.8152	0.7475	0.8258	0.8045	0.6639	0.1848	0.758
functions.LibLINEAR_MCC_top30_30_0.7333_42	functions.LibLINEAR	-S 1 -C 1.0 -E 0.001 -B 1.0 -Z -L 0.1 -I 1000	MCC	top30	30	0.7333	0.7638	0.66	0.7333	0.7942	0.5354	0.2362	0.2058	0.2667	0.7248	0.2752	0.7263	0.5623	[28 0 34] [0 43 0] [22 0 83]	0.7238	0.7529	0.6492	0.7238	0.7819	0.5163	0.2471	0.727	0.761	0.662	0.727	0.795	0.537	0.239	0.731	0.763	0.665	0.731	0.795	0.538	0.237	0.257	0.8258	0.8152	0.7475	0.8258	0.8045	0.6639	0.1848	0.763
trees.FT_AUC_top75_75_0.819_786	trees.FT	-I 15 -F 0 -M 15 -W 0.0	AUC	top75	75	0.819	0.8644	0.7774	0.819	0.8661	0.6886	0.1574	0.1339	0.181	0.8171	0.1829	0.8177	0.7067	[41 0 21] [0 43 0] [17 0 88]	0.7952	0.8506	0.756	0.7952	0.8506	0.6481	0.1771	0.79	0.865	0.787	0.79	0.855	0.647	0.178	0.787	0.868	0.788	0.787	0.856	0.643	0.178	0.179	0.7803	0.861	0.7783	0.7803	0.85	0.6141	0.1848	0.794
functions.RBFNetwork_FDR_top100_100_0.7476_321	functions.RBFNetwork	-B 5 -S 1 -R 1.0E-8 -M -1 -W 0.1	FDR	top100	100	0.7476	0.821	0.7153	0.7476	0.8279	0.5731	0.2123	0.1721	0.2524	0.7522	0.2478	0.7494	0.5967	[38 0 24] [0 43 0] [29 0 76]	0.7381	0.831	0.752	0.7381	0.8156	0.5532	0.2232	0.738	0.846	0.78	0.738	0.814	0.558	0.224	0.752	0.847	0.781	0.752	0.824	0.582	0.212	0.239	0.7879	0.8308	0.7668	0.7879	0.8414	0.6187	0.1854	0.777
functions.RBFNetwork_MCC_top100_100_0.7476_328	functions.RBFNetwork	-B 5 -S 1 -R 1.0E-8 -M -1 -W 0.1	MCC	top100	100	0.7476	0.821	0.7153	0.7476	0.8279	0.5731	0.2123	0.1721	0.2524	0.7522	0.2478	0.7494	0.5967	[38 0 24] [0 43 0] [29 0 76]	0.7381	0.831	0.752	0.7381	0.8156	0.5532	0.2232	0.747	0.843	0.778	0.747	0.821	0.572	0.216	0.745	0.842	0.77	0.745	0.819	0.569	0.218	0.248	0.7879	0.8308	0.7668	0.7879	0.8414	0.6187	0.1854	0.775
functions.RBFNetwork_MCC_top100_100_0.7476_460	functions.RBFNetwork	-B 5 -S 1 -R 1.0E-8 -M -1 -W 0.1	MCC	top100	100	0.7476	0.821	0.7153	0.7476	0.8279	0.5731	0.2123	0.1721	0.2524	0.7522	0.2478	0.7494	0.5967	[38 0 24] [0 43 0] [29 0 76]	0.7381	0.831	0.752	0.7381	0.8156	0.5532	0.2232	0.741	0.848	0.779	0.741	0.821	0.568	0.219	0.741	0.844	0.773	0.741	0.817	0.563	0.221	0.238	0.7879	0.8308	0.7668	0.7879	0.8414	0.6187	0.1854	0.763
functions.SimpleLogistic_ACC_top30_30_0.7333_285	functions.SimpleLogistic	-I 0 -P -M 500 -H 50 -W 0.0 -A	ACC	top30	30	0.7333	0.8731	0.8043	0.7333	0.7997	0.5379	0.2335	0.2003	0.2667	0.7272	0.2728	0.729	0.5651	[30 0 32] [0 43 0] [24 0 81]	0.7048	0.8587	0.7914	0.7048	0.7739	0.485	0.2606	0.725	0.863	0.806	0.725	0.796	0.53	0.24	0.731	0.866	0.806	0.731	0.8	0.539	0.235	0.259	0.803	0.8589	0.7999	0.803	0.8263	0.6304	0.1854	0.769
functions.SimpleLogistic_ACC_top30_30_0.7333_859	functions.SimpleLogistic	-I 0 -P -M 500 -H 50 -W 0.0 -A	ACC	top30	30	0.7333	0.8731	0.8043	0.7333	0.7997	0.5379	0.2335	0.2003	0.2667	0.7272	0.2728	0.729	0.5651	[30 0 32] [0 43 0] [24 0 81]	0.7048	0.8587	0.7914	0.7048	0.7739	0.485	0.2606	0.733	0.87	0.815	0.733	0.799	0.541	0.234	0.731	0.866	0.807	0.731	0.804	0.541	0.232	0.26	0.803	0.8589	0.7999	0.803	0.8263	0.6304	0.1854	0.773
functions.SimpleLogistic_AUC_top30_30_0.7333_133	functions.SimpleLogistic	-I 0 -M 500 -H 50 -W 0.0 -A	AUC	top30	30	0.7333	0.8731	0.8043	0.7333	0.7997	0.5379	0.2335	0.2003	0.2667	0.7272	0.2728	0.729	0.5651	[30 0 32] [0 43 0] [24 0 81]	0.7048	0.8587	0.7914	0.7048	0.7739	0.485	0.2606	0.73	0.868	0.812	0.73	0.799	0.536	0.236	0.723	0.862	0.802	0.723	0.796	0.528	0.24	0.259	0.803	0.8589	0.7999	0.803	0.8263	0.6304	0.1854	0.767
functions.SimpleLogistic_BER_top30_30_0.7333_296	functions.SimpleLogistic	-I 0 -P -M 500 -H 50 -W 0.0 -A	BER	top30	30	0.7333	0.8731	0.8043	0.7333	0.7997	0.5379	0.2335	0.2003	0.2667	0.7272	0.2728	0.729	0.5651	[30 0 32] [0 43 0] [24 0 81]	0.7048	0.8587	0.7914	0.7048	0.7739	0.485	0.2606	0.726	0.864	0.807	0.726	0.792	0.526	0.241	0.73	0.865	0.808	0.73	0.801	0.538	0.235	0.261	0.803	0.8589	0.7999	0.803	0.8263	0.6304	0.1854	0.775
functions.SimpleLogistic_BER_top30_30_0.7333_897	functions.SimpleLogistic	-I 0 -P -M 500 -H 50 -W 0.0 -A	BER	top30	30	0.7333	0.8731	0.8043	0.7333	0.7997	0.5379	0.2335	0.2003	0.2667	0.7272	0.2728	0.729	0.5651	[30 0 32] [0 43 0] [24 0 81]	0.7048	0.8587	0.7914	0.7048	0.7739	0.485	0.2606	0.732	0.873	0.82	0.732	0.8	0.54	0.234	0.729	0.859	0.8	0.729	0.795	0.531	0.238	0.26	0.803	0.8589	0.7999	0.803	0.8263	0.6304	0.1854	0.767
rules.FURIA_ACC_top75_75_0.8048_790	rules.FURIA	-F 3 -N 2.0 -O 2 -S 1 -p 0 -s 0	ACC	top75	75	0.8048	0.8804	0.8064	0.8048	0.838	0.6617	0.1786	0.162	0.1952	0.8024	0.1976	0.7966	0.6769	[33 0 29] [0 43 0] [12 0 93]	0.8143	0.8955	0.8272	0.8143	0.8586	0.6793	0.1636	0.776	0.843	0.764	0.776	0.831	0.615	0.197	0.78	0.849	0.771	0.78	0.838	0.623	0.191	0.194	0.8182	0.8654	0.8078	0.8182	0.8111	0.6536	0.1854	0.805
rules.FURIA_BER_top75_75_0.8048_185	rules.FURIA	-F 3 -N 2.0 -O 2 -S 1 -p 0 -s 0	BER	top75	75	0.8048	0.8804	0.8064	0.8048	0.838	0.6617	0.1786	0.162	0.1952	0.8024	0.1976	0.7966	0.6769	[33 0 29] [0 43 0] [12 0 93]	0.8143	0.8955	0.8272	0.8143	0.8586	0.6793	0.1636	0.768	0.844	0.762	0.768	0.829	0.608	0.202	0.767	0.839	0.758	0.767	0.824	0.599	0.204	0.192	0.8182	0.8654	0.8078	0.8182	0.8111	0.6536	0.1854	0.809
rules.FURIA_FDR_top75_75_0.8048_467	rules.FURIA	-F 3 -N 2.0 -O 2 -S 1 -p 0 -s 0	FDR	top75	75	0.8048	0.8804	0.8064	0.8048	0.838	0.6617	0.1786	0.162	0.1952	0.8024	0.1976	0.7966	0.6769	[33 0 29] [0 43 0] [12 0 93]	0.8143	0.8955	0.8272	0.8143	0.8586	0.6793	0.1636	0.775	0.844	0.763	0.775	0.831	0.615	0.197	0.774	0.853	0.775	0.774	0.836	0.614	0.195	0.182	0.8182	0.8654	0.8078	0.8182	0.8111	0.6536	0.1854	0.818
bayes.BayesNet_ACC_top75_75_0.7762_583	bayes.BayesNet	-D -Q weka.classifiers.bayes.net.search.local.K2 -- -P 1 -S BAYES -E weka.classifiers.bayes.net.estimate.SimpleEstimator -- -A 0.5	ACC	top75	75	0.7762	0.8748	0.7907	0.7762	0.8703	0.6411	0.1768	0.1297	0.2238	0.8017	0.1983	0.78	0.6511	[49 0 13] [0 43 0] [34 0 71]	0.7952	0.8902	0.8209	0.7952	0.8838	0.6731	0.1605	0.755	0.885	0.829	0.755	0.846	0.598	0.199	0.754	0.889	0.825	0.754	0.848	0.6	0.199	0.216	0.75	0.8778	0.8097	0.75	0.8783	0.607	0.1859	0.781
bayes.BayesNet_ACC_top75_75_0.7762_840	bayes.BayesNet	-D -Q weka.classifiers.bayes.net.search.local.K2 -- -P 1 -S BAYES -E weka.classifiers.bayes.net.estimate.SimpleEstimator -- -A 0.5	ACC	top75	75	0.7762	0.8748	0.7907	0.7762	0.8703	0.6411	0.1768	0.1297	0.2238	0.8017	0.1983	0.78	0.6511	[49 0 13] [0 43 0] [34 0 71]	0.7952	0.8902	0.8209	0.7952	0.8838	0.6731	0.1605	0.754	0.885	0.827	0.754	0.849	0.6	0.198	0.756	0.888	0.821	0.756	0.848	0.603	0.198	0.226	0.75	0.8778	0.8097	0.75	0.8783	0.607	0.1859	0.79
bayes.BayesNet_ACC_top75_75_0.7762_863	bayes.BayesNet	-Q weka.classifiers.bayes.net.search.local.K2 -- -P 1 -S BAYES -E weka.classifiers.bayes.net.estimate.SimpleEstimator -- -A 0.5	ACC	top75	75	0.7762	0.8748	0.7907	0.7762	0.8703	0.6411	0.1768	0.1297	0.2238	0.8017	0.1983	0.78	0.6511	[49 0 13] [0 43 0] [34 0 71]	0.7952	0.8902	0.8209	0.7952	0.8838	0.6731	0.1605	0.746	0.88	0.823	0.746	0.836	0.579	0.209	0.76	0.885	0.817	0.76	0.848	0.607	0.196	0.223	0.75	0.8778	0.8097	0.75	0.8783	0.607	0.1859	0.792
bayes.BayesNet_BER_top75_75_0.7762_465	bayes.BayesNet	-D -Q weka.classifiers.bayes.net.search.local.K2 -- -P 1 -S BAYES -E weka.classifiers.bayes.net.estimate.SimpleEstimator -- -A 0.5	BER	top75	75	0.7762	0.8748	0.7907	0.7762	0.8703	0.6411	0.1768	0.1297	0.2238	0.8017	0.1983	0.78	0.6511	[49 0 13] [0 43 0] [34 0 71]	0.7952	0.8902	0.8209	0.7952	0.8838	0.6731	0.1605	0.752	0.879	0.82	0.752	0.845	0.595	0.201	0.76	0.883	0.818	0.76	0.846	0.605	0.197	0.22	0.75	0.8778	0.8097	0.75	0.8783	0.607	0.1859	0.785
bayes.BayesNet_BER_top75_75_0.7762_626	bayes.BayesNet	-D -Q weka.classifiers.bayes.net.search.local.K2 -- -P 1 -S BAYES -E weka.classifiers.bayes.net.estimate.SimpleEstimator -- -A 0.5	BER	top75	75	0.7762	0.8748	0.7907	0.7762	0.8703	0.6411	0.1768	0.1297	0.2238	0.8017	0.1983	0.78	0.6511	[49 0 13] [0 43 0] [34 0 71]	0.7952	0.8902	0.8209	0.7952	0.8838	0.6731	0.1605	0.751	0.882	0.824	0.751	0.844	0.592	0.203	0.758	0.884	0.816	0.758	0.848	0.604	0.197	0.222	0.75	0.8778	0.8097	0.75	0.8783	0.607	0.1859	0.79
bayes.BayesNet_BER_top75_75_0.7762_789	bayes.BayesNet	-Q weka.classifiers.bayes.net.search.local.K2 -- -P 1 -S BAYES -E weka.classifiers.bayes.net.estimate.SimpleEstimator -- -A 0.5	BER	top75	75	0.7762	0.8748	0.7907	0.7762	0.8703	0.6411	0.1768	0.1297	0.2238	0.8017	0.1983	0.78	0.6511	[49 0 13] [0 43 0] [34 0 71]	0.7952	0.8902	0.8209	0.7952	0.8838	0.6731	0.1605	0.742	0.881	0.828	0.742	0.838	0.576	0.21	0.759	0.888	0.823	0.759	0.85	0.606	0.196	0.218	0.75	0.8778	0.8097	0.75	0.8783	0.607	0.1859	0.787
bayes.BayesNet_FDR_top75_75_0.7762_602	bayes.BayesNet	-D -Q weka.classifiers.bayes.net.search.local.K2 -- -P 1 -S BAYES -E weka.classifiers.bayes.net.estimate.SimpleEstimator -- -A 0.5	FDR	top75	75	0.7762	0.8748	0.7907	0.7762	0.8703	0.6411	0.1768	0.1297	0.2238	0.8017	0.1983	0.78	0.6511	[49 0 13] [0 43 0] [34 0 71]	0.7952	0.8902	0.8209	0.7952	0.8838	0.6731	0.1605	0.749	0.878	0.819	0.749	0.839	0.586	0.206	0.76	0.887	0.822	0.76	0.85	0.607	0.195	0.224	0.75	0.8778	0.8097	0.75	0.8783	0.607	0.1859	0.786
bayes.BayesNet_FDR_top75_75_0.7762_709	bayes.BayesNet	-D -Q weka.classifiers.bayes.net.search.local.K2 -- -P 1 -S BAYES -E weka.classifiers.bayes.net.estimate.SimpleEstimator -- -A 0.5	FDR	top75	75	0.7762	0.8748	0.7907	0.7762	0.8703	0.6411	0.1768	0.1297	0.2238	0.8017	0.1983	0.78	0.6511	[49 0 13] [0 43 0] [34 0 71]	0.7952	0.8902	0.8209	0.7952	0.8838	0.6731	0.1605	0.752	0.884	0.825	0.752	0.845	0.595	0.201	0.764	0.894	0.83	0.764	0.855	0.615	0.191	0.215	0.75	0.8778	0.8097	0.75	0.8783	0.607	0.1859	0.781
bayes.BayesNet_MCC_top75_75_0.7762_350	bayes.BayesNet	-Q weka.classifiers.bayes.net.search.local.K2 -- -P 1 -S BAYES -E weka.classifiers.bayes.net.estimate.SimpleEstimator -- -A 0.5	MCC	top75	75	0.7762	0.8748	0.7907	0.7762	0.8703	0.6411	0.1768	0.1297	0.2238	0.8017	0.1983	0.78	0.6511	[49 0 13] [0 43 0] [34 0 71]	0.7952	0.8902	0.8209	0.7952	0.8838	0.6731	0.1605	0.746	0.879	0.821	0.746	0.837	0.582	0.208	0.77	0.892	0.83	0.77	0.858	0.626	0.186	0.224	0.75	0.8778	0.8097	0.75	0.8783	0.607	0.1859	0.783
trees.RandomForest_AUC_top20_20_0.8524_68	trees.RandomForest	-I 25 -K 0 -S 1	AUC	top20	20	0.8524	0.9391	0.8904	0.8524	0.8939	0.7472	0.1269	0.1061	0.1476	0.8519	0.1481	0.8521	0.7619	[46 0 16] [0 43 0] [15 0 90]	0.8524	0.941	0.8938	0.8524	0.8994	0.7494	0.1241	0.801	0.913	0.865	0.801	0.855	0.66	0.172	0.807	0.918	0.872	0.807	0.862	0.672	0.166	0.149	0.7803	0.9023	0.8566	0.7803	0.848	0.6134	0.1859	0.774
trees.RandomForest_AUC_top20_20_0.8524_749	trees.RandomForest	-I 25 -K 0 -S 1	AUC	top20	20	0.8524	0.9391	0.8904	0.8524	0.8939	0.7472	0.1269	0.1061	0.1476	0.8519	0.1481	0.8521	0.7619	[46 0 16] [0 43 0] [15 0 90]	0.8524	0.941	0.8938	0.8524	0.8994	0.7494	0.1241	0.814	0.923	0.877	0.814	0.865	0.685	0.16	0.805	0.913	0.864	0.805	0.858	0.668	0.169	0.153	0.7803	0.9023	0.8566	0.7803	0.848	0.6134	0.1859	0.769
trees.RandomForest_BER_top20_20_0.8524_846	trees.RandomForest	-I 25 -K 0 -S 1	BER	top20	20	0.8524	0.9391	0.8904	0.8524	0.8939	0.7472	0.1269	0.1061	0.1476	0.8519	0.1481	0.8521	0.7619	[46 0 16] [0 43 0] [15 0 90]	0.8524	0.941	0.8938	0.8524	0.8994	0.7494	0.1241	0.813	0.921	0.875	0.813	0.866	0.684	0.16	0.807	0.916	0.868	0.807	0.858	0.672	0.167	0.144	0.7803	0.9023	0.8566	0.7803	0.848	0.6134	0.1859	0.771
trees.RandomForest_MCC_top20_20_0.8524_480	trees.RandomForest	-I 25 -K 0 -S 1	MCC	top20	20	0.8524	0.9391	0.8904	0.8524	0.8939	0.7472	0.1269	0.1061	0.1476	0.8519	0.1481	0.8521	0.7619	[46 0 16] [0 43 0] [15 0 90]	0.8524	0.941	0.8938	0.8524	0.8994	0.7494	0.1241	0.807	0.917	0.869	0.807	0.863	0.675	0.165	0.814	0.922	0.876	0.814	0.865	0.684	0.16	0.159	0.7803	0.9023	0.8566	0.7803	0.848	0.6134	0.1859	0.765
bayes.BayesNet_MCC_B_40_0.9_361	bayes.BayesNet	-Q weka.classifiers.bayes.net.search.local.K2 -- -P 1 -S BAYES -E weka.classifiers.bayes.net.estimate.SimpleEstimator -- -A 0.5	MCC	B	40	0.9	0.9228	0.8592	0.9	0.9498	0.8409	0.0751	0.0502	0.1	0.9143	0.0857	0.9015	0.8427	[59 0 3] [0 43 0] [18 0 87]	0.8714	0.914	0.8397	0.8714	0.9323	0.7954	0.0981	0.805	0.905	0.852	0.805	0.872	0.675	0.161	0.815	0.915	0.865	0.815	0.878	0.692	0.153	0.161	0.7652	0.8569	0.7972	0.7652	0.8621	0.6034	0.1864	0.807
rules.FURIA_AUC_F_15_0.8857_985	rules.FURIA	-F 3 -N 2.0 -O 2 -S 1 -p 0 -s 0	AUC	F	15	0.8857	0.9471	0.9097	0.8857	0.9106	0.8034	0.1018	0.0894	0.1143	0.885	0.115	0.8844	0.8142	[47 0 15] [0 43 0] [9 0 96]	0.8238	0.886	0.8113	0.8238	0.8708	0.6973	0.1527	0.803	0.87	0.8	0.803	0.845	0.659	0.176	0.815	0.882	0.813	0.815	0.864	0.687	0.161	0.144	0.7803	0.8302	0.7564	0.7803	0.847	0.613	0.1864	0.809
trees.RandomForest_AUC_FB_14_0.9143_587	trees.RandomForest	-I 10 -K 0 -S 1	AUC	FB	14	0.9143	0.9771	0.9557	0.9143	0.9337	0.8529	0.076	0.0663	0.0857	0.9139	0.0861	0.9137	0.8611	[51 0 11] [0 43 0] [7 0 98]	0.8857	0.9592	0.9219	0.8857	0.9272	0.808	0.0935	0.862	0.946	0.908	0.862	0.904	0.768	0.117	0.863	0.946	0.909	0.863	0.91	0.772	0.114	0.111	0.7803	0.8571	0.8002	0.7803	0.847	0.613	0.1864	0.775
bayes.AveragedNDependenceEstimators.A1DE_AUC_BF_29_0.9619_660	bayes.AveragedNDependenceEstimators.A1DE	-F 1 -M 1.0 -W	AUC	BF	29	0.9619	0.9998	0.9996	0.9619	0.984	0.9383	0.027	0.016	0.0381	0.9663	0.0337	0.9623	0.9394	[62 0 0] [0 43 0] [8 0 97]	0.9286	0.9834	0.9741	0.9286	0.959	0.8812	0.0562	0.852	0.945	0.919	0.852	0.896	0.75	0.126	0.852	0.945	0.918	0.852	0.896	0.75	0.126	0.111	0.7348	0.9012	0.8643	0.7348	0.8914	0.604	0.1869	0.87
functions.SimpleLogistic_ACC_top15_15_0.7429_806	functions.SimpleLogistic	-I 0 -M 500 -H 50 -W 0.0	ACC	top15	15	0.7429	0.8676	0.7899	0.7429	0.8037	0.5533	0.2267	0.1963	0.2571	0.736	0.264	0.7374	0.5793	[30 0 32] [0 43 0] [22 0 83]	0.7524	0.8687	0.7961	0.7524	0.8105	0.57	0.2186	0.729	0.861	0.802	0.729	0.791	0.532	0.24	0.739	0.863	0.802	0.739	0.807	0.553	0.227	0.255	0.8106	0.8659	0.831	0.8106	0.8157	0.6385	0.1869	0.758
rules.FURIA_BER_FB_4_0.6571_220	rules.FURIA	-F 3 -N 2.0 -O 2 -S 1 -p 0 -s 0	BER	FB	4	0.6571	0.6935	0.5957	0.6571	0.6986	0.3667	0.3221	0.3014	0.3429	0.5847	0.4153	0.5979	0.4088	[5 0 57] [0 43 0] [15 0 90]	0.681	0.7257	0.6182	0.681	0.7094	0.4127	0.3048	0.68	0.719	0.623	0.68	0.723	0.433	0.298	0.695	0.766	0.67	0.695	0.767	0.475	0.269	0.315	0.7652	0.8399	0.7409	0.7652	0.8611	0.6037	0.1869	0.728
lazy.IB1_ACC_top25_25_0.8905_134	lazy.IB1		ACC	top25	25	0.8905	0.9085	0.843	0.8905	0.9264	0.8141	0.0915	0.0736	0.1095	0.8919	0.1081	0.891	0.8244	[52 0 10] [0 43 0] [13 0 92]	0.8905	0.9112	0.8466	0.8905	0.932	0.8168	0.0888	0.851	0.875	0.798	0.851	0.898	0.748	0.125	0.838	0.863	0.782	0.838	0.889	0.727	0.137	0.114	0.803	0.8121	0.7396	0.803	0.8212	0.6287	0.1879	0.872
lazy.IB1_ACC_top25_25_0.8905_667	lazy.IB1		ACC	top25	25	0.8905	0.9085	0.843	0.8905	0.9264	0.8141	0.0915	0.0736	0.1095	0.8919	0.1081	0.891	0.8244	[52 0 10] [0 43 0] [13 0 92]	0.8905	0.9112	0.8466	0.8905	0.932	0.8168	0.0888	0.851	0.874	0.798	0.851	0.897	0.748	0.126	0.842	0.867	0.788	0.842	0.893	0.736	0.133	0.119	0.803	0.8121	0.7396	0.803	0.8212	0.6287	0.1879	0.871
lazy.IB1_BER_top25_25_0.8905_765	lazy.IB1		BER	top25	25	0.8905	0.9085	0.843	0.8905	0.9264	0.8141	0.0915	0.0736	0.1095	0.8919	0.1081	0.891	0.8244	[52 0 10] [0 43 0] [13 0 92]	0.8905	0.9112	0.8466	0.8905	0.932	0.8168	0.0888	0.854	0.878	0.802	0.854	0.901	0.754	0.122	0.847	0.872	0.796	0.847	0.897	0.742	0.128	0.118	0.803	0.8121	0.7396	0.803	0.8212	0.6287	0.1879	0.869
lazy.IB1_FDR_top25_25_0.8905_538	lazy.IB1		FDR	top25	25	0.8905	0.9085	0.843	0.8905	0.9264	0.8141	0.0915	0.0736	0.1095	0.8919	0.1081	0.891	0.8244	[52 0 10] [0 43 0] [13 0 92]	0.8905	0.9112	0.8466	0.8905	0.932	0.8168	0.0888	0.85	0.873	0.796	0.85	0.895	0.746	0.127	0.845	0.868	0.79	0.845	0.891	0.738	0.132	0.126	0.803	0.8121	0.7396	0.803	0.8212	0.6287	0.1879	0.869
lazy.IB1_MCC_top25_25_0.8905_458	lazy.IB1		MCC	top25	25	0.8905	0.9085	0.843	0.8905	0.9264	0.8141	0.0915	0.0736	0.1095	0.8919	0.1081	0.891	0.8244	[52 0 10] [0 43 0] [13 0 92]	0.8905	0.9112	0.8466	0.8905	0.932	0.8168	0.0888	0.847	0.872	0.794	0.847	0.897	0.742	0.128	0.849	0.873	0.795	0.849	0.897	0.745	0.127	0.119	0.803	0.8121	0.7396	0.803	0.8212	0.6287	0.1879	0.872
lazy.IBkLG_ACC_top25_25_0.8905_546	lazy.IBkLG		ACC	top25	25	0.8905	0.9383	0.9258	0.8905	0.9264	0.8141	0.0915	0.0736	0.1095	0.8919	0.1081	0.891	0.8244	[52 0 10] [0 43 0] [13 0 92]	0.8905	0.9371	0.9255	0.8905	0.932	0.8168	0.0888	0.858	0.907	0.896	0.858	0.904	0.761	0.119	0.845	0.879	0.846	0.845	0.898	0.74	0.128	0.116	0.803	0.8588	0.8721	0.803	0.8212	0.6287	0.1879	0.875
lazy.IBkLG_ACC_top25_25_0.8905_914	lazy.IBkLG		ACC	top25	25	0.8905	0.9383	0.9258	0.8905	0.9264	0.8141	0.0915	0.0736	0.1095	0.8919	0.1081	0.891	0.8244	[52 0 10] [0 43 0] [13 0 92]	0.8905	0.9371	0.9255	0.8905	0.932	0.8168	0.0888	0.85	0.901	0.89	0.85	0.897	0.745	0.127	0.838	0.873	0.839	0.838	0.89	0.727	0.136	0.11	0.803	0.8588	0.8721	0.803	0.8212	0.6287	0.1879	0.87
lazy.IBkLG_AUC_FB_6_0.9095_654	lazy.IBkLG		AUC	FB	6	0.9095	0.9498	0.9413	0.9095	0.9289	0.8447	0.0808	0.0711	0.0905	0.9092	0.0908	0.9087	0.8531	[50 0 12] [0 43 0] [7 0 98]	0.8952	0.9435	0.9332	0.8952	0.9229	0.8203	0.0909	0.862	0.911	0.9	0.862	0.9	0.765	0.119	0.852	0.889	0.859	0.852	0.89	0.747	0.129	0.109	0.7727	0.8212	0.8346	0.7727	0.8515	0.6085	0.1879	0.868
lazy.IBkLG_AUC_FB_6_0.9095_823	lazy.IBkLG		AUC	FB	6	0.9095	0.9498	0.9413	0.9095	0.9289	0.8447	0.0808	0.0711	0.0905	0.9092	0.0908	0.9087	0.8531	[50 0 12] [0 43 0] [7 0 98]	0.8952	0.9435	0.9332	0.8952	0.9229	0.8203	0.0909	0.862	0.912	0.9	0.862	0.898	0.765	0.12	0.858	0.889	0.859	0.858	0.895	0.758	0.123	0.112	0.7727	0.8212	0.8346	0.7727	0.8515	0.6085	0.1879	0.869
lazy.IBkLG_AUC_top25_25_0.8905_220	lazy.IBkLG		AUC	top25	25	0.8905	0.9383	0.9258	0.8905	0.9264	0.8141	0.0915	0.0736	0.1095	0.8919	0.1081	0.891	0.8244	[52 0 10] [0 43 0] [13 0 92]	0.8905	0.9371	0.9255	0.8905	0.932	0.8168	0.0888	0.85	0.9	0.888	0.85	0.898	0.747	0.126	0.847	0.883	0.85	0.847	0.898	0.743	0.127	0.122	0.803	0.8588	0.8721	0.803	0.8212	0.6287	0.1879	0.867
lazy.IBkLG_AUC_top25_25_0.8905_776	lazy.IBkLG		AUC	top25	25	0.8905	0.9383	0.9258	0.8905	0.9264	0.8141	0.0915	0.0736	0.1095	0.8919	0.1081	0.891	0.8244	[52 0 10] [0 43 0] [13 0 92]	0.8905	0.9371	0.9255	0.8905	0.932	0.8168	0.0888	0.844	0.895	0.882	0.844	0.895	0.738	0.13	0.843	0.882	0.851	0.843	0.893	0.735	0.132	0.12	0.803	0.8588	0.8721	0.803	0.8212	0.6287	0.1879	0.875
lazy.IBkLG_BER_top25_25_0.8905_799	lazy.IBkLG		BER	top25	25	0.8905	0.9383	0.9258	0.8905	0.9264	0.8141	0.0915	0.0736	0.1095	0.8919	0.1081	0.891	0.8244	[52 0 10] [0 43 0] [13 0 92]	0.8905	0.9371	0.9255	0.8905	0.932	0.8168	0.0888	0.847	0.9	0.888	0.847	0.895	0.742	0.129	0.844	0.883	0.851	0.844	0.892	0.737	0.132	0.113	0.803	0.8588	0.8721	0.803	0.8212	0.6287	0.1879	0.872
lazy.IBkLG_BER_top25_25_0.8905_845	lazy.IBkLG		BER	top25	25	0.8905	0.9383	0.9258	0.8905	0.9264	0.8141	0.0915	0.0736	0.1095	0.8919	0.1081	0.891	0.8244	[52 0 10] [0 43 0] [13 0 92]	0.8905	0.9371	0.9255	0.8905	0.932	0.8168	0.0888	0.852	0.905	0.893	0.852	0.9	0.752	0.124	0.845	0.885	0.854	0.845	0.896	0.74	0.13	0.115	0.803	0.8588	0.8721	0.803	0.8212	0.6287	0.1879	0.867
lazy.IBkLG_FDR_top25_25_0.8905_447	lazy.IBkLG		FDR	top25	25	0.8905	0.9383	0.9258	0.8905	0.9264	0.8141	0.0915	0.0736	0.1095	0.8919	0.1081	0.891	0.8244	[52 0 10] [0 43 0] [13 0 92]	0.8905	0.9371	0.9255	0.8905	0.932	0.8168	0.0888	0.852	0.901	0.889	0.852	0.898	0.75	0.125	0.845	0.885	0.851	0.845	0.894	0.74	0.13	0.116	0.803	0.8588	0.8721	0.803	0.8212	0.6287	0.1879	0.879
lazy.IBkLG_FDR_top25_25_0.8905_807	lazy.IBkLG		FDR	top25	25	0.8905	0.9383	0.9258	0.8905	0.9264	0.8141	0.0915	0.0736	0.1095	0.8919	0.1081	0.891	0.8244	[52 0 10] [0 43 0] [13 0 92]	0.8905	0.9371	0.9255	0.8905	0.932	0.8168	0.0888	0.846	0.899	0.888	0.846	0.894	0.738	0.13	0.855	0.888	0.856	0.855	0.902	0.755	0.121	0.121	0.803	0.8588	0.8721	0.803	0.8212	0.6287	0.1879	0.87
lazy.IBkLG_MCC_top25_25_0.8905_499	lazy.IBkLG		MCC	top25	25	0.8905	0.9383	0.9258	0.8905	0.9264	0.8141	0.0915	0.0736	0.1095	0.8919	0.1081	0.891	0.8244	[52 0 10] [0 43 0] [13 0 92]	0.8905	0.9371	0.9255	0.8905	0.932	0.8168	0.0888	0.847	0.898	0.886	0.847	0.896	0.743	0.129	0.846	0.883	0.853	0.846	0.896	0.741	0.129	0.115	0.803	0.8588	0.8721	0.803	0.8212	0.6287	0.1879	0.872
lazy.IBkLG_MCC_top25_25_0.8905_579	lazy.IBkLG		MCC	top25	25	0.8905	0.9383	0.9258	0.8905	0.9264	0.8141	0.0915	0.0736	0.1095	0.8919	0.1081	0.891	0.8244	[52 0 10] [0 43 0] [13 0 92]	0.8905	0.9371	0.9255	0.8905	0.932	0.8168	0.0888	0.85	0.9	0.888	0.85	0.899	0.747	0.126	0.846	0.882	0.853	0.846	0.894	0.74	0.13	0.117	0.803	0.8588	0.8721	0.803	0.8212	0.6287	0.1879	0.868
lazy.IBk_ACC_top25_25_0.8905_415	lazy.IBk	-K 1 -W 0 -A "weka.core.neighboursearch.LinearNNSearch -A \"weka.core.EuclideanDistance -R first-last\""	ACC	top25	25	0.8905	0.9085	0.843	0.8905	0.9264	0.8141	0.0915	0.0736	0.1095	0.8919	0.1081	0.891	0.8244	[52 0 10] [0 43 0] [13 0 92]	0.8905	0.9112	0.8466	0.8905	0.932	0.8168	0.0888	0.85	0.873	0.797	0.85	0.895	0.745	0.127	0.837	0.863	0.802	0.837	0.892	0.727	0.135	0.12	0.803	0.8121	0.7396	0.803	0.8212	0.6287	0.1879	0.869
lazy.IBk_ACC_top50_50_0.9_482	lazy.IBk	-K 1 -W 0 -A "weka.core.neighboursearch.LinearNNSearch -A \"weka.core.ManhattanDistance -D -R first-last\""	ACC	top50	50	0.9	0.9152	0.854	0.9	0.9304	0.8294	0.0848	0.0696	0.1	0.9004	0.0996	0.9002	0.8392	[52 0 10] [0 43 0] [11 0 94]	0.8952	0.9118	0.8484	0.8952	0.9284	0.8217	0.0882	0.852	0.873	0.797	0.852	0.895	0.747	0.127	0.855	0.883	0.824	0.855	0.903	0.757	0.121	0.114	0.803	0.8121	0.7396	0.803	0.8212	0.6287	0.1879	0.882
lazy.IBk_AUC_top25_25_0.8905_70	lazy.IBk	-K 1 -W 0 -A "weka.core.neighboursearch.LinearNNSearch -A \"weka.core.EuclideanDistance -R first-last\""	AUC	top25	25	0.8905	0.9085	0.843	0.8905	0.9264	0.8141	0.0915	0.0736	0.1095	0.8919	0.1081	0.891	0.8244	[52 0 10] [0 43 0] [13 0 92]	0.8905	0.9112	0.8466	0.8905	0.932	0.8168	0.0888	0.853	0.876	0.802	0.853	0.9	0.751	0.124	0.838	0.864	0.8	0.838	0.889	0.726	0.136	0.115	0.803	0.8121	0.7396	0.803	0.8212	0.6287	0.1879	0.869
lazy.IBk_BER_top25_25_0.8905_584	lazy.IBk	-K 1 -W 0 -A "weka.core.neighboursearch.LinearNNSearch -A \"weka.core.EuclideanDistance -R first-last\""	BER	top25	25	0.8905	0.9085	0.843	0.8905	0.9264	0.8141	0.0915	0.0736	0.1095	0.8919	0.1081	0.891	0.8244	[52 0 10] [0 43 0] [13 0 92]	0.8905	0.9112	0.8466	0.8905	0.932	0.8168	0.0888	0.849	0.872	0.796	0.849	0.894	0.743	0.128	0.841	0.873	0.809	0.841	0.891	0.731	0.134	0.115	0.803	0.8121	0.7396	0.803	0.8212	0.6287	0.1879	0.871
lazy.IBk_BER_top50_50_0.9_657	lazy.IBk	-K 1 -W 0 -A "weka.core.neighboursearch.LinearNNSearch -A \"weka.core.ManhattanDistance -D -R first-last\""	BER	top50	50	0.9	0.9152	0.854	0.9	0.9304	0.8294	0.0848	0.0696	0.1	0.9004	0.0996	0.9002	0.8392	[52 0 10] [0 43 0] [11 0 94]	0.8952	0.9118	0.8484	0.8952	0.9284	0.8217	0.0882	0.856	0.879	0.804	0.856	0.902	0.756	0.121	0.857	0.88	0.819	0.857	0.906	0.762	0.119	0.111	0.803	0.8121	0.7396	0.803	0.8212	0.6287	0.1879	0.886
lazy.IBk_BER_top50_50_0.9_751	lazy.IBk	-K 1 -W 0 -A "weka.core.neighboursearch.LinearNNSearch -A \"weka.core.ManhattanDistance -D -R first-last\""	BER	top50	50	0.9	0.9152	0.854	0.9	0.9304	0.8294	0.0848	0.0696	0.1	0.9004	0.0996	0.9002	0.8392	[52 0 10] [0 43 0] [11 0 94]	0.8952	0.9118	0.8484	0.8952	0.9284	0.8217	0.0882	0.852	0.875	0.8	0.852	0.898	0.749	0.125	0.844	0.867	0.803	0.844	0.892	0.737	0.132	0.109	0.803	0.8121	0.7396	0.803	0.8212	0.6287	0.1879	0.883
lazy.IBk_FDR_top25_25_0.8905_195	lazy.IBk	-K 1 -W 0 -A "weka.core.neighboursearch.LinearNNSearch -A \"weka.core.EuclideanDistance -R first-last\""	FDR	top25	25	0.8905	0.9085	0.843	0.8905	0.9264	0.8141	0.0915	0.0736	0.1095	0.8919	0.1081	0.891	0.8244	[52 0 10] [0 43 0] [13 0 92]	0.8905	0.9112	0.8466	0.8905	0.932	0.8168	0.0888	0.839	0.865	0.784	0.839	0.892	0.729	0.135	0.848	0.873	0.81	0.848	0.895	0.743	0.129	0.121	0.803	0.8121	0.7396	0.803	0.8212	0.6287	0.1879	0.868
lazy.IBk_FDR_top25_25_0.8905_748	lazy.IBk	-K 1 -W 0 -A "weka.core.neighboursearch.LinearNNSearch -A \"weka.core.EuclideanDistance -R first-last\""	FDR	top25	25	0.8905	0.9085	0.843	0.8905	0.9264	0.8141	0.0915	0.0736	0.1095	0.8919	0.1081	0.891	0.8244	[52 0 10] [0 43 0] [13 0 92]	0.8905	0.9112	0.8466	0.8905	0.932	0.8168	0.0888	0.836	0.863	0.781	0.836	0.891	0.725	0.137	0.834	0.861	0.798	0.834	0.887	0.721	0.139	0.122	0.803	0.8121	0.7396	0.803	0.8212	0.6287	0.1879	0.87
lazy.IBk_FDR_top50_50_0.9_296	lazy.IBk	-K 1 -W 0 -A "weka.core.neighboursearch.LinearNNSearch -A \"weka.core.ManhattanDistance -D -R first-last\""	FDR	top50	50	0.9	0.9152	0.854	0.9	0.9304	0.8294	0.0848	0.0696	0.1	0.9004	0.0996	0.9002	0.8392	[52 0 10] [0 43 0] [11 0 94]	0.8952	0.9118	0.8484	0.8952	0.9284	0.8217	0.0882	0.863	0.886	0.813	0.863	0.908	0.771	0.114	0.854	0.88	0.82	0.854	0.9	0.755	0.123	0.109	0.803	0.8121	0.7396	0.803	0.8212	0.6287	0.1879	0.879
lazy.IBk_FDR_top50_50_0.9_401	lazy.IBk	-K 1 -W 0 -A "weka.core.neighboursearch.LinearNNSearch -A \"weka.core.ManhattanDistance -D -R first-last\""	FDR	top50	50	0.9	0.9152	0.854	0.9	0.9304	0.8294	0.0848	0.0696	0.1	0.9004	0.0996	0.9002	0.8392	[52 0 10] [0 43 0] [11 0 94]	0.8952	0.9118	0.8484	0.8952	0.9284	0.8217	0.0882	0.854	0.876	0.8	0.854	0.898	0.752	0.124	0.853	0.872	0.811	0.853	0.9	0.752	0.124	0.108	0.803	0.8121	0.7396	0.803	0.8212	0.6287	0.1879	0.881
lazy.IBk_MCC_top25_25_0.8905_691	lazy.IBk	-K 1 -W 0 -A "weka.core.neighboursearch.LinearNNSearch -A \"weka.core.EuclideanDistance -R first-last\""	MCC	top25	25	0.8905	0.9085	0.843	0.8905	0.9264	0.8141	0.0915	0.0736	0.1095	0.8919	0.1081	0.891	0.8244	[52 0 10] [0 43 0] [13 0 92]	0.8905	0.9112	0.8466	0.8905	0.932	0.8168	0.0888	0.851	0.875	0.8	0.851	0.899	0.748	0.125	0.839	0.862	0.799	0.839	0.89	0.73	0.135	0.119	0.803	0.8121	0.7396	0.803	0.8212	0.6287	0.1879	0.872
lazy.IBk_MCC_top25_25_0.8905_863	lazy.IBk	-K 1 -W 0 -A "weka.core.neighboursearch.LinearNNSearch -A \"weka.core.EuclideanDistance -R first-last\""	MCC	top25	25	0.8905	0.9085	0.843	0.8905	0.9264	0.8141	0.0915	0.0736	0.1095	0.8919	0.1081	0.891	0.8244	[52 0 10] [0 43 0] [13 0 92]	0.8905	0.9112	0.8466	0.8905	0.932	0.8168	0.0888	0.853	0.878	0.803	0.853	0.903	0.753	0.122	0.838	0.862	0.798	0.838	0.887	0.726	0.138	0.127	0.803	0.8121	0.7396	0.803	0.8212	0.6287	0.1879	0.873
lazy.IBk_MCC_top50_50_0.9_732	lazy.IBk	-K 1 -W 0 -A "weka.core.neighboursearch.LinearNNSearch -A \"weka.core.ManhattanDistance -D -R first-last\""	MCC	top50	50	0.9	0.9152	0.854	0.9	0.9304	0.8294	0.0848	0.0696	0.1	0.9004	0.0996	0.9002	0.8392	[52 0 10] [0 43 0] [11 0 94]	0.8952	0.9118	0.8484	0.8952	0.9284	0.8217	0.0882	0.853	0.876	0.802	0.853	0.898	0.75	0.124	0.849	0.873	0.812	0.849	0.895	0.743	0.128	0.108	0.803	0.8121	0.7396	0.803	0.8212	0.6287	0.1879	0.878
lazy.IBk_MCC_top50_50_0.9_840	lazy.IBk	-K 1 -W 0 -A "weka.core.neighboursearch.LinearNNSearch -A \"weka.core.ManhattanDistance -D -R first-last\""	MCC	top50	50	0.9	0.9152	0.854	0.9	0.9304	0.8294	0.0848	0.0696	0.1	0.9004	0.0996	0.9002	0.8392	[52 0 10] [0 43 0] [11 0 94]	0.8952	0.9118	0.8484	0.8952	0.9284	0.8217	0.0882	0.853	0.878	0.804	0.853	0.903	0.754	0.122	0.86	0.883	0.826	0.86	0.905	0.764	0.118	0.107	0.803	0.8121	0.7396	0.803	0.8212	0.6287	0.1879	0.882
functions.Logistic_BER_top15_15_0.7476_565	functions.Logistic	-R 1.0E-8 -M -1 -num-decimal-places 4	BER	top15	15	0.7476	0.8746	0.8122	0.7476	0.8113	0.5634	0.2206	0.1887	0.2524	0.7426	0.2574	0.7441	0.589	[32 0 30] [0 43 0] [23 0 82]	0.7429	0.8736	0.8156	0.7429	0.8037	0.5533	0.2267	0.748	0.873	0.82	0.748	0.813	0.566	0.22	0.73	0.861	0.801	0.73	0.801	0.539	0.234	0.241	0.7576	0.8747	0.8158	0.7576	0.8646	0.6026	0.1889	0.779
lazy.IBk_ACC_top30_30_0.8286_726	lazy.IBk	-K 1 -W 0 -A "weka.core.neighboursearch.LinearNNSearch -A \"weka.core.ChebyshevDistance -R first-last\""	ACC	top30	30	0.8286	0.8549	0.7665	0.8286	0.8811	0.7082	0.1451	0.1189	0.1714	0.8298	0.1702	0.8291	0.7248	[45 0 17] [0 43 0] [19 0 86]	0.8381	0.8644	0.7792	0.8381	0.8907	0.7258	0.1356	0.805	0.836	0.746	0.805	0.866	0.671	0.165	0.798	0.828	0.756	0.798	0.862	0.659	0.17	0.163	0.7955	0.8111	0.7379	0.7955	0.8268	0.6202	0.1889	0.535
lazy.IBk_ACC_top30_30_0.8286_936	lazy.IBk	-K 1 -W 0 -A "weka.core.neighboursearch.LinearNNSearch -A \"weka.core.ChebyshevDistance -R first-last\""	ACC	top30	30	0.8286	0.8549	0.7665	0.8286	0.8811	0.7082	0.1451	0.1189	0.1714	0.8298	0.1702	0.8291	0.7248	[45 0 17] [0 43 0] [19 0 86]	0.8381	0.8644	0.7792	0.8381	0.8907	0.7258	0.1356	0.805	0.837	0.75	0.805	0.869	0.672	0.163	0.805	0.843	0.772	0.805	0.869	0.673	0.163	0.155	0.7955	0.8111	0.7379	0.7955	0.8268	0.6202	0.1889	0.528
lazy.IBk_AUC_top30_30_0.8286_900	lazy.IBk	-K 1 -W 0 -A "weka.core.neighboursearch.LinearNNSearch -A \"weka.core.ChebyshevDistance -R first-last\""	AUC	top30	30	0.8286	0.8549	0.7665	0.8286	0.8811	0.7082	0.1451	0.1189	0.1714	0.8298	0.1702	0.8291	0.7248	[45 0 17] [0 43 0] [19 0 86]	0.8381	0.8644	0.7792	0.8381	0.8907	0.7258	0.1356	0.809	0.839	0.75	0.809	0.868	0.677	0.161	0.803	0.832	0.761	0.803	0.866	0.668	0.166	0.163	0.7955	0.8111	0.7379	0.7955	0.8268	0.6202	0.1889	0.537
lazy.IBk_BER_top30_30_0.8286_226	lazy.IBk	-K 1 -W 0 -A "weka.core.neighboursearch.LinearNNSearch -A \"weka.core.ChebyshevDistance -R first-last\""	BER	top30	30	0.8286	0.8549	0.7665	0.8286	0.8811	0.7082	0.1451	0.1189	0.1714	0.8298	0.1702	0.8291	0.7248	[45 0 17] [0 43 0] [19 0 86]	0.8381	0.8644	0.7792	0.8381	0.8907	0.7258	0.1356	0.807	0.838	0.748	0.807	0.869	0.675	0.162	0.807	0.838	0.769	0.807	0.868	0.674	0.163	0.161	0.7955	0.8111	0.7379	0.7955	0.8268	0.6202	0.1889	0.532
lazy.IBk_BER_top30_30_0.8286_796	lazy.IBk	-K 1 -W 0 -A "weka.core.neighboursearch.LinearNNSearch -A \"weka.core.ChebyshevDistance -R first-last\""	BER	top30	30	0.8286	0.8549	0.7665	0.8286	0.8811	0.7082	0.1451	0.1189	0.1714	0.8298	0.1702	0.8291	0.7248	[45 0 17] [0 43 0] [19 0 86]	0.8381	0.8644	0.7792	0.8381	0.8907	0.7258	0.1356	0.812	0.842	0.753	0.812	0.872	0.684	0.158	0.812	0.845	0.774	0.812	0.871	0.683	0.159	0.158	0.7955	0.8111	0.7379	0.7955	0.8268	0.6202	0.1889	0.539
lazy.IBk_FDR_top30_30_0.8286_555	lazy.IBk	-K 1 -W 0 -A "weka.core.neighboursearch.LinearNNSearch -A \"weka.core.ChebyshevDistance -R first-last\""	FDR	top30	30	0.8286	0.8549	0.7665	0.8286	0.8811	0.7082	0.1451	0.1189	0.1714	0.8298	0.1702	0.8291	0.7248	[45 0 17] [0 43 0] [19 0 86]	0.8381	0.8644	0.7792	0.8381	0.8907	0.7258	0.1356	0.81	0.839	0.752	0.81	0.868	0.678	0.161	0.807	0.836	0.763	0.807	0.862	0.67	0.166	0.153	0.7955	0.8111	0.7379	0.7955	0.8268	0.6202	0.1889	0.535
lazy.IBk_MCC_top30_30_0.8286_573	lazy.IBk	-K 1 -W 0 -A "weka.core.neighboursearch.LinearNNSearch -A \"weka.core.ChebyshevDistance -R first-last\""	MCC	top30	30	0.8286	0.8549	0.7665	0.8286	0.8811	0.7082	0.1451	0.1189	0.1714	0.8298	0.1702	0.8291	0.7248	[45 0 17] [0 43 0] [19 0 86]	0.8381	0.8644	0.7792	0.8381	0.8907	0.7258	0.1356	0.807	0.838	0.751	0.807	0.869	0.674	0.162	0.796	0.829	0.761	0.796	0.861	0.655	0.171	0.16	0.7955	0.8111	0.7379	0.7955	0.8268	0.6202	0.1889	0.532
trees.HoeffdingTree_MCC_F_14_0.8238_482	trees.HoeffdingTree	-L 2 -S 1 -E 1.0E-7 -H 0.05 -M 0.01 -G 200.0 -N 0.0	MCC	F	14	0.8238	0.8722	0.7739	0.8238	0.8847	0.704	0.1458	0.1153	0.1762	0.8293	0.1707	0.8255	0.7193	[47 0 15] [0 43 0] [22 0 83]	0.781	0.8726	0.7759	0.781	0.8557	0.6326	0.1817	0.768	0.882	0.813	0.768	0.856	0.623	0.188	0.773	0.88	0.809	0.773	0.851	0.623	0.188	0.219	0.7576	0.8838	0.846	0.7576	0.8636	0.6017	0.1894	0.765
trees.FT_AUC_top100_100_0.8524_788	trees.FT	-I 15 -F 0 -M 15 -W 0.0	AUC	top100	100	0.8524	0.9191	0.8711	0.8524	0.9002	0.7492	0.1237	0.0998	0.1476	0.8529	0.1471	0.8525	0.7635	[48 0 14] [0 43 0] [16 1 88]	0.8238	0.8694	0.7798	0.8238	0.8772	0.6993	0.1495	0.828	0.893	0.826	0.828	0.884	0.711	0.144	0.834	0.9	0.839	0.834	0.884	0.72	0.141	0.139	0.7727	0.8358	0.7516	0.7727	0.8475	0.6028	0.1899	0.813
trees.FT_FDR_top100_100_0.8524_956	trees.FT	-I 15 -F 0 -M 15 -W 0.0	FDR	top100	100	0.8524	0.9191	0.8711	0.8524	0.9002	0.7492	0.1237	0.0998	0.1476	0.8529	0.1471	0.8525	0.7635	[48 0 14] [0 43 0] [16 1 88]	0.8238	0.8694	0.7798	0.8238	0.8772	0.6993	0.1495	0.833	0.896	0.834	0.833	0.889	0.721	0.139	0.837	0.903	0.846	0.837	0.888	0.726	0.137	0.135	0.7727	0.8358	0.7516	0.7727	0.8475	0.6028	0.1899	0.811
functions.SimpleLogistic_ACC_top50_50_0.7476_287	functions.SimpleLogistic	-I 0 -P -M 500 -H 50 -W 0.0 -A	ACC	top50	50	0.7476	0.8722	0.8062	0.7476	0.8113	0.5634	0.2206	0.1887	0.2524	0.7426	0.2574	0.7441	0.589	[32 0 30] [0 43 0] [23 0 82]	0.7429	0.8712	0.8129	0.7429	0.8037	0.5533	0.2267	0.723	0.861	0.806	0.723	0.79	0.524	0.244	0.732	0.865	0.803	0.732	0.802	0.542	0.233	0.25	0.8106	0.8708	0.8205	0.8106	0.8076	0.6362	0.1909	0.781
functions.SimpleLogistic_ACC_top50_50_0.7476_346	functions.SimpleLogistic	-I 0 -M 500 -H 50 -W 0.0 -A	ACC	top50	50	0.7476	0.8722	0.8062	0.7476	0.8113	0.5634	0.2206	0.1887	0.2524	0.7426	0.2574	0.7441	0.589	[32 0 30] [0 43 0] [23 0 82]	0.7429	0.8712	0.8129	0.7429	0.8037	0.5533	0.2267	0.735	0.867	0.809	0.735	0.803	0.546	0.231	0.746	0.869	0.809	0.746	0.809	0.565	0.222	0.251	0.8106	0.8708	0.8205	0.8106	0.8076	0.6362	0.1909	0.77
functions.SimpleLogistic_ACC_top50_50_0.7476_641	functions.SimpleLogistic	-I 0 -M 500 -H 50 -W 0.0 -A	ACC	top50	50	0.7476	0.8722	0.8062	0.7476	0.8113	0.5634	0.2206	0.1887	0.2524	0.7426	0.2574	0.7441	0.589	[32 0 30] [0 43 0] [23 0 82]	0.7429	0.8712	0.8129	0.7429	0.8037	0.5533	0.2267	0.736	0.865	0.809	0.736	0.804	0.548	0.23	0.743	0.872	0.815	0.743	0.808	0.559	0.225	0.244	0.8106	0.8708	0.8205	0.8106	0.8076	0.6362	0.1909	0.789
functions.SimpleLogistic_ACC_top50_50_0.7476_930	functions.SimpleLogistic	-I 0 -P -M 500 -H 50 -W 0.0 -A	ACC	top50	50	0.7476	0.8722	0.8062	0.7476	0.8113	0.5634	0.2206	0.1887	0.2524	0.7426	0.2574	0.7441	0.589	[32 0 30] [0 43 0] [23 0 82]	0.7429	0.8712	0.8129	0.7429	0.8037	0.5533	0.2267	0.73	0.866	0.809	0.73	0.796	0.537	0.237	0.739	0.866	0.806	0.739	0.806	0.554	0.228	0.257	0.8106	0.8708	0.8205	0.8106	0.8076	0.6362	0.1909	0.781
functions.SimpleLogistic_AUC_top50_50_0.7476_256	functions.SimpleLogistic	-I 0 -M 500 -H 50 -W 0.0 -A	AUC	top50	50	0.7476	0.8722	0.8062	0.7476	0.8113	0.5634	0.2206	0.1887	0.2524	0.7426	0.2574	0.7441	0.589	[32 0 30] [0 43 0] [23 0 82]	0.7429	0.8712	0.8129	0.7429	0.8037	0.5533	0.2267	0.729	0.863	0.806	0.729	0.795	0.534	0.238	0.736	0.866	0.805	0.736	0.802	0.546	0.231	0.253	0.8106	0.8708	0.8205	0.8106	0.8076	0.6362	0.1909	0.785
functions.SimpleLogistic_BER_top50_50_0.7476_49	functions.SimpleLogistic	-I 0 -P -M 500 -H 50 -W 0.0 -A	BER	top50	50	0.7476	0.8722	0.8062	0.7476	0.8113	0.5634	0.2206	0.1887	0.2524	0.7426	0.2574	0.7441	0.589	[32 0 30] [0 43 0] [23 0 82]	0.7429	0.8712	0.8129	0.7429	0.8037	0.5533	0.2267	0.732	0.861	0.801	0.732	0.801	0.542	0.233	0.734	0.861	0.804	0.734	0.801	0.541	0.233	0.249	0.8106	0.8708	0.8205	0.8106	0.8076	0.6362	0.1909	0.779
functions.SimpleLogistic_BER_top50_50_0.7476_709	functions.SimpleLogistic	-I 0 -P -M 500 -H 50 -W 0.0 -A	BER	top50	50	0.7476	0.8722	0.8062	0.7476	0.8113	0.5634	0.2206	0.1887	0.2524	0.7426	0.2574	0.7441	0.589	[32 0 30] [0 43 0] [23 0 82]	0.7429	0.8712	0.8129	0.7429	0.8037	0.5533	0.2267	0.733	0.868	0.811	0.733	0.799	0.541	0.234	0.741	0.869	0.811	0.741	0.806	0.557	0.226	0.248	0.8106	0.8708	0.8205	0.8106	0.8076	0.6362	0.1909	0.78
lazy.IBk_ACC_F_25_0.9524_974	lazy.IBk	-K 1 -W 0 -A "weka.core.neighboursearch.LinearNNSearch -A \"weka.core.ManhattanDistance -D -R first-last\""	ACC	F	25	0.9524	0.9593	0.9268	0.9524	0.9662	0.9186	0.0407	0.0338	0.0476	0.9524	0.0476	0.9524	0.9233	[57 0 5] [0 43 0] [5 0 100]	0.9571	0.9627	0.9332	0.9571	0.9682	0.9266	0.0373	0.896	0.911	0.852	0.896	0.926	0.825	0.089	0.895	0.909	0.86	0.895	0.922	0.823	0.091	0.082	0.7727	0.8086	0.7284	0.7727	0.8444	0.6021	0.1914	0.907
lazy.KStar_ACC_top20_20_0.881_506	lazy.KStar	-B 20 -M a	ACC	top20	20	0.881	0.9526	0.9225	0.881	0.9142	0.7961	0.1024	0.0858	0.119	0.8806	0.1194	0.8808	0.808	[49 0 13] [0 43 0] [12 0 93]	0.8762	0.9539	0.9264	0.8762	0.9094	0.7876	0.1072	0.842	0.93	0.895	0.842	0.89	0.734	0.134	0.842	0.928	0.892	0.842	0.886	0.731	0.136	0.127	0.7727	0.9072	0.8897	0.7727	0.8434	0.6022	0.1919	0.878
lazy.KStar_ACC_top20_20_0.881_829	lazy.KStar	-B 20 -M n	ACC	top20	20	0.881	0.9526	0.9225	0.881	0.9142	0.7961	0.1024	0.0858	0.119	0.8806	0.1194	0.8808	0.808	[49 0 13] [0 43 0] [12 0 93]	0.8762	0.9539	0.9264	0.8762	0.9094	0.7876	0.1072	0.852	0.936	0.905	0.852	0.895	0.75	0.126	0.844	0.93	0.892	0.844	0.895	0.737	0.131	0.12	0.7727	0.9072	0.8897	0.7727	0.8434	0.6022	0.1919	0.878
lazy.KStar_AUC_top20_20_0.881_466	lazy.KStar	-B 20 -M n	AUC	top20	20	0.881	0.9526	0.9225	0.881	0.9142	0.7961	0.1024	0.0858	0.119	0.8806	0.1194	0.8808	0.808	[49 0 13] [0 43 0] [12 0 93]	0.8762	0.9539	0.9264	0.8762	0.9094	0.7876	0.1072	0.838	0.926	0.889	0.838	0.883	0.724	0.139	0.835	0.928	0.894	0.835	0.883	0.72	0.141	0.119	0.7727	0.9072	0.8897	0.7727	0.8434	0.6022	0.1919	0.874
lazy.KStar_BER_top20_20_0.881_471	lazy.KStar	-B 20 -M a	BER	top20	20	0.881	0.9526	0.9225	0.881	0.9142	0.7961	0.1024	0.0858	0.119	0.8806	0.1194	0.8808	0.808	[49 0 13] [0 43 0] [12 0 93]	0.8762	0.9539	0.9264	0.8762	0.9094	0.7876	0.1072	0.845	0.931	0.895	0.845	0.892	0.738	0.132	0.848	0.931	0.896	0.848	0.892	0.741	0.13	0.126	0.7727	0.9072	0.8897	0.7727	0.8434	0.6022	0.1919	0.874
lazy.KStar_BER_top20_20_0.881_580	lazy.KStar	-B 20 -M m	BER	top20	20	0.881	0.9526	0.9225	0.881	0.9142	0.7961	0.1024	0.0858	0.119	0.8806	0.1194	0.8808	0.808	[49 0 13] [0 43 0] [12 0 93]	0.8762	0.9539	0.9264	0.8762	0.9094	0.7876	0.1072	0.847	0.932	0.896	0.847	0.891	0.742	0.131	0.843	0.933	0.899	0.843	0.891	0.735	0.133	0.118	0.7727	0.9072	0.8897	0.7727	0.8434	0.6022	0.1919	0.881
lazy.KStar_BER_top20_20_0.881_642	lazy.KStar	-B 20 -M n	BER	top20	20	0.881	0.9526	0.9225	0.881	0.9142	0.7961	0.1024	0.0858	0.119	0.8806	0.1194	0.8808	0.808	[49 0 13] [0 43 0] [12 0 93]	0.8762	0.9539	0.9264	0.8762	0.9094	0.7876	0.1072	0.849	0.938	0.906	0.849	0.896	0.746	0.128	0.842	0.93	0.895	0.842	0.889	0.732	0.134	0.12	0.7727	0.9072	0.8897	0.7727	0.8434	0.6022	0.1919	0.879
lazy.KStar_BER_top20_20_0.881_911	lazy.KStar	-B 20 -M n	BER	top20	20	0.881	0.9526	0.9225	0.881	0.9142	0.7961	0.1024	0.0858	0.119	0.8806	0.1194	0.8808	0.808	[49 0 13] [0 43 0] [12 0 93]	0.8762	0.9539	0.9264	0.8762	0.9094	0.7876	0.1072	0.854	0.94	0.91	0.854	0.899	0.752	0.123	0.844	0.926	0.889	0.844	0.889	0.736	0.133	0.121	0.7727	0.9072	0.8897	0.7727	0.8434	0.6022	0.1919	0.873
lazy.KStar_FDR_top20_20_0.881_409	lazy.KStar	-B 20 -M a	FDR	top20	20	0.881	0.9526	0.9225	0.881	0.9142	0.7961	0.1024	0.0858	0.119	0.8806	0.1194	0.8808	0.808	[49 0 13] [0 43 0] [12 0 93]	0.8762	0.9539	0.9264	0.8762	0.9094	0.7876	0.1072	0.848	0.933	0.897	0.848	0.893	0.743	0.13	0.838	0.927	0.891	0.838	0.886	0.725	0.138	0.122	0.7727	0.9072	0.8897	0.7727	0.8434	0.6022	0.1919	0.872
lazy.KStar_FDR_top20_20_0.881_552	lazy.KStar	-B 20 -M n	FDR	top20	20	0.881	0.9526	0.9225	0.881	0.9142	0.7961	0.1024	0.0858	0.119	0.8806	0.1194	0.8808	0.808	[49 0 13] [0 43 0] [12 0 93]	0.8762	0.9539	0.9264	0.8762	0.9094	0.7876	0.1072	0.842	0.93	0.895	0.842	0.887	0.731	0.136	0.847	0.935	0.901	0.847	0.896	0.742	0.128	0.123	0.7727	0.9072	0.8897	0.7727	0.8434	0.6022	0.1919	0.875
lazy.KStar_MCC_top20_20_0.881_198	lazy.KStar	-B 20 -M a	MCC	top20	20	0.881	0.9526	0.9225	0.881	0.9142	0.7961	0.1024	0.0858	0.119	0.8806	0.1194	0.8808	0.808	[49 0 13] [0 43 0] [12 0 93]	0.8762	0.9539	0.9264	0.8762	0.9094	0.7876	0.1072	0.855	0.938	0.906	0.855	0.895	0.752	0.125	0.845	0.932	0.899	0.845	0.888	0.736	0.133	0.125	0.7727	0.9072	0.8897	0.7727	0.8434	0.6022	0.1919	0.874
lazy.KStar_MCC_top20_20_0.881_475	lazy.KStar	-B 20 -M m	MCC	top20	20	0.881	0.9526	0.9225	0.881	0.9142	0.7961	0.1024	0.0858	0.119	0.8806	0.1194	0.8808	0.808	[49 0 13] [0 43 0] [12 0 93]	0.8762	0.9539	0.9264	0.8762	0.9094	0.7876	0.1072	0.841	0.93	0.895	0.841	0.885	0.73	0.137	0.85	0.935	0.9	0.85	0.896	0.746	0.127	0.128	0.7727	0.9072	0.8897	0.7727	0.8434	0.6022	0.1919	0.879
lazy.KStar_MCC_top20_20_0.881_843	lazy.KStar	-B 20 -M n	MCC	top20	20	0.881	0.9526	0.9225	0.881	0.9142	0.7961	0.1024	0.0858	0.119	0.8806	0.1194	0.8808	0.808	[49 0 13] [0 43 0] [12 0 93]	0.8762	0.9539	0.9264	0.8762	0.9094	0.7876	0.1072	0.849	0.935	0.901	0.849	0.893	0.742	0.129	0.845	0.935	0.899	0.845	0.894	0.739	0.131	0.123	0.7727	0.9072	0.8897	0.7727	0.8434	0.6022	0.1919	0.877
rules.JRip_MCC_FB_11_0.8762_347	rules.JRip	-F 3 -N 2.0 -O 2 -S 1	MCC	FB	11	0.8762	0.9051	0.8243	0.8762	0.9177	0.7913	0.1031	0.0823	0.1238	0.8794	0.1206	0.8773	0.8017	[52 0 10] [0 42 1] [15 0 90]	0.8143	0.8672	0.7913	0.8143	0.8696	0.6842	0.158	0.781	0.842	0.737	0.781	0.841	0.629	0.189	0.784	0.843	0.743	0.784	0.847	0.638	0.184	0.195	0.7879	0.8225	0.7215	0.7879	0.8283	0.611	0.1919	0.78
rules.NNge_AUC_FB_6_0.8714_127	rules.NNge	-G 5 -I 5	AUC	FB	6	0.8714	0.8853	0.8115	0.8714	0.8991	0.7786	0.1147	0.1009	0.1286	0.8704	0.1296	0.8697	0.7906	[45 0 17] [0 43 0] [10 0 95]	0.8333	0.8541	0.7666	0.8333	0.8748	0.7129	0.1459	0.793	0.821	0.731	0.793	0.848	0.647	0.179	0.791	0.819	0.726	0.791	0.846	0.646	0.181	0.193	0.803	0.8081	0.7357	0.803	0.8131	0.6254	0.1919	0.636
rules.NNge_AUC_FB_6_0.8714_782	rules.NNge	-G 5 -I 5	AUC	FB	6	0.8714	0.8853	0.8115	0.8714	0.8991	0.7786	0.1147	0.1009	0.1286	0.8704	0.1296	0.8697	0.7906	[45 0 17] [0 43 0] [10 0 95]	0.8333	0.8541	0.7666	0.8333	0.8748	0.7129	0.1459	0.788	0.816	0.725	0.788	0.843	0.637	0.184	0.788	0.817	0.725	0.788	0.845	0.639	0.183	0.176	0.803	0.8081	0.7357	0.803	0.8131	0.6254	0.1919	0.635
trees.RandomForest_AUC_top15_15_0.8667_410	trees.RandomForest	-P 100 -I 100 -num-slots 1 -K 0 -M 1.0 -V 0.001 -S 1	AUC	top15	15	0.8667	0.9429	0.8965	0.8667	0.9082	0.7731	0.1126	0.0918	0.1333	0.8677	0.1323	0.8671	0.7859	[49 0 13] [0 43 0] [15 0 90]	0.8429	0.9395	0.8997	0.8429	0.8871	0.7309	0.135	0.827	0.93	0.895	0.827	0.878	0.706	0.148	0.82	0.926	0.888	0.82	0.875	0.698	0.152	0.143	0.7652	0.8931	0.8595	0.7652	0.851	0.5978	0.1919	0.737
functions.LibLINEAR_ACC_top15_15_0.7571_786	functions.LibLINEAR	-S 1 -C 1.0 -E 0.001 -B 1.0 -L 0.1 -I 1000	ACC	top15	15	0.7571	0.7793	0.677	0.7571	0.8014	0.5755	0.2207	0.1986	0.2429	0.749	0.251	0.7452	0.5968	[27 0 35] [0 43 0] [16 0 89]	0.7286	0.7576	0.6539	0.7286	0.7867	0.5254	0.2424	0.738	0.766	0.669	0.738	0.794	0.553	0.234	0.732	0.763	0.666	0.732	0.794	0.538	0.237	0.254	0.8258	0.8071	0.7416	0.8258	0.7884	0.6648	0.1929	0.75
functions.LibLINEAR_AUC_top15_15_0.7571_181	functions.LibLINEAR	-S 1 -C 1.0 -E 0.001 -B 1.0 -L 0.1 -I 1000	AUC	top15	15	0.7571	0.7793	0.677	0.7571	0.8014	0.5755	0.2207	0.1986	0.2429	0.749	0.251	0.7452	0.5968	[27 0 35] [0 43 0] [16 0 89]	0.7286	0.7576	0.6539	0.7286	0.7867	0.5254	0.2424	0.742	0.767	0.671	0.742	0.793	0.552	0.233	0.742	0.77	0.673	0.742	0.797	0.553	0.23	0.257	0.8258	0.8071	0.7416	0.8258	0.7884	0.6648	0.1929	0.749
functions.LibLINEAR_BER_top15_15_0.7571_436	functions.LibLINEAR	-S 1 -C 1.0 -E 0.001 -B 1.0 -L 0.1 -I 1000	BER	top15	15	0.7571	0.7793	0.677	0.7571	0.8014	0.5755	0.2207	0.1986	0.2429	0.749	0.251	0.7452	0.5968	[27 0 35] [0 43 0] [16 0 89]	0.7286	0.7576	0.6539	0.7286	0.7867	0.5254	0.2424	0.739	0.764	0.668	0.739	0.789	0.548	0.236	0.73	0.763	0.663	0.73	0.796	0.538	0.237	0.253	0.8258	0.8071	0.7416	0.8258	0.7884	0.6648	0.1929	0.741
functions.LibLINEAR_BER_top15_15_0.7571_565	functions.LibLINEAR	-S 1 -C 1.0 -E 0.001 -B 1.0 -L 0.1 -I 1000	BER	top15	15	0.7571	0.7793	0.677	0.7571	0.8014	0.5755	0.2207	0.1986	0.2429	0.749	0.251	0.7452	0.5968	[27 0 35] [0 43 0] [16 0 89]	0.7286	0.7576	0.6539	0.7286	0.7867	0.5254	0.2424	0.732	0.76	0.659	0.732	0.787	0.541	0.24	0.733	0.765	0.667	0.733	0.797	0.544	0.235	0.254	0.8258	0.8071	0.7416	0.8258	0.7884	0.6648	0.1929	0.734
functions.LibLINEAR_FDR_top15_15_0.7571_252	functions.LibLINEAR	-S 1 -C 1.0 -E 0.001 -B 1.0 -L 0.1 -I 1000	FDR	top15	15	0.7571	0.7793	0.677	0.7571	0.8014	0.5755	0.2207	0.1986	0.2429	0.749	0.251	0.7452	0.5968	[27 0 35] [0 43 0] [16 0 89]	0.7286	0.7576	0.6539	0.7286	0.7867	0.5254	0.2424	0.73	0.756	0.659	0.73	0.782	0.534	0.244	0.736	0.764	0.666	0.736	0.793	0.546	0.236	0.254	0.8258	0.8071	0.7416	0.8258	0.7884	0.6648	0.1929	0.734
functions.LibLINEAR_MCC_top15_15_0.7571_862	functions.LibLINEAR	-S 1 -C 1.0 -E 0.001 -B 1.0 -L 0.1 -I 1000	MCC	top15	15	0.7571	0.7793	0.677	0.7571	0.8014	0.5755	0.2207	0.1986	0.2429	0.749	0.251	0.7452	0.5968	[27 0 35] [0 43 0] [16 0 89]	0.7286	0.7576	0.6539	0.7286	0.7867	0.5254	0.2424	0.738	0.766	0.669	0.738	0.794	0.547	0.234	0.736	0.765	0.668	0.736	0.795	0.544	0.235	0.249	0.8258	0.8071	0.7416	0.8258	0.7884	0.6648	0.1929	0.74
functions.LibLINEAR_MCC_top15_15_0.7571_999	functions.LibLINEAR	-S 1 -C 1.0 -E 0.001 -B 1.0 -L 0.1 -I 1000	MCC	top15	15	0.7571	0.7793	0.677	0.7571	0.8014	0.5755	0.2207	0.1986	0.2429	0.749	0.251	0.7452	0.5968	[27 0 35] [0 43 0] [16 0 89]	0.7286	0.7576	0.6539	0.7286	0.7867	0.5254	0.2424	0.747	0.771	0.678	0.747	0.796	0.562	0.229	0.725	0.758	0.659	0.725	0.791	0.529	0.242	0.249	0.8258	0.8071	0.7416	0.8258	0.7884	0.6648	0.1929	0.739
lazy.IB1_ACC_top20_20_0.8429_357	lazy.IB1		ACC	top20	20	0.8429	0.865	0.7807	0.8429	0.8871	0.7309	0.135	0.1129	0.1571	0.8424	0.1576	0.8426	0.7465	[45 0 17] [0 43 0] [16 0 89]	0.8429	0.8664	0.7823	0.8429	0.8899	0.7319	0.1336	0.823	0.849	0.765	0.823	0.875	0.701	0.151	0.826	0.85	0.765	0.826	0.874	0.703	0.15	0.133	0.7955	0.8071	0.7339	0.7955	0.8187	0.6162	0.1929	0.849
lazy.IB1_ACC_top20_20_0.8429_483	lazy.IB1		ACC	top20	20	0.8429	0.865	0.7807	0.8429	0.8871	0.7309	0.135	0.1129	0.1571	0.8424	0.1576	0.8426	0.7465	[45 0 17] [0 43 0] [16 0 89]	0.8429	0.8664	0.7823	0.8429	0.8899	0.7319	0.1336	0.827	0.852	0.767	0.827	0.877	0.705	0.148	0.825	0.852	0.767	0.825	0.878	0.703	0.148	0.137	0.7955	0.8071	0.7339	0.7955	0.8187	0.6162	0.1929	0.846
lazy.IB1_BER_top20_20_0.8429_404	lazy.IB1		BER	top20	20	0.8429	0.865	0.7807	0.8429	0.8871	0.7309	0.135	0.1129	0.1571	0.8424	0.1576	0.8426	0.7465	[45 0 17] [0 43 0] [16 0 89]	0.8429	0.8664	0.7823	0.8429	0.8899	0.7319	0.1336	0.825	0.851	0.769	0.825	0.877	0.702	0.149	0.814	0.841	0.754	0.814	0.868	0.684	0.159	0.138	0.7955	0.8071	0.7339	0.7955	0.8187	0.6162	0.1929	0.852
lazy.IB1_FDR_top20_20_0.8429_298	lazy.IB1		FDR	top20	20	0.8429	0.865	0.7807	0.8429	0.8871	0.7309	0.135	0.1129	0.1571	0.8424	0.1576	0.8426	0.7465	[45 0 17] [0 43 0] [16 0 89]	0.8429	0.8664	0.7823	0.8429	0.8899	0.7319	0.1336	0.828	0.853	0.77	0.828	0.879	0.708	0.147	0.822	0.848	0.764	0.822	0.873	0.697	0.152	0.14	0.7955	0.8071	0.7339	0.7955	0.8187	0.6162	0.1929	0.848
lazy.IB1_MCC_top20_20_0.8429_773	lazy.IB1		MCC	top20	20	0.8429	0.865	0.7807	0.8429	0.8871	0.7309	0.135	0.1129	0.1571	0.8424	0.1576	0.8426	0.7465	[45 0 17] [0 43 0] [16 0 89]	0.8429	0.8664	0.7823	0.8429	0.8899	0.7319	0.1336	0.826	0.852	0.768	0.826	0.879	0.706	0.148	0.824	0.849	0.766	0.824	0.875	0.7	0.151	0.144	0.7955	0.8071	0.7339	0.7955	0.8187	0.6162	0.1929	0.848
lazy.IBkLG_ACC_top20_20_0.8429_590	lazy.IBkLG		ACC	top20	20	0.8429	0.8868	0.8655	0.8429	0.8871	0.7309	0.135	0.1129	0.1571	0.8424	0.1576	0.8426	0.7465	[45 0 17] [0 43 0] [16 0 89]	0.8429	0.8913	0.8724	0.8429	0.8899	0.7319	0.1336	0.82	0.868	0.853	0.82	0.874	0.695	0.153	0.823	0.86	0.823	0.823	0.875	0.699	0.151	0.139	0.7955	0.851	0.8658	0.7955	0.8187	0.6162	0.1929	0.852
lazy.IBkLG_ACC_top20_20_0.8429_898	lazy.IBkLG		ACC	top20	20	0.8429	0.8868	0.8655	0.8429	0.8871	0.7309	0.135	0.1129	0.1571	0.8424	0.1576	0.8426	0.7465	[45 0 17] [0 43 0] [16 0 89]	0.8429	0.8913	0.8724	0.8429	0.8899	0.7319	0.1336	0.825	0.875	0.859	0.825	0.878	0.703	0.149	0.824	0.857	0.819	0.824	0.877	0.702	0.149	0.139	0.7955	0.851	0.8658	0.7955	0.8187	0.6162	0.1929	0.846
lazy.IBkLG_AUC_top20_20_0.8429_171	lazy.IBkLG		AUC	top20	20	0.8429	0.8868	0.8655	0.8429	0.8871	0.7309	0.135	0.1129	0.1571	0.8424	0.1576	0.8426	0.7465	[45 0 17] [0 43 0] [16 0 89]	0.8429	0.8913	0.8724	0.8429	0.8899	0.7319	0.1336	0.828	0.875	0.86	0.828	0.881	0.71	0.145	0.824	0.864	0.829	0.824	0.881	0.706	0.147	0.139	0.7955	0.851	0.8658	0.7955	0.8187	0.6162	0.1929	0.849
lazy.IBkLG_AUC_top20_20_0.8429_241	lazy.IBkLG		AUC	top20	20	0.8429	0.8868	0.8655	0.8429	0.8871	0.7309	0.135	0.1129	0.1571	0.8424	0.1576	0.8426	0.7465	[45 0 17] [0 43 0] [16 0 89]	0.8429	0.8913	0.8724	0.8429	0.8899	0.7319	0.1336	0.833	0.881	0.866	0.833	0.884	0.718	0.141	0.824	0.853	0.817	0.824	0.875	0.699	0.151	0.141	0.7955	0.851	0.8658	0.7955	0.8187	0.6162	0.1929	0.851
lazy.IBkLG_BER_top20_20_0.8429_637	lazy.IBkLG		BER	top20	20	0.8429	0.8868	0.8655	0.8429	0.8871	0.7309	0.135	0.1129	0.1571	0.8424	0.1576	0.8426	0.7465	[45 0 17] [0 43 0] [16 0 89]	0.8429	0.8913	0.8724	0.8429	0.8899	0.7319	0.1336	0.822	0.869	0.853	0.822	0.877	0.699	0.151	0.82	0.857	0.819	0.82	0.873	0.695	0.153	0.137	0.7955	0.851	0.8658	0.7955	0.8187	0.6162	0.1929	0.852
lazy.IBkLG_BER_top20_20_0.8429_678	lazy.IBkLG		BER	top20	20	0.8429	0.8868	0.8655	0.8429	0.8871	0.7309	0.135	0.1129	0.1571	0.8424	0.1576	0.8426	0.7465	[45 0 17] [0 43 0] [16 0 89]	0.8429	0.8913	0.8724	0.8429	0.8899	0.7319	0.1336	0.829	0.88	0.866	0.829	0.877	0.71	0.147	0.82	0.857	0.821	0.82	0.873	0.692	0.154	0.136	0.7955	0.851	0.8658	0.7955	0.8187	0.6162	0.1929	0.845
lazy.IBkLG_FDR_top20_20_0.8429_185	lazy.IBkLG		FDR	top20	20	0.8429	0.8868	0.8655	0.8429	0.8871	0.7309	0.135	0.1129	0.1571	0.8424	0.1576	0.8426	0.7465	[45 0 17] [0 43 0] [16 0 89]	0.8429	0.8913	0.8724	0.8429	0.8899	0.7319	0.1336	0.822	0.871	0.856	0.822	0.872	0.696	0.153	0.823	0.86	0.824	0.823	0.878	0.701	0.15	0.147	0.7955	0.851	0.8658	0.7955	0.8187	0.6162	0.1929	0.845
lazy.IBkLG_FDR_top20_20_0.8429_991	lazy.IBkLG		FDR	top20	20	0.8429	0.8868	0.8655	0.8429	0.8871	0.7309	0.135	0.1129	0.1571	0.8424	0.1576	0.8426	0.7465	[45 0 17] [0 43 0] [16 0 89]	0.8429	0.8913	0.8724	0.8429	0.8899	0.7319	0.1336	0.819	0.872	0.859	0.819	0.875	0.694	0.153	0.826	0.861	0.826	0.826	0.878	0.706	0.148	0.14	0.7955	0.851	0.8658	0.7955	0.8187	0.6162	0.1929	0.851
lazy.IBkLG_MCC_top20_20_0.8429_504	lazy.IBkLG		MCC	top20	20	0.8429	0.8868	0.8655	0.8429	0.8871	0.7309	0.135	0.1129	0.1571	0.8424	0.1576	0.8426	0.7465	[45 0 17] [0 43 0] [16 0 89]	0.8429	0.8913	0.8724	0.8429	0.8899	0.7319	0.1336	0.827	0.874	0.861	0.827	0.879	0.705	0.147	0.828	0.863	0.827	0.828	0.878	0.709	0.147	0.139	0.7955	0.851	0.8658	0.7955	0.8187	0.6162	0.1929	0.857
lazy.IBkLG_MCC_top20_20_0.8429_763	lazy.IBkLG		MCC	top20	20	0.8429	0.8868	0.8655	0.8429	0.8871	0.7309	0.135	0.1129	0.1571	0.8424	0.1576	0.8426	0.7465	[45 0 17] [0 43 0] [16 0 89]	0.8429	0.8913	0.8724	0.8429	0.8899	0.7319	0.1336	0.826	0.873	0.859	0.826	0.879	0.705	0.148	0.833	0.87	0.835	0.833	0.884	0.717	0.141	0.144	0.7955	0.851	0.8658	0.7955	0.8187	0.6162	0.1929	0.856
lazy.IBk_ACC_top20_20_0.8429_307	lazy.IBk	-K 1 -W 0 -A "weka.core.neighboursearch.LinearNNSearch -A \"weka.core.EuclideanDistance -R first-last\""	ACC	top20	20	0.8429	0.865	0.7807	0.8429	0.8871	0.7309	0.135	0.1129	0.1571	0.8424	0.1576	0.8426	0.7465	[45 0 17] [0 43 0] [16 0 89]	0.8429	0.8664	0.7823	0.8429	0.8899	0.7319	0.1336	0.822	0.849	0.764	0.822	0.876	0.698	0.151	0.822	0.846	0.778	0.822	0.874	0.696	0.152	0.142	0.7955	0.8071	0.7339	0.7955	0.8187	0.6162	0.1929	0.854
lazy.IBk_ACC_top25_25_0.8667_673	lazy.IBk	-K 1 -W 0 -A "weka.core.neighboursearch.LinearNNSearch -A \"weka.core.ChebyshevDistance -R first-last\""	ACC	top25	25	0.8667	0.886	0.8103	0.8667	0.9054	0.7721	0.114	0.0946	0.1333	0.8667	0.1333	0.8667	0.7853	[48 0 14] [0 43 0] [14 0 91]	0.8619	0.884	0.8068	0.8619	0.9062	0.7656	0.116	0.826	0.853	0.769	0.826	0.879	0.705	0.147	0.824	0.847	0.779	0.824	0.878	0.702	0.149	0.148	0.7955	0.8071	0.7339	0.7955	0.8187	0.6162	0.1929	0.531
lazy.IBk_ACC_top25_25_0.8667_774	lazy.IBk	-K 1 -W 0 -A "weka.core.neighboursearch.LinearNNSearch -A \"weka.core.ChebyshevDistance -R first-last\""	ACC	top25	25	0.8667	0.886	0.8103	0.8667	0.9054	0.7721	0.114	0.0946	0.1333	0.8667	0.1333	0.8667	0.7853	[48 0 14] [0 43 0] [14 0 91]	0.8619	0.884	0.8068	0.8619	0.9062	0.7656	0.116	0.826	0.852	0.766	0.826	0.878	0.705	0.148	0.815	0.846	0.777	0.815	0.871	0.688	0.157	0.146	0.7955	0.8071	0.7339	0.7955	0.8187	0.6162	0.1929	0.533
lazy.IBk_AUC_top20_20_0.8429_272	lazy.IBk	-K 1 -W 0 -A "weka.core.neighboursearch.LinearNNSearch -A \"weka.core.EuclideanDistance -R first-last\""	AUC	top20	20	0.8429	0.865	0.7807	0.8429	0.8871	0.7309	0.135	0.1129	0.1571	0.8424	0.1576	0.8426	0.7465	[45 0 17] [0 43 0] [16 0 89]	0.8429	0.8664	0.7823	0.8429	0.8899	0.7319	0.1336	0.828	0.853	0.77	0.828	0.878	0.707	0.147	0.826	0.85	0.78	0.826	0.876	0.705	0.149	0.143	0.7955	0.8071	0.7339	0.7955	0.8187	0.6162	0.1929	0.847
lazy.IBk_AUC_top25_25_0.8667_632	lazy.IBk	-K 1 -W 0 -A "weka.core.neighboursearch.LinearNNSearch -A \"weka.core.ChebyshevDistance -R first-last\""	AUC	top25	25	0.8667	0.886	0.8103	0.8667	0.9054	0.7721	0.114	0.0946	0.1333	0.8667	0.1333	0.8667	0.7853	[48 0 14] [0 43 0] [14 0 91]	0.8619	0.884	0.8068	0.8619	0.9062	0.7656	0.116	0.827	0.852	0.769	0.827	0.877	0.706	0.148	0.818	0.846	0.776	0.818	0.874	0.693	0.154	0.148	0.7955	0.8071	0.7339	0.7955	0.8187	0.6162	0.1929	0.534
lazy.IBk_BER_top20_20_0.8429_421	lazy.IBk	-K 1 -W 0 -A "weka.core.neighboursearch.LinearNNSearch -A \"weka.core.EuclideanDistance -R first-last\""	BER	top20	20	0.8429	0.865	0.7807	0.8429	0.8871	0.7309	0.135	0.1129	0.1571	0.8424	0.1576	0.8426	0.7465	[45 0 17] [0 43 0] [16 0 89]	0.8429	0.8664	0.7823	0.8429	0.8899	0.7319	0.1336	0.823	0.849	0.766	0.823	0.875	0.699	0.151	0.827	0.85	0.783	0.827	0.88	0.708	0.147	0.14	0.7955	0.8071	0.7339	0.7955	0.8187	0.6162	0.1929	0.848
lazy.IBk_BER_top25_25_0.8667_584	lazy.IBk	-K 1 -W 0 -A "weka.core.neighboursearch.LinearNNSearch -A \"weka.core.ChebyshevDistance -R first-last\""	BER	top25	25	0.8667	0.886	0.8103	0.8667	0.9054	0.7721	0.114	0.0946	0.1333	0.8667	0.1333	0.8667	0.7853	[48 0 14] [0 43 0] [14 0 91]	0.8619	0.884	0.8068	0.8619	0.9062	0.7656	0.116	0.828	0.854	0.772	0.828	0.88	0.71	0.146	0.82	0.847	0.779	0.82	0.872	0.694	0.154	0.144	0.7955	0.8071	0.7339	0.7955	0.8187	0.6162	0.1929	0.532
lazy.IBk_BER_top25_25_0.8667_660	lazy.IBk	-K 1 -W 0 -A "weka.core.neighboursearch.LinearNNSearch -A \"weka.core.ChebyshevDistance -R first-last\""	BER	top25	25	0.8667	0.886	0.8103	0.8667	0.9054	0.7721	0.114	0.0946	0.1333	0.8667	0.1333	0.8667	0.7853	[48 0 14] [0 43 0] [14 0 91]	0.8619	0.884	0.8068	0.8619	0.9062	0.7656	0.116	0.823	0.85	0.763	0.823	0.877	0.701	0.15	0.817	0.842	0.773	0.817	0.867	0.688	0.158	0.15	0.7955	0.8071	0.7339	0.7955	0.8187	0.6162	0.1929	0.541
lazy.IBk_FDR_top20_20_0.8429_565	lazy.IBk	-K 1 -W 0 -A "weka.core.neighboursearch.LinearNNSearch -A \"weka.core.EuclideanDistance -R first-last\""	FDR	top20	20	0.8429	0.865	0.7807	0.8429	0.8871	0.7309	0.135	0.1129	0.1571	0.8424	0.1576	0.8426	0.7465	[45 0 17] [0 43 0] [16 0 89]	0.8429	0.8664	0.7823	0.8429	0.8899	0.7319	0.1336	0.824	0.851	0.767	0.824	0.877	0.702	0.149	0.818	0.846	0.778	0.818	0.87	0.689	0.156	0.144	0.7955	0.8071	0.7339	0.7955	0.8187	0.6162	0.1929	0.854
lazy.IBk_FDR_top20_20_0.8429_841	lazy.IBk	-K 1 -W 0 -A "weka.core.neighboursearch.LinearNNSearch -A \"weka.core.EuclideanDistance -R first-last\""	FDR	top20	20	0.8429	0.865	0.7807	0.8429	0.8871	0.7309	0.135	0.1129	0.1571	0.8424	0.1576	0.8426	0.7465	[45 0 17] [0 43 0] [16 0 89]	0.8429	0.8664	0.7823	0.8429	0.8899	0.7319	0.1336	0.83	0.854	0.769	0.83	0.878	0.71	0.146	0.807	0.838	0.766	0.807	0.865	0.673	0.164	0.137	0.7955	0.8071	0.7339	0.7955	0.8187	0.6162	0.1929	0.849
lazy.IBk_FDR_top25_25_0.8667_25	lazy.IBk	-K 1 -W 0 -A "weka.core.neighboursearch.LinearNNSearch -A \"weka.core.ChebyshevDistance -R first-last\""	FDR	top25	25	0.8667	0.886	0.8103	0.8667	0.9054	0.7721	0.114	0.0946	0.1333	0.8667	0.1333	0.8667	0.7853	[48 0 14] [0 43 0] [14 0 91]	0.8619	0.884	0.8068	0.8619	0.9062	0.7656	0.116	0.824	0.85	0.763	0.824	0.876	0.703	0.15	0.819	0.848	0.778	0.819	0.874	0.695	0.153	0.148	0.7955	0.8071	0.7339	0.7955	0.8187	0.6162	0.1929	0.538
lazy.IBk_MCC_top20_20_0.8429_45	lazy.IBk	-K 1 -W 0 -A "weka.core.neighboursearch.LinearNNSearch -A \"weka.core.EuclideanDistance -R first-last\""	MCC	top20	20	0.8429	0.865	0.7807	0.8429	0.8871	0.7309	0.135	0.1129	0.1571	0.8424	0.1576	0.8426	0.7465	[45 0 17] [0 43 0] [16 0 89]	0.8429	0.8664	0.7823	0.8429	0.8899	0.7319	0.1336	0.821	0.848	0.762	0.821	0.875	0.696	0.152	0.818	0.843	0.775	0.818	0.87	0.688	0.156	0.143	0.7955	0.8071	0.7339	0.7955	0.8187	0.6162	0.1929	0.851
lazy.IBk_MCC_top20_20_0.8429_491	lazy.IBk	-K 1 -W 0 -A "weka.core.neighboursearch.LinearNNSearch -A \"weka.core.EuclideanDistance -R first-last\""	MCC	top20	20	0.8429	0.865	0.7807	0.8429	0.8871	0.7309	0.135	0.1129	0.1571	0.8424	0.1576	0.8426	0.7465	[45 0 17] [0 43 0] [16 0 89]	0.8429	0.8664	0.7823	0.8429	0.8899	0.7319	0.1336	0.827	0.853	0.77	0.827	0.88	0.706	0.147	0.822	0.85	0.781	0.822	0.879	0.701	0.15	0.144	0.7955	0.8071	0.7339	0.7955	0.8187	0.6162	0.1929	0.848
lazy.IBk_MCC_top25_25_0.8667_354	lazy.IBk	-K 1 -W 0 -A "weka.core.neighboursearch.LinearNNSearch -A \"weka.core.ChebyshevDistance -R first-last\""	MCC	top25	25	0.8667	0.886	0.8103	0.8667	0.9054	0.7721	0.114	0.0946	0.1333	0.8667	0.1333	0.8667	0.7853	[48 0 14] [0 43 0] [14 0 91]	0.8619	0.884	0.8068	0.8619	0.9062	0.7656	0.116	0.831	0.856	0.775	0.831	0.882	0.713	0.144	0.827	0.856	0.786	0.827	0.881	0.708	0.146	0.146	0.7955	0.8071	0.7339	0.7955	0.8187	0.6162	0.1929	0.532
functions.RBFNetwork_ACC_top100_100_0.7381_921	functions.RBFNetwork	-B 3 -S 1 -R 1.0E-8 -M -1 -W 0.1	ACC	top100	100	0.7381	0.8222	0.712	0.7381	0.8156	0.5532	0.2232	0.1844	0.2619	0.739	0.261	0.7385	0.5789	[35 0 27] [0 43 0] [28 0 77]	0.7238	0.8342	0.7361	0.7238	0.793	0.5213	0.2416	0.72	0.847	0.772	0.72	0.805	0.536	0.237	0.72	0.839	0.762	0.72	0.802	0.529	0.239	0.278	0.7879	0.8436	0.7974	0.7879	0.8253	0.6094	0.1934	0.743
functions.RBFNetwork_AUC_top100_100_0.7381_896	functions.RBFNetwork	-B 3 -S 1 -R 1.0E-8 -M -1 -W 0.1	AUC	top100	100	0.7381	0.8222	0.712	0.7381	0.8156	0.5532	0.2232	0.1844	0.2619	0.739	0.261	0.7385	0.5789	[35 0 27] [0 43 0] [28 0 77]	0.7238	0.8342	0.7361	0.7238	0.793	0.5213	0.2416	0.719	0.841	0.762	0.719	0.807	0.53	0.237	0.716	0.837	0.759	0.716	0.8	0.522	0.242	0.273	0.7879	0.8436	0.7974	0.7879	0.8253	0.6094	0.1934	0.742
functions.RBFNetwork_MCC_top100_100_0.7381_182	functions.RBFNetwork	-B 3 -S 1 -R 1.0E-8 -M -1 -W 0.1	MCC	top100	100	0.7381	0.8222	0.712	0.7381	0.8156	0.5532	0.2232	0.1844	0.2619	0.739	0.261	0.7385	0.5789	[35 0 27] [0 43 0] [28 0 77]	0.7238	0.8342	0.7361	0.7238	0.793	0.5213	0.2416	0.712	0.846	0.77	0.712	0.805	0.522	0.242	0.716	0.833	0.752	0.716	0.804	0.526	0.24	0.264	0.7879	0.8436	0.7974	0.7879	0.8253	0.6094	0.1934	0.748
trees.RandomTree_ACC_top50_50_0.8048_639	trees.RandomTree	-K 0 -M 1.0 -V 0.001 -S 1	ACC	top50	50	0.8048	0.8384	0.7412	0.8048	0.8719	0.672	0.1616	0.1281	0.1952	0.8081	0.1919	0.8058	0.6887	[44 1 17] [0 43 0] [23 0 82]	0.781	0.8145	0.7114	0.781	0.8481	0.6278	0.1855	0.749	0.785	0.687	0.749	0.821	0.572	0.215	0.753	0.789	0.69	0.753	0.826	0.581	0.211	0.211	0.7879	0.8066	0.7244	0.7879	0.8253	0.6112	0.1934	0.745
trees.RandomTree_ACC_top50_50_0.8048_72	trees.RandomTree	-K 0 -M 1.0 -V 0.001 -S 1	ACC	top50	50	0.8048	0.8384	0.7412	0.8048	0.8719	0.672	0.1616	0.1281	0.1952	0.8081	0.1919	0.8058	0.6887	[44 1 17] [0 43 0] [23 0 82]	0.781	0.8145	0.7114	0.781	0.8481	0.6278	0.1855	0.756	0.794	0.695	0.756	0.831	0.589	0.206	0.75	0.787	0.688	0.75	0.824	0.576	0.213	0.228	0.7879	0.8066	0.7244	0.7879	0.8253	0.6112	0.1934	0.711
trees.RandomTree_AUC_top50_50_0.8048_79	trees.RandomTree	-K 0 -M 1.0 -V 0.001 -S 1	AUC	top50	50	0.8048	0.8384	0.7412	0.8048	0.8719	0.672	0.1616	0.1281	0.1952	0.8081	0.1919	0.8058	0.6887	[44 1 17] [0 43 0] [23 0 82]	0.781	0.8145	0.7114	0.781	0.8481	0.6278	0.1855	0.759	0.795	0.699	0.759	0.832	0.592	0.205	0.748	0.786	0.689	0.748	0.824	0.573	0.214	0.211	0.7879	0.8066	0.7244	0.7879	0.8253	0.6112	0.1934	0.736
trees.RandomTree_AUC_top50_50_0.8048_931	trees.RandomTree	-K 0 -M 1.0 -V 0.001 -S 1	AUC	top50	50	0.8048	0.8384	0.7412	0.8048	0.8719	0.672	0.1616	0.1281	0.1952	0.8081	0.1919	0.8058	0.6887	[44 1 17] [0 43 0] [23 0 82]	0.781	0.8145	0.7114	0.781	0.8481	0.6278	0.1855	0.76	0.797	0.699	0.76	0.833	0.595	0.203	0.759	0.795	0.696	0.759	0.832	0.593	0.205	0.224	0.7879	0.8066	0.7244	0.7879	0.8253	0.6112	0.1934	0.736
trees.RandomTree_BER_top50_50_0.8048_472	trees.RandomTree	-K 0 -M 1.0 -V 0.001 -S 1	BER	top50	50	0.8048	0.8384	0.7412	0.8048	0.8719	0.672	0.1616	0.1281	0.1952	0.8081	0.1919	0.8058	0.6887	[44 1 17] [0 43 0] [23 0 82]	0.781	0.8145	0.7114	0.781	0.8481	0.6278	0.1855	0.759	0.796	0.699	0.759	0.834	0.594	0.204	0.758	0.796	0.7	0.758	0.834	0.591	0.204	0.222	0.7879	0.8066	0.7244	0.7879	0.8253	0.6112	0.1934	0.729
trees.RandomTree_BER_top50_50_0.8048_708	trees.RandomTree	-K 0 -M 1.0 -V 0.001 -S 1	BER	top50	50	0.8048	0.8384	0.7412	0.8048	0.8719	0.672	0.1616	0.1281	0.1952	0.8081	0.1919	0.8058	0.6887	[44 1 17] [0 43 0] [23 0 82]	0.781	0.8145	0.7114	0.781	0.8481	0.6278	0.1855	0.761	0.795	0.696	0.761	0.83	0.594	0.205	0.758	0.795	0.696	0.758	0.833	0.593	0.205	0.212	0.7879	0.8066	0.7244	0.7879	0.8253	0.6112	0.1934	0.724
trees.RandomTree_FDR_top50_50_0.8048_339	trees.RandomTree	-K 0 -M 1.0 -V 0.001 -S 1	FDR	top50	50	0.8048	0.8384	0.7412	0.8048	0.8719	0.672	0.1616	0.1281	0.1952	0.8081	0.1919	0.8058	0.6887	[44 1 17] [0 43 0] [23 0 82]	0.781	0.8145	0.7114	0.781	0.8481	0.6278	0.1855	0.751	0.785	0.691	0.751	0.819	0.573	0.215	0.75	0.787	0.688	0.75	0.823	0.577	0.213	0.221	0.7879	0.8066	0.7244	0.7879	0.8253	0.6112	0.1934	0.728
trees.RandomTree_FDR_top50_50_0.8048_606	trees.RandomTree	-K 0 -M 1.0 -V 0.001 -S 1	FDR	top50	50	0.8048	0.8384	0.7412	0.8048	0.8719	0.672	0.1616	0.1281	0.1952	0.8081	0.1919	0.8058	0.6887	[44 1 17] [0 43 0] [23 0 82]	0.781	0.8145	0.7114	0.781	0.8481	0.6278	0.1855	0.764	0.8	0.703	0.764	0.836	0.601	0.2	0.759	0.796	0.696	0.759	0.833	0.593	0.204	0.214	0.7879	0.8066	0.7244	0.7879	0.8253	0.6112	0.1934	0.733
trees.RandomTree_MCC_top50_50_0.8048_792	trees.RandomTree	-K 0 -M 1.0 -V 0.001 -S 1	MCC	top50	50	0.8048	0.8384	0.7412	0.8048	0.8719	0.672	0.1616	0.1281	0.1952	0.8081	0.1919	0.8058	0.6887	[44 1 17] [0 43 0] [23 0 82]	0.781	0.8145	0.7114	0.781	0.8481	0.6278	0.1855	0.76	0.796	0.697	0.76	0.832	0.595	0.204	0.771	0.805	0.709	0.771	0.84	0.613	0.195	0.22	0.7879	0.8066	0.7244	0.7879	0.8253	0.6112	0.1934	0.726
trees.RandomTree_MCC_top50_50_0.8048_990	trees.RandomTree	-K 0 -M 1.0 -V 0.001 -S 1	MCC	top50	50	0.8048	0.8384	0.7412	0.8048	0.8719	0.672	0.1616	0.1281	0.1952	0.8081	0.1919	0.8058	0.6887	[44 1 17] [0 43 0] [23 0 82]	0.781	0.8145	0.7114	0.781	0.8481	0.6278	0.1855	0.753	0.792	0.693	0.753	0.831	0.584	0.208	0.761	0.795	0.699	0.761	0.83	0.593	0.205	0.218	0.7879	0.8066	0.7244	0.7879	0.8253	0.6112	0.1934	0.731
functions.LibLINEAR_ACC_top25_25_0.7524_228	functions.LibLINEAR	-S 1 -C 1.0 -E 0.001 -B 1.0 -L 0.1 -I 1000	ACC	top25	25	0.7524	0.7759	0.6731	0.7524	0.7994	0.567	0.2241	0.2006	0.2476	0.7437	0.2563	0.7411	0.5896	[27 0 35] [0 43 0] [17 0 88]	0.7429	0.7691	0.6657	0.7429	0.7954	0.5505	0.2309	0.743	0.772	0.674	0.743	0.8	0.563	0.228	0.737	0.769	0.669	0.737	0.801	0.552	0.231	0.257	0.8182	0.8061	0.7375	0.8182	0.7939	0.6483	0.1939	0.756
functions.LibLINEAR_ACC_top30_30_0.7381_190	functions.LibLINEAR	-S 1 -C 1.0 -E 0.001 -B 1.0 -L 0.1 -I 1000	ACC	top30	30	0.7381	0.7658	0.6622	0.7381	0.7934	0.5424	0.2342	0.2066	0.2619	0.7285	0.2715	0.7288	0.568	[27 0 35] [0 43 0] [20 0 85]	0.7333	0.761	0.6573	0.7333	0.7887	0.5334	0.239	0.732	0.764	0.665	0.732	0.796	0.542	0.236	0.729	0.762	0.664	0.729	0.796	0.534	0.238	0.258	0.8182	0.8061	0.7375	0.8182	0.7939	0.6483	0.1939	0.76
functions.LibLINEAR_AUC_top25_25_0.7524_760	functions.LibLINEAR	-S 1 -C 1.0 -E 0.001 -B 1.0 -L 0.1 -I 1000	AUC	top25	25	0.7524	0.7759	0.6731	0.7524	0.7994	0.567	0.2241	0.2006	0.2476	0.7437	0.2563	0.7411	0.5896	[27 0 35] [0 43 0] [17 0 88]	0.7429	0.7691	0.6657	0.7429	0.7954	0.5505	0.2309	0.739	0.77	0.672	0.739	0.8	0.554	0.23	0.737	0.767	0.669	0.737	0.797	0.551	0.233	0.247	0.8182	0.8061	0.7375	0.8182	0.7939	0.6483	0.1939	0.762
functions.LibLINEAR_AUC_top30_30_0.7381_992	functions.LibLINEAR	-S 1 -C 1.0 -E 0.001 -B 1.0 -L 0.1 -I 1000	AUC	top30	30	0.7381	0.7658	0.6622	0.7381	0.7934	0.5424	0.2342	0.2066	0.2619	0.7285	0.2715	0.7288	0.568	[27 0 35] [0 43 0] [20 0 85]	0.7333	0.761	0.6573	0.7333	0.7887	0.5334	0.239	0.739	0.769	0.671	0.739	0.8	0.555	0.231	0.74	0.774	0.678	0.74	0.808	0.557	0.226	0.255	0.8182	0.8061	0.7375	0.8182	0.7939	0.6483	0.1939	0.758
functions.LibLINEAR_BER_top25_25_0.7524_185	functions.LibLINEAR	-S 1 -C 1.0 -E 0.001 -B 1.0 -L 0.1 -I 1000	BER	top25	25	0.7524	0.7759	0.6731	0.7524	0.7994	0.567	0.2241	0.2006	0.2476	0.7437	0.2563	0.7411	0.5896	[27 0 35] [0 43 0] [17 0 88]	0.7429	0.7691	0.6657	0.7429	0.7954	0.5505	0.2309	0.747	0.777	0.679	0.747	0.807	0.571	0.223	0.74	0.77	0.673	0.74	0.801	0.552	0.23	0.251	0.8182	0.8061	0.7375	0.8182	0.7939	0.6483	0.1939	0.758
functions.LibLINEAR_BER_top25_25_0.7524_291	functions.LibLINEAR	-S 1 -C 1.0 -E 0.001 -B 1.0 -L 0.1 -I 1000	BER	top25	25	0.7524	0.7759	0.6731	0.7524	0.7994	0.567	0.2241	0.2006	0.2476	0.7437	0.2563	0.7411	0.5896	[27 0 35] [0 43 0] [17 0 88]	0.7429	0.7691	0.6657	0.7429	0.7954	0.5505	0.2309	0.745	0.778	0.681	0.745	0.81	0.568	0.222	0.735	0.768	0.669	0.735	0.801	0.549	0.232	0.256	0.8182	0.8061	0.7375	0.8182	0.7939	0.6483	0.1939	0.762
functions.LibLINEAR_BER_top30_30_0.7381_343	functions.LibLINEAR	-S 1 -C 1.0 -E 0.001 -B 1.0 -L 0.1 -I 1000	BER	top30	30	0.7381	0.7658	0.6622	0.7381	0.7934	0.5424	0.2342	0.2066	0.2619	0.7285	0.2715	0.7288	0.568	[27 0 35] [0 43 0] [20 0 85]	0.7333	0.761	0.6573	0.7333	0.7887	0.5334	0.239	0.73	0.761	0.663	0.73	0.791	0.537	0.239	0.736	0.767	0.67	0.736	0.798	0.545	0.233	0.252	0.8182	0.8061	0.7375	0.8182	0.7939	0.6483	0.1939	0.755
functions.LibLINEAR_BER_top30_30_0.7381_984	functions.LibLINEAR	-S 1 -C 1.0 -E 0.001 -B 1.0 -L 0.1 -I 1000	BER	top30	30	0.7381	0.7658	0.6622	0.7381	0.7934	0.5424	0.2342	0.2066	0.2619	0.7285	0.2715	0.7288	0.568	[27 0 35] [0 43 0] [20 0 85]	0.7333	0.761	0.6573	0.7333	0.7887	0.5334	0.239	0.728	0.761	0.662	0.728	0.794	0.538	0.239	0.729	0.758	0.663	0.729	0.786	0.533	0.242	0.253	0.8182	0.8061	0.7375	0.8182	0.7939	0.6483	0.1939	0.751
functions.LibLINEAR_FDR_top25_25_0.7524_621	functions.LibLINEAR	-S 1 -C 1.0 -E 0.001 -B 1.0 -L 0.1 -I 1000	FDR	top25	25	0.7524	0.7759	0.6731	0.7524	0.7994	0.567	0.2241	0.2006	0.2476	0.7437	0.2563	0.7411	0.5896	[27 0 35] [0 43 0] [17 0 88]	0.7429	0.7691	0.6657	0.7429	0.7954	0.5505	0.2309	0.741	0.769	0.673	0.741	0.797	0.557	0.231	0.737	0.768	0.673	0.737	0.799	0.546	0.232	0.256	0.8182	0.8061	0.7375	0.8182	0.7939	0.6483	0.1939	0.758
functions.LibLINEAR_FDR_top30_30_0.7381_239	functions.LibLINEAR	-S 1 -C 1.0 -E 0.001 -B 1.0 -L 0.1 -I 1000	FDR	top30	30	0.7381	0.7658	0.6622	0.7381	0.7934	0.5424	0.2342	0.2066	0.2619	0.7285	0.2715	0.7288	0.568	[27 0 35] [0 43 0] [20 0 85]	0.7333	0.761	0.6573	0.7333	0.7887	0.5334	0.239	0.729	0.759	0.662	0.729	0.789	0.534	0.241	0.741	0.773	0.673	0.741	0.805	0.558	0.227	0.254	0.8182	0.8061	0.7375	0.8182	0.7939	0.6483	0.1939	0.755
functions.LibLINEAR_MCC_top25_25_0.7524_689	functions.LibLINEAR	-S 1 -C 1.0 -E 0.001 -B 1.0 -L 0.1 -I 1000	MCC	top25	25	0.7524	0.7759	0.6731	0.7524	0.7994	0.567	0.2241	0.2006	0.2476	0.7437	0.2563	0.7411	0.5896	[27 0 35] [0 43 0] [17 0 88]	0.7429	0.7691	0.6657	0.7429	0.7954	0.5505	0.2309	0.745	0.772	0.677	0.745	0.799	0.559	0.228	0.741	0.774	0.676	0.741	0.807	0.562	0.226	0.25	0.8182	0.8061	0.7375	0.8182	0.7939	0.6483	0.1939	0.761
functions.LibLINEAR_MCC_top25_25_0.7524_910	functions.LibLINEAR	-S 1 -C 1.0 -E 0.001 -B 1.0 -L 0.1 -I 1000	MCC	top25	25	0.7524	0.7759	0.6731	0.7524	0.7994	0.567	0.2241	0.2006	0.2476	0.7437	0.2563	0.7411	0.5896	[27 0 35] [0 43 0] [17 0 88]	0.7429	0.7691	0.6657	0.7429	0.7954	0.5505	0.2309	0.741	0.771	0.673	0.741	0.8	0.558	0.229	0.738	0.769	0.671	0.738	0.8	0.551	0.231	0.25	0.8182	0.8061	0.7375	0.8182	0.7939	0.6483	0.1939	0.756
functions.LibLINEAR_MCC_top30_30_0.7381_319	functions.LibLINEAR	-S 1 -C 1.0 -E 0.001 -B 1.0 -L 0.1 -I 1000	MCC	top30	30	0.7381	0.7658	0.6622	0.7381	0.7934	0.5424	0.2342	0.2066	0.2619	0.7285	0.2715	0.7288	0.568	[27 0 35] [0 43 0] [20 0 85]	0.7333	0.761	0.6573	0.7333	0.7887	0.5334	0.239	0.72	0.754	0.658	0.72	0.787	0.52	0.246	0.735	0.77	0.671	0.735	0.805	0.547	0.23	0.268	0.8182	0.8061	0.7375	0.8182	0.7939	0.6483	0.1939	0.759
functions.LibLINEAR_MCC_top30_30_0.7381_527	functions.LibLINEAR	-S 1 -C 1.0 -E 0.001 -B 1.0 -L 0.1 -I 1000	MCC	top30	30	0.7381	0.7658	0.6622	0.7381	0.7934	0.5424	0.2342	0.2066	0.2619	0.7285	0.2715	0.7288	0.568	[27 0 35] [0 43 0] [20 0 85]	0.7333	0.761	0.6573	0.7333	0.7887	0.5334	0.239	0.729	0.759	0.664	0.729	0.79	0.53	0.241	0.733	0.765	0.666	0.733	0.798	0.544	0.235	0.258	0.8182	0.8061	0.7375	0.8182	0.7939	0.6483	0.1939	0.752
trees.HoeffdingTree_ACC_F_15_0.8476_170	trees.HoeffdingTree	-L 2 -S 1 -E 1.0E-7 -H 0.05 -M 0.01 -G 200.0 -N 0.0	ACC	F	15	0.8476	0.8869	0.8114	0.8476	0.8808	0.7371	0.1358	0.1192	0.1524	0.8459	0.1541	0.8452	0.7515	[42 0 20] [0 43 0] [12 0 93]	0.8286	0.8887	0.8099	0.8286	0.8645	0.7037	0.1534	0.812	0.891	0.83	0.812	0.859	0.678	0.165	0.814	0.894	0.837	0.814	0.862	0.681	0.162	0.191	0.75	0.885	0.8531	0.75	0.8621	0.5913	0.1939	0.791
trees.RandomForest_ACC_top75_75_0.8857_479	trees.RandomForest	-P 100 -I 100 -num-slots 1 -K 0 -M 1.0 -V 0.001 -S 1	ACC	top75	75	0.8857	0.9516	0.9128	0.8857	0.9245	0.8066	0.0949	0.0755	0.1143	0.8879	0.1121	0.8864	0.8171	[52 0 10] [0 43 0] [14 0 91]	0.8571	0.94	0.9045	0.8571	0.9042	0.7581	0.1193	0.817	0.929	0.894	0.817	0.873	0.692	0.155	0.825	0.931	0.895	0.825	0.876	0.705	0.15	0.138	0.7727	0.8759	0.8445	0.7727	0.8384	0.5963	0.1944	0.835
trees.RandomForest_AUC_top75_75_0.8857_355	trees.RandomForest	-P 100 -I 100 -num-slots 1 -K 0 -M 1.0 -V 0.001 -S 1	AUC	top75	75	0.8857	0.9516	0.9128	0.8857	0.9245	0.8066	0.0949	0.0755	0.1143	0.8879	0.1121	0.8864	0.8171	[52 0 10] [0 43 0] [14 0 91]	0.8571	0.94	0.9045	0.8571	0.9042	0.7581	0.1193	0.829	0.935	0.9	0.829	0.883	0.715	0.144	0.819	0.928	0.89	0.819	0.872	0.694	0.154	0.142	0.7727	0.8759	0.8445	0.7727	0.8384	0.5963	0.1944	0.839
trees.RandomForest_BER_top75_75_0.8857_174	trees.RandomForest	-P 100 -I 100 -num-slots 1 -K 0 -M 1.0 -V 0.001 -S 1	BER	top75	75	0.8857	0.9516	0.9128	0.8857	0.9245	0.8066	0.0949	0.0755	0.1143	0.8879	0.1121	0.8864	0.8171	[52 0 10] [0 43 0] [14 0 91]	0.8571	0.94	0.9045	0.8571	0.9042	0.7581	0.1193	0.826	0.932	0.897	0.826	0.875	0.705	0.15	0.825	0.933	0.898	0.825	0.883	0.708	0.146	0.139	0.7727	0.8759	0.8445	0.7727	0.8384	0.5963	0.1944	0.837
trees.RandomForest_BER_top75_75_0.8857_195	trees.RandomForest	-P 100 -I 100 -num-slots 1 -K 0 -M 1.0 -V 0.001 -S 1	BER	top75	75	0.8857	0.9516	0.9128	0.8857	0.9245	0.8066	0.0949	0.0755	0.1143	0.8879	0.1121	0.8864	0.8171	[52 0 10] [0 43 0] [14 0 91]	0.8571	0.94	0.9045	0.8571	0.9042	0.7581	0.1193	0.81	0.925	0.889	0.81	0.864	0.677	0.163	0.817	0.927	0.889	0.817	0.87	0.691	0.156	0.136	0.7727	0.8759	0.8445	0.7727	0.8384	0.5963	0.1944	0.842
bayes.AveragedNDependenceEstimators.A1DE_AUC_B_96_0.9524_571	bayes.AveragedNDependenceEstimators.A1DE	-F 1 -S -M 1.0	AUC	B	96	0.9524	0.9988	0.9981	0.9524	0.9801	0.9238	0.0338	0.0199	0.0476	0.959	0.041	0.953	0.9245	[62 0 0] [0 43 0] [10 0 95]	0.9429	0.9843	0.9722	0.9429	0.9678	0.9047	0.0447	0.868	0.946	0.917	0.868	0.908	0.779	0.112	0.874	0.953	0.925	0.874	0.914	0.789	0.106	0.097	0.7424	0.8948	0.8671	0.7424	0.8677	0.5894	0.1949	0.903
bayes.AveragedNDependenceEstimators.A1DE_AUC_B_96_0.9524_878	bayes.AveragedNDependenceEstimators.A1DE	-F 1 -S -M 1.0	AUC	B	96	0.9524	0.9988	0.9981	0.9524	0.9801	0.9238	0.0338	0.0199	0.0476	0.959	0.041	0.953	0.9245	[62 0 0] [0 43 0] [10 0 95]	0.9429	0.9843	0.9722	0.9429	0.9678	0.9047	0.0447	0.86	0.942	0.91	0.86	0.907	0.766	0.117	0.876	0.955	0.929	0.876	0.912	0.791	0.106	0.091	0.7424	0.8948	0.8671	0.7424	0.8677	0.5894	0.1949	0.897
functions.LibLINEAR_MCC_BF_11_0.8952_672	functions.LibLINEAR	-S 1 -C 1.0 -E 0.001 -B 1.0 -L 0.1 -I 1000	MCC	BF	11	0.8952	0.9035	0.8412	0.8952	0.9118	0.8206	0.0965	0.0882	0.1048	0.8964	0.1036	0.893	0.8286	[46 0 16] [0 43 0] [6 0 99]	0.8714	0.8811	0.8085	0.8714	0.8908	0.7797	0.1189	0.862	0.872	0.8	0.862	0.883	0.768	0.128	0.862	0.874	0.803	0.862	0.885	0.765	0.126	0.129	0.803	0.8051	0.7207	0.803	0.8071	0.6283	0.1949	0.805
functions.LibLINEAR_MCC_BF_11_0.8952_68	functions.LibLINEAR	-S 1 -C 1.0 -E 0.001 -B 1.0 -L 0.1 -I 1000	MCC	BF	11	0.8952	0.9035	0.8412	0.8952	0.9118	0.8206	0.0965	0.0882	0.1048	0.8964	0.1036	0.893	0.8286	[46 0 16] [0 43 0] [6 0 99]	0.8714	0.8811	0.8085	0.8714	0.8908	0.7797	0.1189	0.857	0.869	0.796	0.857	0.88	0.761	0.131	0.866	0.879	0.808	0.866	0.891	0.774	0.121	0.129	0.803	0.8051	0.7207	0.803	0.8071	0.6283	0.1949	0.813
functions.SimpleLogistic_FDR_top40_40_0.7286_755	functions.SimpleLogistic	-I 0 -M 500 -H 50 -W 0.0	FDR	top40	40	0.7286	0.8571	0.7773	0.7286	0.795	0.5289	0.2382	0.205	0.2714	0.7216	0.2784	0.7235	0.5566	[29 0 33] [0 43 0] [24 0 81]	0.7048	0.8629	0.783	0.7048	0.7795	0.4881	0.2579	0.733	0.859	0.791	0.733	0.798	0.541	0.234	0.742	0.861	0.796	0.742	0.809	0.558	0.224	0.235	0.75	0.882	0.8266	0.75	0.8601	0.5931	0.1949	0.772
trees.LMT_BER_top40_40_0.8095_178	trees.LMT	-I -1 -M 15 -W 0.0	BER	top40	40	0.8095	0.9057	0.8546	0.8095	0.8566	0.6714	0.167	0.1434	0.1905	0.8068	0.1932	0.8073	0.6903	[39 0 23] [0 43 0] [17 0 88]	0.7714	0.8728	0.7985	0.7714	0.8351	0.6096	0.1968	0.754	0.865	0.798	0.754	0.821	0.581	0.213	0.77	0.858	0.782	0.77	0.835	0.611	0.198	0.209	0.75	0.882	0.8266	0.75	0.8601	0.5931	0.1949	0.767
trees.RandomForest_AUC_top15_15_0.8238_504	trees.RandomForest	-I 10 -K 0 -S 1	AUC	top15	15	0.8238	0.9123	0.8423	0.8238	0.8792	0.7008	0.1485	0.1208	0.1762	0.8258	0.1742	0.8246	0.7176	[45 0 17] [0 43 0] [20 0 85]	0.8333	0.9197	0.8537	0.8333	0.8859	0.717	0.1404	0.814	0.916	0.858	0.814	0.879	0.691	0.154	0.809	0.914	0.857	0.809	0.872	0.68	0.159	0.167	0.7727	0.8544	0.7997	0.7727	0.8364	0.5964	0.1955	0.749
trees.RandomForest_ACC_top50_50_0.8286_248	trees.RandomForest	-P 100 -I 100 -num-slots 1 -K 0 -M 1.0 -V 0.001 -S 1	ACC	top50	50	0.8286	0.9387	0.895	0.8286	0.8811	0.7082	0.1451	0.1189	0.1714	0.8298	0.1702	0.8291	0.7248	[45 0 17] [0 43 0] [19 0 86]	0.8476	0.942	0.9119	0.8476	0.8891	0.7386	0.1316	0.813	0.923	0.883	0.813	0.866	0.684	0.16	0.808	0.922	0.882	0.808	0.865	0.676	0.164	0.15	0.7652	0.8863	0.8464	0.7652	0.8429	0.5916	0.196	0.825
trees.RandomForest_AUC_top50_50_0.8286_212	trees.RandomForest	-P 100 -I 100 -num-slots 1 -K 0 -M 1.0 -V 0.001 -S 1	AUC	top50	50	0.8286	0.9387	0.895	0.8286	0.8811	0.7082	0.1451	0.1189	0.1714	0.8298	0.1702	0.8291	0.7248	[45 0 17] [0 43 0] [19 0 86]	0.8476	0.942	0.9119	0.8476	0.8891	0.7386	0.1316	0.806	0.923	0.885	0.806	0.857	0.668	0.169	0.816	0.925	0.885	0.816	0.868	0.69	0.158	0.142	0.7652	0.8863	0.8464	0.7652	0.8429	0.5916	0.196	0.823
trees.RandomForest_BER_top30_30_0.8238_145	trees.RandomForest	-I 50 -K 0 -S 1	BER	top30	30	0.8238	0.9344	0.8873	0.8238	0.8764	0.6994	0.1499	0.1236	0.1762	0.8244	0.1756	0.8241	0.7167	[44 0 18] [0 43 0] [19 0 86]	0.8381	0.9375	0.9011	0.8381	0.8796	0.7215	0.1412	0.805	0.919	0.877	0.805	0.864	0.672	0.166	0.813	0.921	0.879	0.813	0.869	0.683	0.159	0.155	0.7652	0.8871	0.857	0.7652	0.8429	0.5916	0.196	0.81
trees.RandomForest_BER_top50_50_0.8286_359	trees.RandomForest	-P 100 -I 100 -num-slots 1 -K 0 -M 1.0 -V 0.001 -S 1	BER	top50	50	0.8286	0.9387	0.895	0.8286	0.8811	0.7082	0.1451	0.1189	0.1714	0.8298	0.1702	0.8291	0.7248	[45 0 17] [0 43 0] [19 0 86]	0.8476	0.942	0.9119	0.8476	0.8891	0.7386	0.1316	0.816	0.927	0.89	0.816	0.868	0.688	0.158	0.821	0.929	0.89	0.821	0.876	0.7	0.152	0.151	0.7652	0.8863	0.8464	0.7652	0.8429	0.5916	0.196	0.821
trees.RandomForest_BER_top50_50_0.8286_588	trees.RandomForest	-P 100 -I 100 -num-slots 1 -K 0 -M 1.0 -V 0.001 -S 1	BER	top50	50	0.8286	0.9387	0.895	0.8286	0.8811	0.7082	0.1451	0.1189	0.1714	0.8298	0.1702	0.8291	0.7248	[45 0 17] [0 43 0] [19 0 86]	0.8476	0.942	0.9119	0.8476	0.8891	0.7386	0.1316	0.815	0.926	0.889	0.815	0.869	0.688	0.158	0.811	0.922	0.885	0.811	0.858	0.676	0.166	0.155	0.7652	0.8863	0.8464	0.7652	0.8429	0.5916	0.196	0.824
trees.RandomForest_FDR_top30_30_0.8238_817	trees.RandomForest	-I 50 -K 0 -S 1	FDR	top30	30	0.8238	0.9344	0.8873	0.8238	0.8764	0.6994	0.1499	0.1236	0.1762	0.8244	0.1756	0.8241	0.7167	[44 0 18] [0 43 0] [19 0 86]	0.8381	0.9375	0.9011	0.8381	0.8796	0.7215	0.1412	0.806	0.917	0.876	0.806	0.86	0.671	0.167	0.807	0.921	0.879	0.807	0.865	0.675	0.164	0.154	0.7652	0.8871	0.857	0.7652	0.8429	0.5916	0.196	0.801
trees.RandomForest_FDR_top30_30_0.8238_82	trees.RandomForest	-I 50 -K 0 -S 1	FDR	top30	30	0.8238	0.9344	0.8873	0.8238	0.8764	0.6994	0.1499	0.1236	0.1762	0.8244	0.1756	0.8241	0.7167	[44 0 18] [0 43 0] [19 0 86]	0.8381	0.9375	0.9011	0.8381	0.8796	0.7215	0.1412	0.815	0.926	0.886	0.815	0.87	0.688	0.158	0.805	0.921	0.88	0.805	0.86	0.671	0.167	0.156	0.7652	0.8871	0.857	0.7652	0.8429	0.5916	0.196	0.809
bayes.BayesNet_ACC_BF_12_0.9_771	bayes.BayesNet	-D -Q weka.classifiers.bayes.net.search.local.K2 -- -P 1 -S BAYES -E weka.classifiers.bayes.net.estimate.SimpleEstimator -- -A 0.5	ACC	BF	12	0.9	0.9327	0.8792	0.9	0.9304	0.8294	0.0848	0.0696	0.1	0.9004	0.0996	0.9002	0.8392	[52 0 10] [0 43 0] [11 0 94]	0.881	0.9297	0.869	0.881	0.9225	0.7992	0.0983	0.83	0.92	0.872	0.83	0.884	0.715	0.143	0.83	0.925	0.883	0.83	0.887	0.715	0.142	0.147	0.7879	0.851	0.7856	0.7879	0.8192	0.6071	0.1965	0.847
bayes.AveragedNDependenceEstimators.A2DE_ACC_BF_10_0.9381_655	bayes.AveragedNDependenceEstimators.A2DE	-F 1 -S -M 1.0 -W	ACC	BF	10	0.9381	0.9637	0.9365	0.9381	0.9575	0.8944	0.0522	0.0425	0.0619	0.9383	0.0617	0.9382	0.9005	[56 0 6] [0 43 0] [7 0 98]	0.9	0.9613	0.9397	0.9	0.9277	0.8288	0.0862	0.831	0.916	0.868	0.831	0.877	0.714	0.146	0.825	0.921	0.885	0.825	0.873	0.702	0.151	0.148	0.7424	0.8586	0.801	0.7424	0.8636	0.579	0.197	0.809
bayes.AveragedNDependenceEstimators.A2DE_ACC_BF_10_0.9381_870	bayes.AveragedNDependenceEstimators.A2DE	-F 1 -M 1.0 -W	ACC	BF	10	0.9381	0.9637	0.9365	0.9381	0.9575	0.8944	0.0522	0.0425	0.0619	0.9383	0.0617	0.9382	0.9005	[56 0 6] [0 43 0] [7 0 98]	0.9	0.9613	0.9397	0.9	0.9277	0.8288	0.0862	0.823	0.909	0.858	0.823	0.872	0.701	0.153	0.821	0.919	0.881	0.821	0.875	0.701	0.152	0.149	0.7424	0.8586	0.801	0.7424	0.8636	0.579	0.197	0.814
bayes.AveragedNDependenceEstimators.A2DE_ACC_BF_10_0.9381_988	bayes.AveragedNDependenceEstimators.A2DE	-F 1 -M 1.0 -W	ACC	BF	10	0.9381	0.9637	0.9365	0.9381	0.9575	0.8944	0.0522	0.0425	0.0619	0.9383	0.0617	0.9382	0.9005	[56 0 6] [0 43 0] [7 0 98]	0.9	0.9613	0.9397	0.9	0.9277	0.8288	0.0862	0.832	0.913	0.868	0.832	0.876	0.713	0.146	0.815	0.912	0.873	0.815	0.865	0.685	0.16	0.149	0.7424	0.8586	0.801	0.7424	0.8636	0.579	0.197	0.81
lazy.IBk_ACC_B_20_0.9857_440	lazy.IBk	-K 1 -W 0 -A "weka.core.neighboursearch.LinearNNSearch -A \"weka.core.ManhattanDistance -D -R first-last\""	ACC	B	20	0.9857	0.9899	0.9792	0.9857	0.994	0.9761	0.0101	0.006	0.0143	0.9864	0.0136	0.9858	0.9771	[62 0 0] [0 43 0] [3 0 102]	0.981	0.9851	0.9712	0.981	0.9893	0.9677	0.0149	0.918	0.931	0.883	0.918	0.945	0.863	0.069	0.916	0.929	0.891	0.916	0.941	0.857	0.072	0.055	0.7652	0.803	0.7261	0.7652	0.8409	0.5947	0.197	0.921
lazy.IBk_ACC_top75_75_0.7952_241	lazy.IBk	-K 1 -W 0 -A "weka.core.neighboursearch.LinearNNSearch -A \"weka.core.ChebyshevDistance -R first-last\""	ACC	top75	75	0.7952	0.8326	0.7378	0.7952	0.8699	0.6599	0.1674	0.1301	0.2048	0.8057	0.1943	0.7979	0.6758	[46 0 16] [0 43 0] [27 0 78]	0.8095	0.8441	0.7523	0.8095	0.8787	0.6829	0.1559	0.788	0.823	0.73	0.788	0.858	0.645	0.177	0.789	0.824	0.752	0.789	0.86	0.648	0.175	0.18	0.7652	0.803	0.7295	0.7652	0.8409	0.5917	0.197	0.531
lazy.IBk_ACC_top75_75_0.7952_306	lazy.IBk	-K 1 -W 0 -A "weka.core.neighboursearch.LinearNNSearch -A \"weka.core.ChebyshevDistance -R first-last\""	ACC	top75	75	0.7952	0.8326	0.7378	0.7952	0.8699	0.6599	0.1674	0.1301	0.2048	0.8057	0.1943	0.7979	0.6758	[46 0 16] [0 43 0] [27 0 78]	0.8095	0.8441	0.7523	0.8095	0.8787	0.6829	0.1559	0.791	0.826	0.735	0.791	0.86	0.65	0.174	0.783	0.821	0.747	0.783	0.856	0.636	0.181	0.179	0.7652	0.803	0.7295	0.7652	0.8409	0.5917	0.197	0.53
lazy.IBk_AUC_top75_75_0.7952_515	lazy.IBk	-K 1 -W 0 -A "weka.core.neighboursearch.LinearNNSearch -A \"weka.core.ChebyshevDistance -R first-last\""	AUC	top75	75	0.7952	0.8326	0.7378	0.7952	0.8699	0.6599	0.1674	0.1301	0.2048	0.8057	0.1943	0.7979	0.6758	[46 0 16] [0 43 0] [27 0 78]	0.8095	0.8441	0.7523	0.8095	0.8787	0.6829	0.1559	0.789	0.827	0.734	0.789	0.864	0.652	0.173	0.78	0.822	0.747	0.78	0.856	0.633	0.182	0.183	0.7652	0.803	0.7295	0.7652	0.8409	0.5917	0.197	0.536
lazy.IBk_BER_top75_75_0.7952_290	lazy.IBk	-K 1 -W 0 -A "weka.core.neighboursearch.LinearNNSearch -A \"weka.core.ChebyshevDistance -R first-last\""	BER	top75	75	0.7952	0.8326	0.7378	0.7952	0.8699	0.6599	0.1674	0.1301	0.2048	0.8057	0.1943	0.7979	0.6758	[46 0 16] [0 43 0] [27 0 78]	0.8095	0.8441	0.7523	0.8095	0.8787	0.6829	0.1559	0.779	0.816	0.724	0.779	0.854	0.629	0.184	0.782	0.819	0.744	0.782	0.855	0.634	0.182	0.192	0.7652	0.803	0.7295	0.7652	0.8409	0.5917	0.197	0.531
lazy.IBk_BER_top75_75_0.7952_606	lazy.IBk	-K 1 -W 0 -A "weka.core.neighboursearch.LinearNNSearch -A \"weka.core.ChebyshevDistance -R first-last\""	BER	top75	75	0.7952	0.8326	0.7378	0.7952	0.8699	0.6599	0.1674	0.1301	0.2048	0.8057	0.1943	0.7979	0.6758	[46 0 16] [0 43 0] [27 0 78]	0.8095	0.8441	0.7523	0.8095	0.8787	0.6829	0.1559	0.79	0.825	0.735	0.79	0.861	0.648	0.175	0.784	0.82	0.747	0.784	0.856	0.638	0.18	0.188	0.7652	0.803	0.7295	0.7652	0.8409	0.5917	0.197	0.536
lazy.IBk_FDR_top75_75_0.7952_819	lazy.IBk	-K 1 -W 0 -A "weka.core.neighboursearch.LinearNNSearch -A \"weka.core.ChebyshevDistance -R first-last\""	FDR	top75	75	0.7952	0.8326	0.7378	0.7952	0.8699	0.6599	0.1674	0.1301	0.2048	0.8057	0.1943	0.7979	0.6758	[46 0 16] [0 43 0] [27 0 78]	0.8095	0.8441	0.7523	0.8095	0.8787	0.6829	0.1559	0.792	0.827	0.737	0.792	0.862	0.65	0.173	0.785	0.821	0.748	0.785	0.852	0.637	0.182	0.177	0.7652	0.803	0.7295	0.7652	0.8409	0.5917	0.197	0.533
lazy.IBk_MCC_top75_75_0.7952_140	lazy.IBk	-K 1 -W 0 -A "weka.core.neighboursearch.LinearNNSearch -A \"weka.core.ChebyshevDistance -R first-last\""	MCC	top75	75	0.7952	0.8326	0.7378	0.7952	0.8699	0.6599	0.1674	0.1301	0.2048	0.8057	0.1943	0.7979	0.6758	[46 0 16] [0 43 0] [27 0 78]	0.8095	0.8441	0.7523	0.8095	0.8787	0.6829	0.1559	0.791	0.828	0.736	0.791	0.865	0.653	0.172	0.787	0.821	0.747	0.787	0.86	0.646	0.176	0.183	0.7652	0.803	0.7295	0.7652	0.8409	0.5917	0.197	0.532
rules.RoughSet_ACC_F_27_0.9286_541	rules.RoughSet	-D 8 -R 0 -I 0 -X 3	ACC	F	27	0.9286	0.9404	0.8906	0.9286	0.9522	0.8799	0.0596	0.0478	0.0714	0.928	0.072	0.9281	0.8851	[54 1 7] [0 43 0] [6 1 98]	0.8857	0.8986	0.8292	0.8857	0.9114	0.8038	0.1014	0.793	0.819	0.726	0.793	0.845	0.645	0.181	0.789	0.814	0.718	0.789	0.84	0.638	0.185	0.18	0.7652	0.803	0.7295	0.7652	0.8409	0.5917	0.197	0.83
rules.JRip_ACC_top30_30_0.7476_352	rules.JRip	-F 3 -N 2.0 -O 2 -S 1	ACC	top30	30	0.7476	0.811	0.704	0.7476	0.8057	0.5653	0.2233	0.1943	0.2524	0.7428	0.2572	0.7423	0.5845	[30 0 32] [2 41 0] [19 0 86]	0.7762	0.8502	0.7669	0.7762	0.8232	0.6121	0.2003	0.74	0.817	0.704	0.74	0.812	0.56	0.224	0.75	0.816	0.712	0.75	0.82	0.575	0.215	0.226	0.7424	0.8355	0.7279	0.7424	0.8626	0.5781	0.1975	0.769
rules.JRip_ACC_top30_30_0.7476_891	rules.JRip	-F 3 -N 2.0 -O 2 -S 1	ACC	top30	30	0.7476	0.811	0.704	0.7476	0.8057	0.5653	0.2233	0.1943	0.2524	0.7428	0.2572	0.7423	0.5845	[30 0 32] [2 41 0] [19 0 86]	0.7762	0.8502	0.7669	0.7762	0.8232	0.6121	0.2003	0.723	0.806	0.694	0.723	0.804	0.536	0.236	0.753	0.821	0.714	0.753	0.824	0.585	0.211	0.245	0.7424	0.8355	0.7279	0.7424	0.8626	0.5781	0.1975	0.765
rules.JRip_AUC_top30_30_0.7476_308	rules.JRip	-F 3 -N 2.0 -O 2 -S 1	AUC	top30	30	0.7476	0.811	0.704	0.7476	0.8057	0.5653	0.2233	0.1943	0.2524	0.7428	0.2572	0.7423	0.5845	[30 0 32] [2 41 0] [19 0 86]	0.7762	0.8502	0.7669	0.7762	0.8232	0.6121	0.2003	0.733	0.811	0.697	0.733	0.807	0.552	0.23	0.747	0.818	0.714	0.747	0.825	0.578	0.214	0.239	0.7424	0.8355	0.7279	0.7424	0.8626	0.5781	0.1975	0.775
rules.JRip_AUC_top30_30_0.7476_533	rules.JRip	-F 3 -N 2.0 -O 2 -S 1	AUC	top30	30	0.7476	0.811	0.704	0.7476	0.8057	0.5653	0.2233	0.1943	0.2524	0.7428	0.2572	0.7423	0.5845	[30 0 32] [2 41 0] [19 0 86]	0.7762	0.8502	0.7669	0.7762	0.8232	0.6121	0.2003	0.726	0.804	0.69	0.726	0.801	0.538	0.237	0.747	0.816	0.713	0.747	0.815	0.569	0.219	0.239	0.7424	0.8355	0.7279	0.7424	0.8626	0.5781	0.1975	0.771
rules.JRip_BER_top30_30_0.7476_210	rules.JRip	-F 3 -N 2.0 -O 2 -S 1	BER	top30	30	0.7476	0.811	0.704	0.7476	0.8057	0.5653	0.2233	0.1943	0.2524	0.7428	0.2572	0.7423	0.5845	[30 0 32] [2 41 0] [19 0 86]	0.7762	0.8502	0.7669	0.7762	0.8232	0.6121	0.2003	0.732	0.811	0.698	0.732	0.805	0.548	0.232	0.743	0.812	0.708	0.743	0.815	0.564	0.221	0.235	0.7424	0.8355	0.7279	0.7424	0.8626	0.5781	0.1975	0.765
rules.JRip_BER_top30_30_0.7476_770	rules.JRip	-F 3 -N 2.0 -O 2 -S 1	BER	top30	30	0.7476	0.811	0.704	0.7476	0.8057	0.5653	0.2233	0.1943	0.2524	0.7428	0.2572	0.7423	0.5845	[30 0 32] [2 41 0] [19 0 86]	0.7762	0.8502	0.7669	0.7762	0.8232	0.6121	0.2003	0.728	0.808	0.691	0.728	0.803	0.542	0.234	0.756	0.826	0.724	0.756	0.83	0.589	0.207	0.232	0.7424	0.8355	0.7279	0.7424	0.8626	0.5781	0.1975	0.769
rules.JRip_FDR_top30_30_0.7476_160	rules.JRip	-F 3 -N 2.0 -O 2 -S 1	FDR	top30	30	0.7476	0.811	0.704	0.7476	0.8057	0.5653	0.2233	0.1943	0.2524	0.7428	0.2572	0.7423	0.5845	[30 0 32] [2 41 0] [19 0 86]	0.7762	0.8502	0.7669	0.7762	0.8232	0.6121	0.2003	0.731	0.809	0.694	0.731	0.804	0.544	0.233	0.752	0.824	0.717	0.752	0.825	0.585	0.211	0.24	0.7424	0.8355	0.7279	0.7424	0.8626	0.5781	0.1975	0.76
rules.JRip_FDR_top30_30_0.7476_995	rules.JRip	-F 3 -N 2.0 -O 2 -S 1	FDR	top30	30	0.7476	0.811	0.704	0.7476	0.8057	0.5653	0.2233	0.1943	0.2524	0.7428	0.2572	0.7423	0.5845	[30 0 32] [2 41 0] [19 0 86]	0.7762	0.8502	0.7669	0.7762	0.8232	0.6121	0.2003	0.731	0.809	0.698	0.731	0.802	0.543	0.233	0.753	0.821	0.716	0.753	0.823	0.584	0.212	0.248	0.7424	0.8355	0.7279	0.7424	0.8626	0.5781	0.1975	0.766
rules.JRip_MCC_top30_30_0.7476_513	rules.JRip	-F 3 -N 2.0 -O 2 -S 1	MCC	top30	30	0.7476	0.811	0.704	0.7476	0.8057	0.5653	0.2233	0.1943	0.2524	0.7428	0.2572	0.7423	0.5845	[30 0 32] [2 41 0] [19 0 86]	0.7762	0.8502	0.7669	0.7762	0.8232	0.6121	0.2003	0.737	0.815	0.702	0.737	0.811	0.558	0.226	0.753	0.823	0.718	0.753	0.827	0.587	0.21	0.238	0.7424	0.8355	0.7279	0.7424	0.8626	0.5781	0.1975	0.77
rules.JRip_MCC_top30_30_0.7476_907	rules.JRip	-F 3 -N 2.0 -O 2 -S 1	MCC	top30	30	0.7476	0.811	0.704	0.7476	0.8057	0.5653	0.2233	0.1943	0.2524	0.7428	0.2572	0.7423	0.5845	[30 0 32] [2 41 0] [19 0 86]	0.7762	0.8502	0.7669	0.7762	0.8232	0.6121	0.2003	0.736	0.817	0.704	0.736	0.812	0.56	0.226	0.757	0.825	0.724	0.757	0.826	0.588	0.208	0.239	0.7424	0.8355	0.7279	0.7424	0.8626	0.5781	0.1975	0.769
functions.LibLINEAR_ACC_top15_15_0.7429_617	functions.LibLINEAR	-S 1 -C 1.0 -E 0.001 -B 1.0 -Z -L 0.1 -I 1000	ACC	top15	15	0.7429	0.7691	0.6657	0.7429	0.7954	0.5505	0.2309	0.2046	0.2571	0.7334	0.2666	0.7329	0.5752	[27 0 35] [0 43 0] [19 0 86]	0.7286	0.7576	0.6539	0.7286	0.7867	0.5254	0.2424	0.741	0.767	0.669	0.741	0.793	0.553	0.233	0.73	0.761	0.663	0.73	0.792	0.535	0.239	0.255	0.8182	0.802	0.7345	0.8182	0.7859	0.6484	0.198	0.747
functions.LibLINEAR_ACC_top15_15_0.7429_887	functions.LibLINEAR	-S 1 -C 1.0 -E 0.001 -B 1.0 -Z -L 0.1 -I 1000	ACC	top15	15	0.7429	0.7691	0.6657	0.7429	0.7954	0.5505	0.2309	0.2046	0.2571	0.7334	0.2666	0.7329	0.5752	[27 0 35] [0 43 0] [19 0 86]	0.7286	0.7576	0.6539	0.7286	0.7867	0.5254	0.2424	0.737	0.766	0.668	0.737	0.794	0.548	0.234	0.736	0.766	0.667	0.736	0.795	0.546	0.234	0.259	0.8182	0.802	0.7345	0.8182	0.7859	0.6484	0.198	0.746
functions.LibLINEAR_AUC_top15_15_0.7429_592	functions.LibLINEAR	-S 1 -C 1.0 -E 0.001 -B 1.0 -Z -L 0.1 -I 1000	AUC	top15	15	0.7429	0.7691	0.6657	0.7429	0.7954	0.5505	0.2309	0.2046	0.2571	0.7334	0.2666	0.7329	0.5752	[27 0 35] [0 43 0] [19 0 86]	0.7286	0.7576	0.6539	0.7286	0.7867	0.5254	0.2424	0.734	0.762	0.665	0.734	0.791	0.543	0.238	0.732	0.762	0.665	0.732	0.792	0.539	0.238	0.258	0.8182	0.802	0.7345	0.8182	0.7859	0.6484	0.198	0.751
functions.LibLINEAR_AUC_top15_15_0.7429_904	functions.LibLINEAR	-S 1 -C 1.0 -E 0.001 -B 1.0 -Z -L 0.1 -I 1000	AUC	top15	15	0.7429	0.7691	0.6657	0.7429	0.7954	0.5505	0.2309	0.2046	0.2571	0.7334	0.2666	0.7329	0.5752	[27 0 35] [0 43 0] [19 0 86]	0.7286	0.7576	0.6539	0.7286	0.7867	0.5254	0.2424	0.737	0.764	0.667	0.737	0.791	0.545	0.236	0.73	0.76	0.666	0.73	0.791	0.535	0.24	0.259	0.8182	0.802	0.7345	0.8182	0.7859	0.6484	0.198	0.743
functions.LibLINEAR_BER_top15_15_0.7429_56	functions.LibLINEAR	-S 1 -C 1.0 -E 0.001 -B 1.0 -Z -L 0.1 -I 1000	BER	top15	15	0.7429	0.7691	0.6657	0.7429	0.7954	0.5505	0.2309	0.2046	0.2571	0.7334	0.2666	0.7329	0.5752	[27 0 35] [0 43 0] [19 0 86]	0.7286	0.7576	0.6539	0.7286	0.7867	0.5254	0.2424	0.742	0.766	0.67	0.742	0.79	0.551	0.234	0.726	0.758	0.662	0.726	0.789	0.528	0.242	0.254	0.8182	0.802	0.7345	0.8182	0.7859	0.6484	0.198	0.741
functions.LibLINEAR_FDR_top15_15_0.7429_550	functions.LibLINEAR	-S 1 -C 1.0 -E 0.001 -B 1.0 -Z -L 0.1 -I 1000	FDR	top15	15	0.7429	0.7691	0.6657	0.7429	0.7954	0.5505	0.2309	0.2046	0.2571	0.7334	0.2666	0.7329	0.5752	[27 0 35] [0 43 0] [19 0 86]	0.7286	0.7576	0.6539	0.7286	0.7867	0.5254	0.2424	0.735	0.762	0.663	0.735	0.789	0.542	0.238	0.734	0.764	0.667	0.734	0.794	0.542	0.236	0.256	0.8182	0.802	0.7345	0.8182	0.7859	0.6484	0.198	0.746
rules.PART_MCC_B_23_0.9286_627	rules.PART	-M 2 -C 0.25 -Q 1	MCC	B	23	0.9286	0.9417	0.9033	0.9286	0.9495	0.881	0.061	0.0505	0.0714	0.928	0.072	0.9276	0.8846	[52 2 8] [0 43 0] [5 0 100]	0.8619	0.8823	0.8259	0.8619	0.908	0.7694	0.115	0.802	0.853	0.764	0.802	0.868	0.675	0.165	0.8	0.846	0.756	0.8	0.86	0.666	0.17	0.165	0.7652	0.8167	0.7217	0.7652	0.8389	0.5863	0.198	0.842
rules.PART_MCC_B_23_0.9286_778	rules.PART	-M 2 -C 0.25 -Q 1	MCC	B	23	0.9286	0.9417	0.9033	0.9286	0.9495	0.881	0.061	0.0505	0.0714	0.928	0.072	0.9276	0.8846	[52 2 8] [0 43 0] [5 0 100]	0.8619	0.8823	0.8259	0.8619	0.908	0.7694	0.115	0.807	0.856	0.768	0.807	0.863	0.68	0.165	0.81	0.848	0.762	0.81	0.86	0.677	0.165	0.174	0.7652	0.8167	0.7217	0.7652	0.8389	0.5863	0.198	0.843
rules.FURIA_AUC_FB_15_0.8952_610	rules.FURIA	-F 3 -N 2.0 -O 2 -S 1 -p 0 -s 0	AUC	FB	15	0.8952	0.971	0.9541	0.8952	0.9201	0.82	0.0923	0.0799	0.1048	0.8946	0.1054	0.8945	0.8302	[49 0 13] [0 43 0] [9 0 96]	0.8476	0.9186	0.8645	0.8476	0.8919	0.7395	0.1302	0.807	0.878	0.809	0.807	0.857	0.672	0.168	0.817	0.886	0.819	0.817	0.866	0.689	0.159	0.158	0.8106	0.8084	0.7397	0.8106	0.7924	0.637	0.1985	0.809
rules.RoughSet_AUC_BF_11_0.9476_977	rules.RoughSet	-D 8 -R 0 -I 0 -X 3	AUC	BF	11	0.9476	0.9591	0.9217	0.9476	0.9705	0.9133	0.0409	0.0295	0.0524	0.9487	0.0513	0.9478	0.9162	[58 1 3] [0 43 0] [7 0 98]	0.9381	0.9482	0.9049	0.9381	0.9582	0.8958	0.0518	0.859	0.883	0.805	0.859	0.906	0.765	0.117	0.846	0.871	0.79	0.846	0.896	0.742	0.129	0.127	0.7424	0.8015	0.7099	0.7424	0.8606	0.5818	0.1985	0.834
rules.RoughSet_ACC_top100_100_0.8095_623	rules.RoughSet	-D 8 -R 0 -I 0 -X 3	ACC	top100	100	0.8095	0.837	0.735	0.8095	0.8644	0.6742	0.163	0.1356	0.1905	0.8051	0.1949	0.8065	0.6924	[40 1 21] [0 43 0] [16 2 87]	0.8333	0.8562	0.7642	0.8333	0.8791	0.7138	0.1438	0.785	0.817	0.721	0.785	0.848	0.637	0.183	0.774	0.807	0.707	0.774	0.84	0.617	0.193	0.2	0.7803	0.801	0.6949	0.7803	0.8217	0.6036	0.199	0.808
rules.RoughSet_AUC_top100_100_0.8095_166	rules.RoughSet	-D 8 -R 0 -I 0 -X 3	AUC	top100	100	0.8095	0.837	0.735	0.8095	0.8644	0.6742	0.163	0.1356	0.1905	0.8051	0.1949	0.8065	0.6924	[40 1 21] [0 43 0] [16 2 87]	0.8333	0.8562	0.7642	0.8333	0.8791	0.7138	0.1438	0.782	0.813	0.717	0.782	0.843	0.629	0.187	0.78	0.811	0.711	0.78	0.841	0.628	0.189	0.182	0.7803	0.801	0.6949	0.7803	0.8217	0.6036	0.199	0.812
rules.RoughSet_BER_top100_100_0.8095_325	rules.RoughSet	-D 8 -R 0 -I 0 -X 3	BER	top100	100	0.8095	0.837	0.735	0.8095	0.8644	0.6742	0.163	0.1356	0.1905	0.8051	0.1949	0.8065	0.6924	[40 1 21] [0 43 0] [16 2 87]	0.8333	0.8562	0.7642	0.8333	0.8791	0.7138	0.1438	0.78	0.813	0.715	0.78	0.845	0.627	0.187	0.764	0.797	0.697	0.764	0.831	0.598	0.203	0.189	0.7803	0.801	0.6949	0.7803	0.8217	0.6036	0.199	0.812
rules.RoughSet_FDR_top100_100_0.8095_139	rules.RoughSet	-D 8 -R 0 -I 0 -X 3	FDR	top100	100	0.8095	0.837	0.735	0.8095	0.8644	0.6742	0.163	0.1356	0.1905	0.8051	0.1949	0.8065	0.6924	[40 1 21] [0 43 0] [16 2 87]	0.8333	0.8562	0.7642	0.8333	0.8791	0.7138	0.1438	0.787	0.817	0.72	0.787	0.847	0.639	0.183	0.784	0.816	0.717	0.784	0.848	0.635	0.184	0.192	0.7803	0.801	0.6949	0.7803	0.8217	0.6036	0.199	0.815
rules.RoughSet_FDR_top100_100_0.8095_896	rules.RoughSet	-D 8 -R 0 -I 0 -X 3	FDR	top100	100	0.8095	0.837	0.735	0.8095	0.8644	0.6742	0.163	0.1356	0.1905	0.8051	0.1949	0.8065	0.6924	[40 1 21] [0 43 0] [16 2 87]	0.8333	0.8562	0.7642	0.8333	0.8791	0.7138	0.1438	0.783	0.814	0.717	0.783	0.846	0.633	0.186	0.785	0.816	0.717	0.785	0.847	0.638	0.184	0.185	0.7803	0.801	0.6949	0.7803	0.8217	0.6036	0.199	0.815
rules.RoughSet_MCC_top100_100_0.8095_504	rules.RoughSet	-D 8 -R 0 -I 0 -X 3	MCC	top100	100	0.8095	0.837	0.735	0.8095	0.8644	0.6742	0.163	0.1356	0.1905	0.8051	0.1949	0.8065	0.6924	[40 1 21] [0 43 0] [16 2 87]	0.8333	0.8562	0.7642	0.8333	0.8791	0.7138	0.1438	0.783	0.815	0.72	0.783	0.846	0.633	0.185	0.79	0.822	0.728	0.79	0.854	0.646	0.178	0.194	0.7803	0.801	0.6949	0.7803	0.8217	0.6036	0.199	0.816
rules.NNge_ACC_BF_9_0.9_659	rules.NNge	-G 5 -I 5	ACC	BF	9	0.9	0.9125	0.8512	0.9	0.9249	0.8283	0.0875	0.0751	0.1	0.8994	0.1006	0.8995	0.8382	[50 0 12] [0 43 0] [9 0 96]	0.7952	0.8199	0.7153	0.7952	0.8446	0.6462	0.1801	0.792	0.821	0.728	0.792	0.85	0.649	0.179	0.798	0.825	0.731	0.798	0.851	0.657	0.175	0.179	0.7424	0.8005	0.6888	0.7424	0.8586	0.574	0.1995	0.684
rules.NNge_ACC_BF_9_0.9_831	rules.NNge	-G 5 -I 5	ACC	BF	9	0.9	0.9125	0.8512	0.9	0.9249	0.8283	0.0875	0.0751	0.1	0.8994	0.1006	0.8995	0.8382	[50 0 12] [0 43 0] [9 0 96]	0.7952	0.8199	0.7153	0.7952	0.8446	0.6462	0.1801	0.803	0.83	0.738	0.803	0.858	0.667	0.17	0.791	0.82	0.726	0.791	0.849	0.645	0.18	0.177	0.7424	0.8005	0.6888	0.7424	0.8586	0.574	0.1995	0.66
lazy.IBkLG_AUC_B_66_0.981_119	lazy.IBkLG		AUC	B	66	0.981	0.998	0.9977	0.981	0.992	0.9683	0.0135	0.008	0.019	0.9821	0.0179	0.9811	0.9695	[62 0 0] [0 43 0] [4 0 101]	0.9714	0.9924	0.9903	0.9714	0.9853	0.9522	0.0217	0.929	0.972	0.966	0.929	0.954	0.88	0.059	0.925	0.952	0.933	0.925	0.951	0.875	0.062	0.055	0.7424	0.8422	0.8708	0.7424	0.8576	0.5835	0.2	0.928
lazy.IBkLG_AUC_B_66_0.981_835	lazy.IBkLG		AUC	B	66	0.981	0.998	0.9977	0.981	0.992	0.9683	0.0135	0.008	0.019	0.9821	0.0179	0.9811	0.9695	[62 0 0] [0 43 0] [4 0 101]	0.9714	0.9924	0.9903	0.9714	0.9853	0.9522	0.0217	0.932	0.975	0.97	0.932	0.958	0.887	0.055	0.926	0.953	0.935	0.926	0.953	0.878	0.06	0.059	0.7424	0.8422	0.8708	0.7424	0.8576	0.5835	0.2	0.931
trees.LMT_AUC_top15_15_0.7857_915	trees.LMT	-I -1 -M 15 -W 0.0	AUC	top15	15	0.7857	0.8911	0.8088	0.7857	0.8466	0.6348	0.1838	0.1534	0.2143	0.786	0.214	0.7858	0.6536	[39 0 23] [1 42 0] [21 0 84]	0.7333	0.8586	0.778	0.7333	0.7997	0.5399	0.2335	0.749	0.867	0.802	0.749	0.818	0.572	0.217	0.768	0.853	0.78	0.768	0.836	0.608	0.198	0.208	0.7652	0.858	0.8073	0.7652	0.8348	0.5858	0.2	0.752
functions.Logistic_BER_top30_30_0.7429_792	functions.Logistic	-R 1.0E-8 -M -1 -num-decimal-places 4	BER	top30	30	0.7429	0.8674	0.7963	0.7429	0.812	0.5572	0.2226	0.188	0.2571	0.7397	0.2603	0.741	0.5832	[33 0 29] [0 43 0] [25 0 80]	0.7238	0.8619	0.7908	0.7238	0.7985	0.5244	0.2388	0.719	0.842	0.768	0.719	0.801	0.523	0.24	0.72	0.84	0.766	0.72	0.802	0.525	0.239	0.272	0.7273	0.879	0.8027	0.7273	0.8707	0.5789	0.201	0.791
lazy.KStar_AUC_B_44_0.9762_737	lazy.KStar	-B 20 -M a	AUC	B	44	0.9762	0.9991	0.9985	0.9762	0.979	0.9594	0.0224	0.021	0.0238	0.9765	0.0235	0.9761	0.9615	[58 0 4] [0 43 0] [1 0 104]	0.9762	0.9989	0.9983	0.9762	0.979	0.9594	0.0224	0.921	0.97	0.951	0.921	0.938	0.866	0.07	0.909	0.967	0.947	0.909	0.93	0.848	0.08	0.06	0.7652	0.8961	0.8849	0.7652	0.8328	0.5855	0.201	0.926
bayes.NaiveBayes_AUC_top40_40_0.7667_299	bayes.NaiveBayes	-D	AUC	top40	40	0.7667	0.8741	0.7859	0.7667	0.8552	0.6166	0.1891	0.1448	0.2333	0.7829	0.2171	0.7703	0.6329	[45 0 17] [0 43 0] [32 0 73]	0.7762	0.8938	0.8219	0.7762	0.873	0.6442	0.1754	0.737	0.871	0.809	0.737	0.827	0.565	0.218	0.767	0.889	0.831	0.767	0.852	0.617	0.191	0.22	0.7197	0.8562	0.7885	0.7197	0.8773	0.5778	0.2015	0.782
bayes.NaiveBayes_AUC_top40_40_0.7667_844	bayes.NaiveBayes	-D	AUC	top40	40	0.7667	0.8741	0.7859	0.7667	0.8552	0.6166	0.1891	0.1448	0.2333	0.7829	0.2171	0.7703	0.6329	[45 0 17] [0 43 0] [32 0 73]	0.7762	0.8938	0.8219	0.7762	0.873	0.6442	0.1754	0.744	0.871	0.807	0.744	0.832	0.576	0.212	0.764	0.885	0.825	0.764	0.848	0.611	0.194	0.218	0.7197	0.8562	0.7885	0.7197	0.8773	0.5778	0.2015	0.782
bayes.NaiveBayes_MCC_top40_40_0.7667_563	bayes.NaiveBayes	-D	MCC	top40	40	0.7667	0.8741	0.7859	0.7667	0.8552	0.6166	0.1891	0.1448	0.2333	0.7829	0.2171	0.7703	0.6329	[45 0 17] [0 43 0] [32 0 73]	0.7762	0.8938	0.8219	0.7762	0.873	0.6442	0.1754	0.739	0.873	0.808	0.739	0.84	0.576	0.211	0.764	0.89	0.833	0.764	0.849	0.611	0.193	0.216	0.7197	0.8562	0.7885	0.7197	0.8773	0.5778	0.2015	0.783
bayes.NaiveBayes_MCC_top40_40_0.7667_637	bayes.NaiveBayes	-D	MCC	top40	40	0.7667	0.8741	0.7859	0.7667	0.8552	0.6166	0.1891	0.1448	0.2333	0.7829	0.2171	0.7703	0.6329	[45 0 17] [0 43 0] [32 0 73]	0.7762	0.8938	0.8219	0.7762	0.873	0.6442	0.1754	0.736	0.866	0.804	0.736	0.826	0.562	0.219	0.765	0.89	0.831	0.765	0.854	0.618	0.19	0.215	0.7197	0.8562	0.7885	0.7197	0.8773	0.5778	0.2015	0.79
functions.RBFNetwork_FDR_top75_75_0.7333_130	functions.RBFNetwork	-B 5 -S 1 -R 1.0E-8 -M -1 -W 0.1	FDR	top75	75	0.7333	0.8305	0.7411	0.7333	0.8191	0.5499	0.2238	0.1809	0.2667	0.7391	0.2609	0.7356	0.5745	[37 0 25] [0 43 0] [31 0 74]	0.7143	0.809	0.7227	0.7143	0.7835	0.5032	0.2511	0.734	0.835	0.765	0.734	0.811	0.553	0.227	0.742	0.847	0.777	0.742	0.818	0.565	0.22	0.237	0.7576	0.8462	0.7881	0.7576	0.8394	0.581	0.2015	0.763
functions.RBFNetwork_MCC_top75_75_0.7333_452	functions.RBFNetwork	-B 5 -S 1 -R 1.0E-8 -M -1 -W 0.1	MCC	top75	75	0.7333	0.8305	0.7411	0.7333	0.8191	0.5499	0.2238	0.1809	0.2667	0.7391	0.2609	0.7356	0.5745	[37 0 25] [0 43 0] [31 0 74]	0.7143	0.809	0.7227	0.7143	0.7835	0.5032	0.2511	0.735	0.839	0.767	0.735	0.815	0.554	0.225	0.732	0.832	0.758	0.732	0.813	0.552	0.228	0.246	0.7576	0.8462	0.7881	0.7576	0.8394	0.581	0.2015	0.769
functions.RBFNetwork_MCC_top75_75_0.7333_571	functions.RBFNetwork	-B 5 -S 1 -R 1.0E-8 -M -1 -W 0.1	MCC	top75	75	0.7333	0.8305	0.7411	0.7333	0.8191	0.5499	0.2238	0.1809	0.2667	0.7391	0.2609	0.7356	0.5745	[37 0 25] [0 43 0] [31 0 74]	0.7143	0.809	0.7227	0.7143	0.7835	0.5032	0.2511	0.729	0.838	0.766	0.729	0.808	0.541	0.232	0.744	0.838	0.766	0.744	0.82	0.57	0.218	0.244	0.7576	0.8462	0.7881	0.7576	0.8394	0.581	0.2015	0.764
trees.RandomTree_ACC_top20_20_0.7714_140	trees.RandomTree	-K 0 -M 1.0 -V 0.001 -S 1	ACC	top20	20	0.7714	0.8102	0.7074	0.7714	0.8489	0.6196	0.1898	0.1511	0.2286	0.7809	0.2191	0.775	0.6348	[42 0 20] [2 41 0] [26 0 79]	0.7714	0.8036	0.6998	0.7714	0.8358	0.6076	0.1964	0.761	0.796	0.701	0.761	0.831	0.593	0.204	0.752	0.789	0.688	0.752	0.826	0.58	0.211	0.21	0.7727	0.7985	0.6991	0.7727	0.8242	0.5885	0.2015	0.707
trees.RandomTree_ACC_top20_20_0.7714_518	trees.RandomTree	-K 0 -M 1.0 -V 0.001 -S 1	ACC	top20	20	0.7714	0.8102	0.7074	0.7714	0.8489	0.6196	0.1898	0.1511	0.2286	0.7809	0.2191	0.775	0.6348	[42 0 20] [2 41 0] [26 0 79]	0.7714	0.8036	0.6998	0.7714	0.8358	0.6076	0.1964	0.76	0.796	0.697	0.76	0.831	0.593	0.204	0.765	0.8	0.703	0.765	0.836	0.603	0.2	0.213	0.7727	0.7985	0.6991	0.7727	0.8242	0.5885	0.2015	0.696
trees.RandomTree_AUC_top20_20_0.7714_253	trees.RandomTree	-K 0 -M 1.0 -V 0.001 -S 1	AUC	top20	20	0.7714	0.8102	0.7074	0.7714	0.8489	0.6196	0.1898	0.1511	0.2286	0.7809	0.2191	0.775	0.6348	[42 0 20] [2 41 0] [26 0 79]	0.7714	0.8036	0.6998	0.7714	0.8358	0.6076	0.1964	0.766	0.8	0.705	0.766	0.834	0.602	0.2	0.761	0.797	0.699	0.761	0.834	0.596	0.203	0.204	0.7727	0.7985	0.6991	0.7727	0.8242	0.5885	0.2015	0.697
trees.RandomTree_BER_top20_20_0.7714_51	trees.RandomTree	-K 0 -M 1.0 -V 0.001 -S 1	BER	top20	20	0.7714	0.8102	0.7074	0.7714	0.8489	0.6196	0.1898	0.1511	0.2286	0.7809	0.2191	0.775	0.6348	[42 0 20] [2 41 0] [26 0 79]	0.7714	0.8036	0.6998	0.7714	0.8358	0.6076	0.1964	0.761	0.797	0.699	0.761	0.833	0.597	0.203	0.761	0.798	0.701	0.761	0.834	0.595	0.202	0.213	0.7727	0.7985	0.6991	0.7727	0.8242	0.5885	0.2015	0.684
trees.RandomTree_BER_top20_20_0.7714_922	trees.RandomTree	-K 0 -M 1.0 -V 0.001 -S 1	BER	top20	20	0.7714	0.8102	0.7074	0.7714	0.8489	0.6196	0.1898	0.1511	0.2286	0.7809	0.2191	0.775	0.6348	[42 0 20] [2 41 0] [26 0 79]	0.7714	0.8036	0.6998	0.7714	0.8358	0.6076	0.1964	0.768	0.803	0.707	0.768	0.838	0.609	0.197	0.758	0.794	0.698	0.758	0.83	0.59	0.206	0.206	0.7727	0.7985	0.6991	0.7727	0.8242	0.5885	0.2015	0.689
trees.RandomTree_FDR_top20_20_0.7714_137	trees.RandomTree	-K 0 -M 1.0 -V 0.001 -S 1	FDR	top20	20	0.7714	0.8102	0.7074	0.7714	0.8489	0.6196	0.1898	0.1511	0.2286	0.7809	0.2191	0.775	0.6348	[42 0 20] [2 41 0] [26 0 79]	0.7714	0.8036	0.6998	0.7714	0.8358	0.6076	0.1964	0.769	0.804	0.707	0.769	0.84	0.611	0.196	0.756	0.792	0.693	0.756	0.827	0.586	0.208	0.213	0.7727	0.7985	0.6991	0.7727	0.8242	0.5885	0.2015	0.692
trees.RandomTree_FDR_top20_20_0.7714_881	trees.RandomTree	-K 0 -M 1.0 -V 0.001 -S 1	FDR	top20	20	0.7714	0.8102	0.7074	0.7714	0.8489	0.6196	0.1898	0.1511	0.2286	0.7809	0.2191	0.775	0.6348	[42 0 20] [2 41 0] [26 0 79]	0.7714	0.8036	0.6998	0.7714	0.8358	0.6076	0.1964	0.765	0.799	0.704	0.765	0.833	0.6	0.201	0.763	0.798	0.701	0.763	0.833	0.599	0.202	0.204	0.7727	0.7985	0.6991	0.7727	0.8242	0.5885	0.2015	0.715
trees.RandomTree_MCC_top20_20_0.7714_807	trees.RandomTree	-K 0 -M 1.0 -V 0.001 -S 1	MCC	top20	20	0.7714	0.8102	0.7074	0.7714	0.8489	0.6196	0.1898	0.1511	0.2286	0.7809	0.2191	0.775	0.6348	[42 0 20] [2 41 0] [26 0 79]	0.7714	0.8036	0.6998	0.7714	0.8358	0.6076	0.1964	0.764	0.799	0.703	0.764	0.834	0.599	0.201	0.758	0.794	0.695	0.758	0.83	0.592	0.206	0.222	0.7727	0.7985	0.6991	0.7727	0.8242	0.5885	0.2015	0.7
trees.RandomTree_MCC_top20_20_0.7714_971	trees.RandomTree	-K 0 -M 1.0 -V 0.001 -S 1	MCC	top20	20	0.7714	0.8102	0.7074	0.7714	0.8489	0.6196	0.1898	0.1511	0.2286	0.7809	0.2191	0.775	0.6348	[42 0 20] [2 41 0] [26 0 79]	0.7714	0.8036	0.6998	0.7714	0.8358	0.6076	0.1964	0.757	0.794	0.697	0.757	0.83	0.589	0.206	0.76	0.796	0.698	0.76	0.832	0.594	0.204	0.205	0.7727	0.7985	0.6991	0.7727	0.8242	0.5885	0.2015	0.689
bayes.AveragedNDependenceEstimators.A1DE_ACC_FB_12_0.8952_106	bayes.AveragedNDependenceEstimators.A1DE	-F 1 -M 1.0	ACC	FB	12	0.8952	0.9417	0.8984	0.8952	0.934	0.8241	0.0854	0.066	0.1048	0.8988	0.1012	0.8961	0.8329	[54 0 8] [0 43 0] [14 0 91]	0.8619	0.9414	0.9046	0.8619	0.92	0.7744	0.109	0.796	0.904	0.851	0.796	0.861	0.656	0.172	0.813	0.92	0.875	0.813	0.877	0.688	0.155	0.163	0.7576	0.8291	0.7582	0.7576	0.8384	0.5814	0.202	0.788
bayes.AveragedNDependenceEstimators.A1DE_ACC_FB_12_0.8952_280	bayes.AveragedNDependenceEstimators.A1DE	-F 1 -M 1.0	ACC	FB	12	0.8952	0.9417	0.8984	0.8952	0.934	0.8241	0.0854	0.066	0.1048	0.8988	0.1012	0.8961	0.8329	[54 0 8] [0 43 0] [14 0 91]	0.8619	0.9414	0.9046	0.8619	0.92	0.7744	0.109	0.787	0.9	0.842	0.787	0.856	0.642	0.178	0.811	0.915	0.867	0.811	0.873	0.683	0.158	0.159	0.7576	0.8291	0.7582	0.7576	0.8384	0.5814	0.202	0.79
bayes.NaiveBayes_AUC_top30_30_0.7524_349	bayes.NaiveBayes	-D	AUC	top30	30	0.7524	0.8763	0.789	0.7524	0.8492	0.5966	0.1992	0.1508	0.2476	0.7731	0.2269	0.7565	0.6122	[45 0 17] [0 43 0] [35 0 70]	0.7762	0.896	0.8323	0.7762	0.873	0.6442	0.1754	0.739	0.871	0.807	0.739	0.832	0.571	0.215	0.767	0.886	0.831	0.767	0.854	0.619	0.189	0.217	0.7197	0.8538	0.7845	0.7197	0.8763	0.5793	0.202	0.789
bayes.NaiveBayes_AUC_top30_30_0.7524_526	bayes.NaiveBayes	-D	AUC	top30	30	0.7524	0.8763	0.789	0.7524	0.8492	0.5966	0.1992	0.1508	0.2476	0.7731	0.2269	0.7565	0.6122	[45 0 17] [0 43 0] [35 0 70]	0.7762	0.896	0.8323	0.7762	0.873	0.6442	0.1754	0.737	0.872	0.812	0.737	0.832	0.566	0.216	0.763	0.884	0.829	0.763	0.853	0.613	0.192	0.224	0.7197	0.8538	0.7845	0.7197	0.8763	0.5793	0.202	0.783
bayes.NaiveBayes_AUC_top50_50_0.7619_237	bayes.NaiveBayes	-D	AUC	top50	50	0.7619	0.872	0.7845	0.7619	0.8505	0.6073	0.1938	0.1495	0.2381	0.7768	0.2232	0.7655	0.6248	[44 0 18] [0 43 0] [32 0 73]	0.7762	0.8936	0.8217	0.7762	0.873	0.6442	0.1754	0.736	0.87	0.808	0.736	0.829	0.563	0.218	0.744	0.875	0.811	0.744	0.837	0.579	0.21	0.229	0.7197	0.8566	0.7883	0.7197	0.8763	0.5793	0.202	0.793
bayes.NaiveBayes_AUC_top50_50_0.7619_921	bayes.NaiveBayes	-D	AUC	top50	50	0.7619	0.872	0.7845	0.7619	0.8505	0.6073	0.1938	0.1495	0.2381	0.7768	0.2232	0.7655	0.6248	[44 0 18] [0 43 0] [32 0 73]	0.7762	0.8936	0.8217	0.7762	0.873	0.6442	0.1754	0.743	0.872	0.808	0.743	0.834	0.576	0.212	0.763	0.889	0.829	0.763	0.848	0.611	0.194	0.209	0.7197	0.8566	0.7883	0.7197	0.8763	0.5793	0.202	0.791
bayes.NaiveBayes_MCC_top30_30_0.7524_209	bayes.NaiveBayes	-D	MCC	top30	30	0.7524	0.8763	0.789	0.7524	0.8492	0.5966	0.1992	0.1508	0.2476	0.7731	0.2269	0.7565	0.6122	[45 0 17] [0 43 0] [35 0 70]	0.7762	0.896	0.8323	0.7762	0.873	0.6442	0.1754	0.745	0.876	0.815	0.745	0.837	0.581	0.209	0.761	0.887	0.83	0.761	0.851	0.61	0.194	0.22	0.7197	0.8538	0.7845	0.7197	0.8763	0.5793	0.202	0.78
bayes.NaiveBayes_MCC_top30_30_0.7524_327	bayes.NaiveBayes	-D	MCC	top30	30	0.7524	0.8763	0.789	0.7524	0.8492	0.5966	0.1992	0.1508	0.2476	0.7731	0.2269	0.7565	0.6122	[45 0 17] [0 43 0] [35 0 70]	0.7762	0.896	0.8323	0.7762	0.873	0.6442	0.1754	0.74	0.874	0.811	0.74	0.834	0.573	0.213	0.758	0.886	0.831	0.758	0.852	0.607	0.195	0.219	0.7197	0.8538	0.7845	0.7197	0.8763	0.5793	0.202	0.785
bayes.NaiveBayes_MCC_top50_50_0.7619_176	bayes.NaiveBayes	-D	MCC	top50	50	0.7619	0.872	0.7845	0.7619	0.8505	0.6073	0.1938	0.1495	0.2381	0.7768	0.2232	0.7655	0.6248	[44 0 18] [0 43 0] [32 0 73]	0.7762	0.8936	0.8217	0.7762	0.873	0.6442	0.1754	0.729	0.868	0.807	0.729	0.821	0.55	0.225	0.76	0.885	0.826	0.76	0.842	0.602	0.199	0.229	0.7197	0.8566	0.7883	0.7197	0.8763	0.5793	0.202	0.781
bayes.NaiveBayes_MCC_top50_50_0.7619_636	bayes.NaiveBayes	-D	MCC	top50	50	0.7619	0.872	0.7845	0.7619	0.8505	0.6073	0.1938	0.1495	0.2381	0.7768	0.2232	0.7655	0.6248	[44 0 18] [0 43 0] [32 0 73]	0.7762	0.8936	0.8217	0.7762	0.873	0.6442	0.1754	0.733	0.868	0.805	0.733	0.828	0.56	0.219	0.753	0.88	0.82	0.753	0.835	0.588	0.206	0.226	0.7197	0.8566	0.7883	0.7197	0.8763	0.5793	0.202	0.787
functions.SimpleLogistic_ACC_top10_10_0.7286_107	functions.SimpleLogistic	-I 0 -P -M 500 -H 50 -W 0.0 -A	ACC	top10	10	0.7286	0.8673	0.7839	0.7286	0.7811	0.5235	0.2451	0.2189	0.2714	0.7163	0.2837	0.7153	0.5494	[24 0 38] [0 43 0] [19 0 86]	0.7238	0.8689	0.7952	0.7238	0.7792	0.5153	0.2485	0.728	0.864	0.806	0.728	0.787	0.527	0.243	0.727	0.863	0.797	0.727	0.795	0.533	0.239	0.264	0.8182	0.8468	0.7906	0.8182	0.7778	0.6493	0.202	0.753
functions.SimpleLogistic_ACC_top10_10_0.7286_842	functions.SimpleLogistic	-I 0 -P -M 500 -H 50 -W 0.0 -A	ACC	top10	10	0.7286	0.8673	0.7839	0.7286	0.7811	0.5235	0.2451	0.2189	0.2714	0.7163	0.2837	0.7153	0.5494	[24 0 38] [0 43 0] [19 0 86]	0.7238	0.8689	0.7952	0.7238	0.7792	0.5153	0.2485	0.735	0.87	0.811	0.735	0.791	0.538	0.237	0.73	0.864	0.798	0.73	0.793	0.534	0.238	0.265	0.8182	0.8468	0.7906	0.8182	0.7778	0.6493	0.202	0.756
functions.SimpleLogistic_AUC_top10_10_0.7286_734	functions.SimpleLogistic	-I 0 -M 500 -H 50 -W 0.0 -A	AUC	top10	10	0.7286	0.8673	0.7839	0.7286	0.7811	0.5235	0.2451	0.2189	0.2714	0.7163	0.2837	0.7153	0.5494	[24 0 38] [0 43 0] [19 0 86]	0.7238	0.8689	0.7952	0.7238	0.7792	0.5153	0.2485	0.732	0.869	0.804	0.732	0.794	0.54	0.237	0.724	0.866	0.802	0.724	0.792	0.527	0.242	0.269	0.8182	0.8468	0.7906	0.8182	0.7778	0.6493	0.202	0.751
trees.FT_AUC_top50_50_0.781_291	trees.FT	-I 15 -F 0 -M 15 -W 0.0	AUC	top50	50	0.781	0.8611	0.7742	0.781	0.8371	0.6218	0.191	0.1629	0.219	0.7762	0.2238	0.7776	0.6441	[36 0 26] [0 43 0] [19 1 85]	0.7619	0.839	0.7406	0.7619	0.8346	0.5942	0.2017	0.768	0.86	0.78	0.768	0.84	0.609	0.196	0.774	0.853	0.77	0.774	0.837	0.614	0.195	0.19	0.75	0.8115	0.7208	0.75	0.846	0.5761	0.202	0.785
functions.SimpleLogistic_ACC_top25_25_0.7048_674	functions.SimpleLogistic	-I 0 -P -M 500 -H 50 -W 0.0 -A	ACC	top25	25	0.7048	0.8568	0.7908	0.7048	0.7739	0.485	0.2606	0.2261	0.2952	0.6943	0.3057	0.6969	0.5154	[25 0 37] [0 43 0] [25 0 80]	0.7238	0.8693	0.7995	0.7238	0.7875	0.5186	0.2444	0.724	0.861	0.805	0.724	0.793	0.525	0.241	0.723	0.854	0.794	0.723	0.791	0.523	0.243	0.251	0.7955	0.8625	0.8243	0.7955	0.7995	0.6109	0.2025	0.771
functions.SimpleLogistic_ACC_top25_25_0.7048_925	functions.SimpleLogistic	-I 0 -P -M 500 -H 50 -W 0.0 -A	ACC	top25	25	0.7048	0.8568	0.7908	0.7048	0.7739	0.485	0.2606	0.2261	0.2952	0.6943	0.3057	0.6969	0.5154	[25 0 37] [0 43 0] [25 0 80]	0.7238	0.8693	0.7995	0.7238	0.7875	0.5186	0.2444	0.733	0.867	0.815	0.733	0.792	0.538	0.238	0.725	0.857	0.796	0.725	0.796	0.526	0.239	0.261	0.7955	0.8625	0.8243	0.7955	0.7995	0.6109	0.2025	0.767
functions.SimpleLogistic_AUC_top25_25_0.7048_784	functions.SimpleLogistic	-I 0 -M 500 -H 50 -W 0.0 -A	AUC	top25	25	0.7048	0.8568	0.7908	0.7048	0.7739	0.485	0.2606	0.2261	0.2952	0.6943	0.3057	0.6969	0.5154	[25 0 37] [0 43 0] [25 0 80]	0.7238	0.8693	0.7995	0.7238	0.7875	0.5186	0.2444	0.73	0.869	0.813	0.73	0.795	0.536	0.237	0.738	0.866	0.806	0.738	0.806	0.551	0.228	0.258	0.7955	0.8625	0.8243	0.7955	0.7995	0.6109	0.2025	0.774
functions.SimpleLogistic_BER_top25_25_0.7048_161	functions.SimpleLogistic	-I 0 -P -M 500 -H 50 -W 0.0 -A	BER	top25	25	0.7048	0.8568	0.7908	0.7048	0.7739	0.485	0.2606	0.2261	0.2952	0.6943	0.3057	0.6969	0.5154	[25 0 37] [0 43 0] [25 0 80]	0.7238	0.8693	0.7995	0.7238	0.7875	0.5186	0.2444	0.72	0.858	0.802	0.72	0.786	0.517	0.247	0.726	0.856	0.794	0.726	0.793	0.529	0.24	0.264	0.7955	0.8625	0.8243	0.7955	0.7995	0.6109	0.2025	0.774
functions.SimpleLogistic_BER_top25_25_0.7048_930	functions.SimpleLogistic	-I 0 -P -M 500 -H 50 -W 0.0 -A	BER	top25	25	0.7048	0.8568	0.7908	0.7048	0.7739	0.485	0.2606	0.2261	0.2952	0.6943	0.3057	0.6969	0.5154	[25 0 37] [0 43 0] [25 0 80]	0.7238	0.8693	0.7995	0.7238	0.7875	0.5186	0.2444	0.732	0.862	0.808	0.732	0.795	0.537	0.237	0.737	0.868	0.81	0.737	0.805	0.551	0.229	0.264	0.7955	0.8625	0.8243	0.7955	0.7995	0.6109	0.2025	0.773
rules.FURIA_BER_top10_10_0.8048_257	rules.FURIA	-F 3 -N 2.0 -O 2 -S 1 -p 0 -s 0	BER	top10	10	0.8048	0.8609	0.7757	0.8048	0.8546	0.6635	0.1703	0.1454	0.1952	0.8022	0.1978	0.8029	0.6831	[39 0 23] [0 43 0] [18 0 87]	0.8048	0.8694	0.7934	0.8048	0.8352	0.6621	0.18	0.772	0.844	0.764	0.772	0.828	0.611	0.2	0.796	0.864	0.79	0.796	0.851	0.653	0.177	0.188	0.75	0.8298	0.7558	0.75	0.8449	0.5774	0.2025	0.782
rules.FURIA_FDR_top10_10_0.8048_690	rules.FURIA	-F 3 -N 2.0 -O 2 -S 1 -p 0 -s 0	FDR	top10	10	0.8048	0.8609	0.7757	0.8048	0.8546	0.6635	0.1703	0.1454	0.1952	0.8022	0.1978	0.8029	0.6831	[39 0 23] [0 43 0] [18 0 87]	0.8048	0.8694	0.7934	0.8048	0.8352	0.6621	0.18	0.766	0.844	0.764	0.766	0.824	0.603	0.205	0.795	0.867	0.792	0.795	0.851	0.653	0.177	0.188	0.75	0.8298	0.7558	0.75	0.8449	0.5774	0.2025	0.787
bayes.NaiveBayesSimple_ACC_top10_10_0.7238_499	bayes.NaiveBayesSimple		ACC	top10	10	0.7238	0.8619	0.7819	0.7238	0.7902	0.5199	0.243	0.2098	0.2762	0.7159	0.2841	0.718	0.5481	[28 0 34] [0 43 0] [24 0 81]	0.7286	0.8626	0.7757	0.7286	0.7977	0.5303	0.2368	0.738	0.873	0.812	0.738	0.815	0.557	0.224	0.731	0.865	0.798	0.731	0.811	0.546	0.229	0.253	0.8106	0.9012	0.8567	0.8106	0.7833	0.6325	0.203	0.764
bayes.NaiveBayesSimple_AUC_top10_10_0.7238_965	bayes.NaiveBayesSimple		AUC	top10	10	0.7238	0.8619	0.7819	0.7238	0.7902	0.5199	0.243	0.2098	0.2762	0.7159	0.2841	0.718	0.5481	[28 0 34] [0 43 0] [24 0 81]	0.7286	0.8626	0.7757	0.7286	0.7977	0.5303	0.2368	0.736	0.869	0.809	0.736	0.813	0.552	0.226	0.739	0.869	0.806	0.739	0.814	0.557	0.224	0.256	0.8106	0.9012	0.8567	0.8106	0.7833	0.6325	0.203	0.759
bayes.NaiveBayesSimple_BER_top10_10_0.7238_633	bayes.NaiveBayesSimple		BER	top10	10	0.7238	0.8619	0.7819	0.7238	0.7902	0.5199	0.243	0.2098	0.2762	0.7159	0.2841	0.718	0.5481	[28 0 34] [0 43 0] [24 0 81]	0.7286	0.8626	0.7757	0.7286	0.7977	0.5303	0.2368	0.738	0.872	0.809	0.738	0.816	0.557	0.223	0.743	0.87	0.81	0.743	0.821	0.566	0.218	0.247	0.8106	0.9012	0.8567	0.8106	0.7833	0.6325	0.203	0.763
bayes.NaiveBayesSimple_FDR_top10_10_0.7238_732	bayes.NaiveBayesSimple		FDR	top10	10	0.7238	0.8619	0.7819	0.7238	0.7902	0.5199	0.243	0.2098	0.2762	0.7159	0.2841	0.718	0.5481	[28 0 34] [0 43 0] [24 0 81]	0.7286	0.8626	0.7757	0.7286	0.7977	0.5303	0.2368	0.737	0.869	0.805	0.737	0.816	0.556	0.224	0.74	0.871	0.81	0.74	0.819	0.561	0.221	0.254	0.8106	0.9012	0.8567	0.8106	0.7833	0.6325	0.203	0.752
bayes.NaiveBayesSimple_MCC_top10_10_0.7238_356	bayes.NaiveBayesSimple		MCC	top10	10	0.7238	0.8619	0.7819	0.7238	0.7902	0.5199	0.243	0.2098	0.2762	0.7159	0.2841	0.718	0.5481	[28 0 34] [0 43 0] [24 0 81]	0.7286	0.8626	0.7757	0.7286	0.7977	0.5303	0.2368	0.739	0.872	0.81	0.739	0.814	0.557	0.223	0.732	0.862	0.796	0.732	0.814	0.548	0.227	0.255	0.8106	0.9012	0.8567	0.8106	0.7833	0.6325	0.203	0.768
bayes.NaiveBayes_ACC_top10_10_0.7286_530	bayes.NaiveBayes		ACC	top10	10	0.7286	0.8622	0.7848	0.7286	0.795	0.5289	0.2382	0.205	0.2714	0.7216	0.2784	0.7235	0.5566	[29 0 33] [0 43 0] [24 0 81]	0.7238	0.8627	0.7762	0.7238	0.7958	0.5228	0.2402	0.735	0.872	0.808	0.735	0.812	0.552	0.227	0.736	0.868	0.804	0.736	0.819	0.556	0.223	0.248	0.8106	0.9014	0.8571	0.8106	0.7833	0.6325	0.203	0.756
bayes.NaiveBayes_ACC_top10_10_0.7286_765	bayes.NaiveBayes		ACC	top10	10	0.7286	0.8622	0.7848	0.7286	0.795	0.5289	0.2382	0.205	0.2714	0.7216	0.2784	0.7235	0.5566	[29 0 33] [0 43 0] [24 0 81]	0.7238	0.8627	0.7762	0.7238	0.7958	0.5228	0.2402	0.732	0.865	0.802	0.732	0.812	0.546	0.228	0.731	0.865	0.798	0.731	0.808	0.544	0.23	0.251	0.8106	0.9014	0.8571	0.8106	0.7833	0.6325	0.203	0.755
bayes.NaiveBayes_AUC_top10_10_0.7286_231	bayes.NaiveBayes		AUC	top10	10	0.7286	0.8622	0.7848	0.7286	0.795	0.5289	0.2382	0.205	0.2714	0.7216	0.2784	0.7235	0.5566	[29 0 33] [0 43 0] [24 0 81]	0.7238	0.8627	0.7762	0.7238	0.7958	0.5228	0.2402	0.732	0.869	0.805	0.732	0.81	0.546	0.229	0.742	0.87	0.806	0.742	0.819	0.563	0.219	0.258	0.8106	0.9014	0.8571	0.8106	0.7833	0.6325	0.203	0.762
bayes.NaiveBayes_BER_top10_10_0.7286_181	bayes.NaiveBayes		BER	top10	10	0.7286	0.8622	0.7848	0.7286	0.795	0.5289	0.2382	0.205	0.2714	0.7216	0.2784	0.7235	0.5566	[29 0 33] [0 43 0] [24 0 81]	0.7238	0.8627	0.7762	0.7238	0.7958	0.5228	0.2402	0.736	0.873	0.812	0.736	0.812	0.551	0.226	0.735	0.865	0.801	0.735	0.811	0.551	0.227	0.257	0.8106	0.9014	0.8571	0.8106	0.7833	0.6325	0.203	0.759
bayes.NaiveBayes_BER_top10_10_0.7286_834	bayes.NaiveBayes		BER	top10	10	0.7286	0.8622	0.7848	0.7286	0.795	0.5289	0.2382	0.205	0.2714	0.7216	0.2784	0.7235	0.5566	[29 0 33] [0 43 0] [24 0 81]	0.7238	0.8627	0.7762	0.7238	0.7958	0.5228	0.2402	0.733	0.873	0.81	0.733	0.813	0.551	0.227	0.737	0.868	0.805	0.737	0.816	0.557	0.223	0.257	0.8106	0.9014	0.8571	0.8106	0.7833	0.6325	0.203	0.756
bayes.NaiveBayes_FDR_top10_10_0.7286_141	bayes.NaiveBayes		FDR	top10	10	0.7286	0.8622	0.7848	0.7286	0.795	0.5289	0.2382	0.205	0.2714	0.7216	0.2784	0.7235	0.5566	[29 0 33] [0 43 0] [24 0 81]	0.7238	0.8627	0.7762	0.7238	0.7958	0.5228	0.2402	0.738	0.873	0.812	0.738	0.817	0.557	0.223	0.737	0.869	0.801	0.737	0.82	0.56	0.222	0.256	0.8106	0.9014	0.8571	0.8106	0.7833	0.6325	0.203	0.76
bayes.NaiveBayes_MCC_top10_10_0.7286_562	bayes.NaiveBayes		MCC	top10	10	0.7286	0.8622	0.7848	0.7286	0.795	0.5289	0.2382	0.205	0.2714	0.7216	0.2784	0.7235	0.5566	[29 0 33] [0 43 0] [24 0 81]	0.7238	0.8627	0.7762	0.7238	0.7958	0.5228	0.2402	0.734	0.868	0.806	0.734	0.809	0.548	0.228	0.735	0.865	0.799	0.735	0.816	0.554	0.224	0.258	0.8106	0.9014	0.8571	0.8106	0.7833	0.6325	0.203	0.758
lazy.IBk_MCC_B_24_0.9714_630	lazy.IBk	-K 1 -W 0 -A "weka.core.neighboursearch.LinearNNSearch -A \"weka.core.ChebyshevDistance -R first-last\""	MCC	B	24	0.9714	0.9756	0.9553	0.9714	0.9797	0.9512	0.0244	0.0203	0.0286	0.9714	0.0286	0.9714	0.954	[59 0 3] [0 43 0] [3 0 102]	0.9714	0.977	0.9566	0.9714	0.9825	0.9515	0.023	0.898	0.913	0.854	0.898	0.928	0.829	0.087	0.898	0.912	0.866	0.898	0.927	0.828	0.088	0.077	0.7197	0.797	0.7284	0.7197	0.8742	0.5831	0.203	0.534
trees.HoeffdingTree_ACC_top10_10_0.7286_496	trees.HoeffdingTree	-L 2 -S 1 -E 1.0E-7 -H 0.05 -M 0.01 -G 200.0 -N 0.0	ACC	top10	10	0.7286	0.8618	0.7865	0.7286	0.795	0.5289	0.2382	0.205	0.2714	0.7216	0.2784	0.7235	0.5566	[29 0 33] [0 43 0] [24 0 81]	0.7286	0.8631	0.779	0.7286	0.8005	0.5318	0.2355	0.737	0.873	0.814	0.737	0.811	0.551	0.226	0.738	0.87	0.808	0.738	0.816	0.556	0.223	0.256	0.8106	0.9008	0.856	0.8106	0.7833	0.6325	0.203	0.761
trees.HoeffdingTree_AUC_top10_10_0.7286_500	trees.HoeffdingTree	-L 2 -S 1 -E 1.0E-7 -H 0.05 -M 0.01 -G 200.0 -N 0.0	AUC	top10	10	0.7286	0.8618	0.7865	0.7286	0.795	0.5289	0.2382	0.205	0.2714	0.7216	0.2784	0.7235	0.5566	[29 0 33] [0 43 0] [24 0 81]	0.7286	0.8631	0.779	0.7286	0.8005	0.5318	0.2355	0.733	0.87	0.807	0.733	0.812	0.548	0.227	0.741	0.871	0.807	0.741	0.818	0.563	0.22	0.255	0.8106	0.9008	0.856	0.8106	0.7833	0.6325	0.203	0.761
trees.HoeffdingTree_BER_top10_10_0.7286_975	trees.HoeffdingTree	-L 2 -S 1 -E 1.0E-7 -H 0.05 -M 0.01 -G 200.0 -N 0.0	BER	top10	10	0.7286	0.8618	0.7865	0.7286	0.795	0.5289	0.2382	0.205	0.2714	0.7216	0.2784	0.7235	0.5566	[29 0 33] [0 43 0] [24 0 81]	0.7286	0.8631	0.779	0.7286	0.8005	0.5318	0.2355	0.736	0.874	0.813	0.736	0.815	0.554	0.224	0.737	0.869	0.804	0.737	0.811	0.55	0.226	0.251	0.8106	0.9008	0.856	0.8106	0.7833	0.6325	0.203	0.757
trees.HoeffdingTree_FDR_top10_10_0.7286_443	trees.HoeffdingTree	-L 2 -S 1 -E 1.0E-7 -H 0.05 -M 0.01 -G 200.0 -N 0.0	FDR	top10	10	0.7286	0.8618	0.7865	0.7286	0.795	0.5289	0.2382	0.205	0.2714	0.7216	0.2784	0.7235	0.5566	[29 0 33] [0 43 0] [24 0 81]	0.7286	0.8631	0.779	0.7286	0.8005	0.5318	0.2355	0.738	0.869	0.81	0.738	0.817	0.557	0.222	0.742	0.874	0.811	0.742	0.824	0.568	0.217	0.252	0.8106	0.9008	0.856	0.8106	0.7833	0.6325	0.203	0.762
trees.HoeffdingTree_MCC_top10_10_0.7286_157	trees.HoeffdingTree	-L 2 -S 1 -E 1.0E-7 -H 0.05 -M 0.01 -G 200.0 -N 0.0	MCC	top10	10	0.7286	0.8618	0.7865	0.7286	0.795	0.5289	0.2382	0.205	0.2714	0.7216	0.2784	0.7235	0.5566	[29 0 33] [0 43 0] [24 0 81]	0.7286	0.8631	0.779	0.7286	0.8005	0.5318	0.2355	0.734	0.866	0.807	0.734	0.813	0.549	0.226	0.732	0.864	0.801	0.732	0.81	0.545	0.229	0.253	0.8106	0.9008	0.856	0.8106	0.7833	0.6325	0.203	0.762
rules.JRip_ACC_top10_10_0.7571_110	rules.JRip	-F 3 -N 2.0 -O 2 -S 1	ACC	top10	10	0.7571	0.824	0.7161	0.7571	0.818	0.5839	0.2124	0.182	0.2429	0.7547	0.2453	0.7546	0.6027	[33 0 29] [2 41 0] [20 0 85]	0.719	0.7925	0.7012	0.719	0.7938	0.5167	0.2436	0.739	0.819	0.707	0.739	0.813	0.561	0.224	0.751	0.819	0.716	0.751	0.817	0.575	0.216	0.218	0.7576	0.82	0.7211	0.7576	0.8354	0.5723	0.2035	0.761
rules.JRip_ACC_top10_10_0.7571_391	rules.JRip	-F 3 -N 2.0 -O 2 -S 1	ACC	top10	10	0.7571	0.824	0.7161	0.7571	0.818	0.5839	0.2124	0.182	0.2429	0.7547	0.2453	0.7546	0.6027	[33 0 29] [2 41 0] [20 0 85]	0.719	0.7925	0.7012	0.719	0.7938	0.5167	0.2436	0.737	0.814	0.701	0.737	0.808	0.558	0.228	0.751	0.821	0.715	0.751	0.821	0.582	0.214	0.212	0.7576	0.82	0.7211	0.7576	0.8354	0.5723	0.2035	0.765
rules.JRip_AUC_top10_10_0.7571_885	rules.JRip	-F 3 -N 2.0 -O 2 -S 1	AUC	top10	10	0.7571	0.824	0.7161	0.7571	0.818	0.5839	0.2124	0.182	0.2429	0.7547	0.2453	0.7546	0.6027	[33 0 29] [2 41 0] [20 0 85]	0.719	0.7925	0.7012	0.719	0.7938	0.5167	0.2436	0.743	0.819	0.707	0.743	0.813	0.568	0.222	0.753	0.823	0.717	0.753	0.827	0.587	0.21	0.218	0.7576	0.82	0.7211	0.7576	0.8354	0.5723	0.2035	0.766
rules.JRip_BER_top10_10_0.7571_39	rules.JRip	-F 3 -N 2.0 -O 2 -S 1	BER	top10	10	0.7571	0.824	0.7161	0.7571	0.818	0.5839	0.2124	0.182	0.2429	0.7547	0.2453	0.7546	0.6027	[33 0 29] [2 41 0] [20 0 85]	0.719	0.7925	0.7012	0.719	0.7938	0.5167	0.2436	0.736	0.816	0.706	0.736	0.813	0.559	0.225	0.757	0.826	0.719	0.757	0.827	0.592	0.208	0.217	0.7576	0.82	0.7211	0.7576	0.8354	0.5723	0.2035	0.764
rules.JRip_BER_top10_10_0.7571_855	rules.JRip	-F 3 -N 2.0 -O 2 -S 1	BER	top10	10	0.7571	0.824	0.7161	0.7571	0.818	0.5839	0.2124	0.182	0.2429	0.7547	0.2453	0.7546	0.6027	[33 0 29] [2 41 0] [20 0 85]	0.719	0.7925	0.7012	0.719	0.7938	0.5167	0.2436	0.733	0.818	0.706	0.733	0.814	0.554	0.227	0.749	0.817	0.712	0.749	0.817	0.573	0.217	0.22	0.7576	0.82	0.7211	0.7576	0.8354	0.5723	0.2035	0.756
rules.JRip_FDR_top10_10_0.7571_144	rules.JRip	-F 3 -N 2.0 -O 2 -S 1	FDR	top10	10	0.7571	0.824	0.7161	0.7571	0.818	0.5839	0.2124	0.182	0.2429	0.7547	0.2453	0.7546	0.6027	[33 0 29] [2 41 0] [20 0 85]	0.719	0.7925	0.7012	0.719	0.7938	0.5167	0.2436	0.731	0.81	0.701	0.731	0.805	0.546	0.232	0.752	0.822	0.717	0.752	0.823	0.582	0.213	0.22	0.7576	0.82	0.7211	0.7576	0.8354	0.5723	0.2035	0.764
rules.JRip_FDR_top10_10_0.7571_913	rules.JRip	-F 3 -N 2.0 -O 2 -S 1	FDR	top10	10	0.7571	0.824	0.7161	0.7571	0.818	0.5839	0.2124	0.182	0.2429	0.7547	0.2453	0.7546	0.6027	[33 0 29] [2 41 0] [20 0 85]	0.719	0.7925	0.7012	0.719	0.7938	0.5167	0.2436	0.73	0.809	0.699	0.73	0.804	0.546	0.233	0.751	0.817	0.708	0.751	0.82	0.582	0.214	0.219	0.7576	0.82	0.7211	0.7576	0.8354	0.5723	0.2035	0.766
bayes.NaiveBayes_FDR_top25_25_0.7714_423	bayes.NaiveBayes	-K	FDR	top25	25	0.7714	0.8775	0.8049	0.7714	0.8268	0.6043	0.2009	0.1732	0.2286	0.7668	0.2332	0.7677	0.6272	[34 0 28] [0 43 0] [20 0 85]	0.7714	0.8784	0.8051	0.7714	0.8323	0.6065	0.1981	0.756	0.882	0.829	0.756	0.814	0.582	0.215	0.755	0.886	0.833	0.755	0.836	0.595	0.204	0.237	0.7955	0.8903	0.8224	0.7955	0.7965	0.6095	0.204	0.765
bayes.NaiveBayes_MCC_top25_25_0.7714_567	bayes.NaiveBayes	-K	MCC	top25	25	0.7714	0.8775	0.8049	0.7714	0.8268	0.6043	0.2009	0.1732	0.2286	0.7668	0.2332	0.7677	0.6272	[34 0 28] [0 43 0] [20 0 85]	0.7714	0.8784	0.8051	0.7714	0.8323	0.6065	0.1981	0.754	0.88	0.822	0.754	0.821	0.584	0.212	0.761	0.882	0.827	0.761	0.835	0.601	0.202	0.235	0.7955	0.8903	0.8224	0.7955	0.7965	0.6095	0.204	0.768
functions.SMO_AUC_top100_100_0.7476_412	functions.SMO	-C 1.0 -L 0.001 -P 1.0E-12 -N 0 -V -1 -W 1 -K "functions.supportVector.PolyKernel -C 250007 -E 1.0"	AUC	top100	100	0.7476	0.7941	0.6789	0.7476	0.7891	0.5575	0.2316	0.2109	0.2524	0.738	0.262	0.7313	0.5783	[24 0 38] [0 43 0] [15 0 90]	0.7524	0.7973	0.6823	0.7524	0.7884	0.5664	0.2296	0.73	0.786	0.677	0.73	0.793	0.54	0.239	0.749	0.804	0.697	0.749	0.813	0.573	0.219	0.228	0.803	0.8111	0.7316	0.803	0.7889	0.6184	0.204	0.812
functions.SMO_BER_top100_100_0.7476_856	functions.SMO	-C 1.0 -L 0.001 -P 1.0E-12 -N 0 -V -1 -W 1 -K "functions.supportVector.PolyKernel -C 250007 -E 1.0"	BER	top100	100	0.7476	0.7941	0.6789	0.7476	0.7891	0.5575	0.2316	0.2109	0.2524	0.738	0.262	0.7313	0.5783	[24 0 38] [0 43 0] [15 0 90]	0.7524	0.7973	0.6823	0.7524	0.7884	0.5664	0.2296	0.733	0.789	0.68	0.733	0.798	0.546	0.235	0.752	0.803	0.699	0.752	0.812	0.576	0.218	0.244	0.803	0.8111	0.7316	0.803	0.7889	0.6184	0.204	0.819
lazy.IBk_ACC_top100_100_0.7714_522	lazy.IBk	-K 1 -W 0 -A "weka.core.neighboursearch.LinearNNSearch -A \"weka.core.ChebyshevDistance -R first-last\""	ACC	top100	100	0.7714	0.8074	0.7073	0.7714	0.8434	0.6126	0.1926	0.1566	0.2286	0.7748	0.2252	0.7728	0.6342	[40 0 22] [0 43 0] [26 0 79]	0.7952	0.8271	0.7308	0.7952	0.8589	0.6522	0.1729	0.76	0.797	0.701	0.76	0.834	0.595	0.203	0.764	0.8	0.72	0.764	0.836	0.601	0.2	0.198	0.7424	0.796	0.7235	0.7424	0.8495	0.5757	0.204	0.527
lazy.IBk_ACC_top100_100_0.7714_707	lazy.IBk	-K 1 -W 0 -A "weka.core.neighboursearch.LinearNNSearch -A \"weka.core.ChebyshevDistance -R first-last\""	ACC	top100	100	0.7714	0.8074	0.7073	0.7714	0.8434	0.6126	0.1926	0.1566	0.2286	0.7748	0.2252	0.7728	0.6342	[40 0 22] [0 43 0] [26 0 79]	0.7952	0.8271	0.7308	0.7952	0.8589	0.6522	0.1729	0.771	0.806	0.709	0.771	0.841	0.613	0.194	0.762	0.802	0.722	0.762	0.834	0.597	0.202	0.2	0.7424	0.796	0.7235	0.7424	0.8495	0.5757	0.204	0.533
lazy.IBk_AUC_top100_100_0.7714_448	lazy.IBk	-K 1 -W 0 -A "weka.core.neighboursearch.LinearNNSearch -A \"weka.core.ChebyshevDistance -R first-last\""	AUC	top100	100	0.7714	0.8074	0.7073	0.7714	0.8434	0.6126	0.1926	0.1566	0.2286	0.7748	0.2252	0.7728	0.6342	[40 0 22] [0 43 0] [26 0 79]	0.7952	0.8271	0.7308	0.7952	0.8589	0.6522	0.1729	0.761	0.798	0.703	0.761	0.835	0.595	0.202	0.763	0.794	0.717	0.763	0.832	0.597	0.202	0.214	0.7424	0.796	0.7235	0.7424	0.8495	0.5757	0.204	0.531
lazy.IBk_BER_top100_100_0.7714_426	lazy.IBk	-K 1 -W 0 -A "weka.core.neighboursearch.LinearNNSearch -A \"weka.core.ChebyshevDistance -R first-last\""	BER	top100	100	0.7714	0.8074	0.7073	0.7714	0.8434	0.6126	0.1926	0.1566	0.2286	0.7748	0.2252	0.7728	0.6342	[40 0 22] [0 43 0] [26 0 79]	0.7952	0.8271	0.7308	0.7952	0.8589	0.6522	0.1729	0.767	0.804	0.708	0.767	0.841	0.609	0.196	0.761	0.797	0.722	0.761	0.833	0.593	0.203	0.207	0.7424	0.796	0.7235	0.7424	0.8495	0.5757	0.204	0.535
lazy.IBk_BER_top100_100_0.7714_625	lazy.IBk	-K 1 -W 0 -A "weka.core.neighboursearch.LinearNNSearch -A \"weka.core.ChebyshevDistance -R first-last\""	BER	top100	100	0.7714	0.8074	0.7073	0.7714	0.8434	0.6126	0.1926	0.1566	0.2286	0.7748	0.2252	0.7728	0.6342	[40 0 22] [0 43 0] [26 0 79]	0.7952	0.8271	0.7308	0.7952	0.8589	0.6522	0.1729	0.768	0.803	0.708	0.768	0.838	0.608	0.197	0.765	0.8	0.724	0.765	0.837	0.603	0.199	0.196	0.7424	0.796	0.7235	0.7424	0.8495	0.5757	0.204	0.537
lazy.IBk_FDR_top100_100_0.7714_326	lazy.IBk	-K 1 -W 0 -A "weka.core.neighboursearch.LinearNNSearch -A \"weka.core.ChebyshevDistance -R first-last\""	FDR	top100	100	0.7714	0.8074	0.7073	0.7714	0.8434	0.6126	0.1926	0.1566	0.2286	0.7748	0.2252	0.7728	0.6342	[40 0 22] [0 43 0] [26 0 79]	0.7952	0.8271	0.7308	0.7952	0.8589	0.6522	0.1729	0.77	0.805	0.711	0.77	0.84	0.61	0.195	0.77	0.804	0.73	0.77	0.838	0.609	0.196	0.216	0.7424	0.796	0.7235	0.7424	0.8495	0.5757	0.204	0.54
lazy.IBk_MCC_top100_100_0.7714_319	lazy.IBk	-K 1 -W 0 -A "weka.core.neighboursearch.LinearNNSearch -A \"weka.core.ChebyshevDistance -R first-last\""	MCC	top100	100	0.7714	0.8074	0.7073	0.7714	0.8434	0.6126	0.1926	0.1566	0.2286	0.7748	0.2252	0.7728	0.6342	[40 0 22] [0 43 0] [26 0 79]	0.7952	0.8271	0.7308	0.7952	0.8589	0.6522	0.1729	0.772	0.81	0.714	0.772	0.847	0.618	0.19	0.762	0.801	0.724	0.762	0.834	0.596	0.202	0.223	0.7424	0.796	0.7235	0.7424	0.8495	0.5757	0.204	0.531
trees.CDT_ACC_top100_100_0.7905_983	trees.CDT	-SIDM 1.0 -KTHRootAttribute 1 -M 2 -V 0.001 -N 3 -S 1 -L -1 -I 0.0	ACC	top100	100	0.7905	0.8727	0.7812	0.7905	0.8438	0.6402	0.1829	0.1562	0.2095	0.787	0.213	0.7877	0.6588	[37 0 25] [1 42 0] [17 1 87]	0.7429	0.8074	0.6907	0.7429	0.8017	0.5542	0.2277	0.74	0.818	0.706	0.74	0.81	0.561	0.225	0.752	0.83	0.731	0.752	0.828	0.582	0.21	0.226	0.7803	0.8213	0.725	0.7803	0.8116	0.5913	0.204	0.782
trees.CDT_AUC_top100_100_0.7905_968	trees.CDT	-SIDM 1.0 -KTHRootAttribute 1 -M 2 -V 0.001 -N 3 -S 1 -L -1 -I 0.0	AUC	top100	100	0.7905	0.8727	0.7812	0.7905	0.8438	0.6402	0.1829	0.1562	0.2095	0.787	0.213	0.7877	0.6588	[37 0 25] [1 42 0] [17 1 87]	0.7429	0.8074	0.6907	0.7429	0.8017	0.5542	0.2277	0.749	0.826	0.72	0.749	0.813	0.571	0.219	0.746	0.826	0.725	0.746	0.821	0.567	0.216	0.234	0.7803	0.8213	0.725	0.7803	0.8116	0.5913	0.204	0.775
trees.CDT_BER_top100_100_0.7905_370	trees.CDT	-SIDM 1.0 -KTHRootAttribute 1 -M 2 -V 0.001 -N 3 -S 1 -L -1 -I 0.0	BER	top100	100	0.7905	0.8727	0.7812	0.7905	0.8438	0.6402	0.1829	0.1562	0.2095	0.787	0.213	0.7877	0.6588	[37 0 25] [1 42 0] [17 1 87]	0.7429	0.8074	0.6907	0.7429	0.8017	0.5542	0.2277	0.749	0.822	0.712	0.749	0.808	0.567	0.222	0.754	0.832	0.731	0.754	0.826	0.585	0.21	0.226	0.7803	0.8213	0.725	0.7803	0.8116	0.5913	0.204	0.774
trees.CDT_FDR_top100_100_0.7905_109	trees.CDT	-SIDM 1.0 -KTHRootAttribute 1 -M 2 -V 0.001 -N 3 -S 1 -L -1 -I 0.0	FDR	top100	100	0.7905	0.8727	0.7812	0.7905	0.8438	0.6402	0.1829	0.1562	0.2095	0.787	0.213	0.7877	0.6588	[37 0 25] [1 42 0] [17 1 87]	0.7429	0.8074	0.6907	0.7429	0.8017	0.5542	0.2277	0.748	0.822	0.713	0.748	0.813	0.57	0.22	0.75	0.83	0.728	0.75	0.824	0.578	0.213	0.219	0.7803	0.8213	0.725	0.7803	0.8116	0.5913	0.204	0.78
trees.CDT_MCC_top100_100_0.7905_989	trees.CDT	-SIDM 1.0 -KTHRootAttribute 1 -M 2 -V 0.001 -N 3 -S 1 -L -1 -I 0.0	MCC	top100	100	0.7905	0.8727	0.7812	0.7905	0.8438	0.6402	0.1829	0.1562	0.2095	0.787	0.213	0.7877	0.6588	[37 0 25] [1 42 0] [17 1 87]	0.7429	0.8074	0.6907	0.7429	0.8017	0.5542	0.2277	0.743	0.821	0.712	0.743	0.81	0.562	0.223	0.754	0.832	0.73	0.754	0.823	0.583	0.211	0.228	0.7803	0.8213	0.725	0.7803	0.8116	0.5913	0.204	0.774
trees.J48_ACC_top50_50_0.7333_785	trees.J48	-R -N 3 -Q 1 -M 2 -A	ACC	top50	50	0.7333	0.8286	0.7388	0.7333	0.7942	0.5369	0.2362	0.2058	0.2667	0.7273	0.2727	0.7278	0.562	[29 0 33] [0 42 1] [22 0 83]	0.7143	0.8437	0.7534	0.7143	0.7918	0.5112	0.247	0.726	0.808	0.705	0.726	0.793	0.534	0.241	0.736	0.825	0.729	0.736	0.815	0.558	0.225	0.233	0.7652	0.8472	0.7614	0.7652	0.8268	0.5789	0.204	0.76
trees.J48_AUC_top50_50_0.7333_686	trees.J48	-R -N 3 -Q 1 -M 2 -A	AUC	top50	50	0.7333	0.8286	0.7388	0.7333	0.7942	0.5369	0.2362	0.2058	0.2667	0.7273	0.2727	0.7278	0.562	[29 0 33] [0 42 1] [22 0 83]	0.7143	0.8437	0.7534	0.7143	0.7918	0.5112	0.247	0.719	0.801	0.694	0.719	0.785	0.522	0.248	0.736	0.824	0.729	0.736	0.811	0.552	0.227	0.237	0.7652	0.8472	0.7614	0.7652	0.8268	0.5789	0.204	0.761
trees.J48_BER_top50_50_0.7333_754	trees.J48	-R -N 3 -Q 1 -M 2 -A	BER	top50	50	0.7333	0.8286	0.7388	0.7333	0.7942	0.5369	0.2362	0.2058	0.2667	0.7273	0.2727	0.7278	0.562	[29 0 33] [0 42 1] [22 0 83]	0.7143	0.8437	0.7534	0.7143	0.7918	0.5112	0.247	0.715	0.803	0.691	0.715	0.784	0.52	0.25	0.739	0.825	0.73	0.739	0.817	0.56	0.222	0.242	0.7652	0.8472	0.7614	0.7652	0.8268	0.5789	0.204	0.755
trees.J48_FDR_top50_50_0.7333_805	trees.J48	-R -N 3 -Q 1 -M 2 -A	FDR	top50	50	0.7333	0.8286	0.7388	0.7333	0.7942	0.5369	0.2362	0.2058	0.2667	0.7273	0.2727	0.7278	0.562	[29 0 33] [0 42 1] [22 0 83]	0.7143	0.8437	0.7534	0.7143	0.7918	0.5112	0.247	0.721	0.795	0.689	0.721	0.775	0.517	0.252	0.742	0.825	0.729	0.742	0.811	0.561	0.224	0.242	0.7652	0.8472	0.7614	0.7652	0.8268	0.5789	0.204	0.76
trees.J48_MCC_top50_50_0.7333_974	trees.J48	-R -N 3 -Q 1 -M 2 -A	MCC	top50	50	0.7333	0.8286	0.7388	0.7333	0.7942	0.5369	0.2362	0.2058	0.2667	0.7273	0.2727	0.7278	0.562	[29 0 33] [0 42 1] [22 0 83]	0.7143	0.8437	0.7534	0.7143	0.7918	0.5112	0.247	0.719	0.802	0.694	0.719	0.782	0.523	0.249	0.735	0.827	0.737	0.735	0.814	0.553	0.225	0.243	0.7652	0.8472	0.7614	0.7652	0.8268	0.5789	0.204	0.76
trees.RandomForest_AUC_top30_30_0.8333_380	trees.RandomForest	-I 25 -K 0 -S 1	AUC	top30	30	0.8333	0.9273	0.8732	0.8333	0.8831	0.7157	0.1418	0.1169	0.1667	0.8339	0.1661	0.8336	0.732	[45 0 17] [0 43 0] [18 0 87]	0.819	0.9334	0.8913	0.819	0.8606	0.6873	0.1602	0.792	0.912	0.864	0.792	0.846	0.644	0.181	0.806	0.919	0.872	0.806	0.863	0.671	0.165	0.158	0.7652	0.8725	0.8347	0.7652	0.8268	0.5804	0.204	0.801
trees.RandomForest_AUC_top30_30_0.8333_872	trees.RandomForest	-I 25 -K 0 -S 1	AUC	top30	30	0.8333	0.9273	0.8732	0.8333	0.8831	0.7157	0.1418	0.1169	0.1667	0.8339	0.1661	0.8336	0.732	[45 0 17] [0 43 0] [18 0 87]	0.819	0.9334	0.8913	0.819	0.8606	0.6873	0.1602	0.799	0.913	0.866	0.799	0.854	0.657	0.173	0.799	0.915	0.867	0.799	0.857	0.661	0.172	0.17	0.7652	0.8725	0.8347	0.7652	0.8268	0.5804	0.204	0.808
trees.RandomForest_BER_top30_30_0.8333_591	trees.RandomForest	-I 25 -K 0 -S 1	BER	top30	30	0.8333	0.9273	0.8732	0.8333	0.8831	0.7157	0.1418	0.1169	0.1667	0.8339	0.1661	0.8336	0.732	[45 0 17] [0 43 0] [18 0 87]	0.819	0.9334	0.8913	0.819	0.8606	0.6873	0.1602	0.803	0.918	0.872	0.803	0.857	0.666	0.17	0.802	0.915	0.868	0.802	0.855	0.663	0.171	0.161	0.7652	0.8725	0.8347	0.7652	0.8268	0.5804	0.204	0.807
trees.RandomForest_MCC_top30_30_0.8333_803	trees.RandomForest	-I 25 -K 0 -S 1	MCC	top30	30	0.8333	0.9273	0.8732	0.8333	0.8831	0.7157	0.1418	0.1169	0.1667	0.8339	0.1661	0.8336	0.732	[45 0 17] [0 43 0] [18 0 87]	0.819	0.9334	0.8913	0.819	0.8606	0.6873	0.1602	0.798	0.914	0.865	0.798	0.856	0.658	0.173	0.804	0.917	0.87	0.804	0.858	0.668	0.169	0.156	0.7652	0.8725	0.8347	0.7652	0.8268	0.5804	0.204	0.805
lazy.IBk_ACC_top20_20_0.8143_614	lazy.IBk	-K 1 -W 0 -A "weka.core.neighboursearch.LinearNNSearch -A \"weka.core.ChebyshevDistance -R first-last\""	ACC	top20	20	0.8143	0.8433	0.7513	0.8143	0.8724	0.6846	0.1567	0.1276	0.1857	0.8164	0.1836	0.8151	0.7023	[44 0 18] [0 43 0] [21 0 84]	0.8286	0.8549	0.7665	0.8286	0.8811	0.7082	0.1451	0.812	0.84	0.753	0.812	0.869	0.682	0.16	0.802	0.831	0.758	0.802	0.862	0.664	0.168	0.16	0.7652	0.7949	0.721	0.7652	0.8247	0.5797	0.2051	0.528
lazy.IBk_ACC_top20_20_0.8143_903	lazy.IBk	-K 1 -W 0 -A "weka.core.neighboursearch.LinearNNSearch -A \"weka.core.ChebyshevDistance -R first-last\""	ACC	top20	20	0.8143	0.8433	0.7513	0.8143	0.8724	0.6846	0.1567	0.1276	0.1857	0.8164	0.1836	0.8151	0.7023	[44 0 18] [0 43 0] [21 0 84]	0.8286	0.8549	0.7665	0.8286	0.8811	0.7082	0.1451	0.8	0.83	0.743	0.8	0.861	0.66	0.17	0.801	0.827	0.756	0.801	0.857	0.66	0.171	0.16	0.7652	0.7949	0.721	0.7652	0.8247	0.5797	0.2051	0.528
lazy.IBk_AUC_top20_20_0.8143_793	lazy.IBk	-K 1 -W 0 -A "weka.core.neighboursearch.LinearNNSearch -A \"weka.core.ChebyshevDistance -R first-last\""	AUC	top20	20	0.8143	0.8433	0.7513	0.8143	0.8724	0.6846	0.1567	0.1276	0.1857	0.8164	0.1836	0.8151	0.7023	[44 0 18] [0 43 0] [21 0 84]	0.8286	0.8549	0.7665	0.8286	0.8811	0.7082	0.1451	0.805	0.834	0.744	0.805	0.863	0.67	0.166	0.799	0.831	0.759	0.799	0.858	0.659	0.171	0.165	0.7652	0.7949	0.721	0.7652	0.8247	0.5797	0.2051	0.533
lazy.IBk_BER_top20_20_0.8143_518	lazy.IBk	-K 1 -W 0 -A "weka.core.neighboursearch.LinearNNSearch -A \"weka.core.ChebyshevDistance -R first-last\""	BER	top20	20	0.8143	0.8433	0.7513	0.8143	0.8724	0.6846	0.1567	0.1276	0.1857	0.8164	0.1836	0.8151	0.7023	[44 0 18] [0 43 0] [21 0 84]	0.8286	0.8549	0.7665	0.8286	0.8811	0.7082	0.1451	0.807	0.834	0.746	0.807	0.861	0.671	0.166	0.805	0.834	0.761	0.805	0.864	0.67	0.165	0.16	0.7652	0.7949	0.721	0.7652	0.8247	0.5797	0.2051	0.534
lazy.IBk_BER_top20_20_0.8143_890	lazy.IBk	-K 1 -W 0 -A "weka.core.neighboursearch.LinearNNSearch -A \"weka.core.ChebyshevDistance -R first-last\""	BER	top20	20	0.8143	0.8433	0.7513	0.8143	0.8724	0.6846	0.1567	0.1276	0.1857	0.8164	0.1836	0.8151	0.7023	[44 0 18] [0 43 0] [21 0 84]	0.8286	0.8549	0.7665	0.8286	0.8811	0.7082	0.1451	0.815	0.844	0.757	0.815	0.872	0.687	0.156	0.804	0.831	0.758	0.804	0.863	0.668	0.166	0.161	0.7652	0.7949	0.721	0.7652	0.8247	0.5797	0.2051	0.538
lazy.IBk_FDR_top20_20_0.8143_567	lazy.IBk	-K 1 -W 0 -A "weka.core.neighboursearch.LinearNNSearch -A \"weka.core.ChebyshevDistance -R first-last\""	FDR	top20	20	0.8143	0.8433	0.7513	0.8143	0.8724	0.6846	0.1567	0.1276	0.1857	0.8164	0.1836	0.8151	0.7023	[44 0 18] [0 43 0] [21 0 84]	0.8286	0.8549	0.7665	0.8286	0.8811	0.7082	0.1451	0.8	0.828	0.737	0.8	0.857	0.659	0.172	0.802	0.833	0.761	0.802	0.858	0.662	0.17	0.159	0.7652	0.7949	0.721	0.7652	0.8247	0.5797	0.2051	0.528
lazy.IBk_MCC_top20_20_0.8143_49	lazy.IBk	-K 1 -W 0 -A "weka.core.neighboursearch.LinearNNSearch -A \"weka.core.ChebyshevDistance -R first-last\""	MCC	top20	20	0.8143	0.8433	0.7513	0.8143	0.8724	0.6846	0.1567	0.1276	0.1857	0.8164	0.1836	0.8151	0.7023	[44 0 18] [0 43 0] [21 0 84]	0.8286	0.8549	0.7665	0.8286	0.8811	0.7082	0.1451	0.811	0.842	0.753	0.811	0.872	0.683	0.158	0.803	0.828	0.756	0.803	0.857	0.663	0.17	0.162	0.7652	0.7949	0.721	0.7652	0.8247	0.5797	0.2051	0.533
lazy.KStar_BER_top5_5_0.8762_388	lazy.KStar	-B 20 -M m	BER	top5	5	0.8762	0.9583	0.9353	0.8762	0.9011	0.787	0.1114	0.0989	0.1238	0.8756	0.1244	0.8742	0.7981	[45 0 17] [0 43 0] [9 0 96]	0.881	0.9598	0.9368	0.881	0.9086	0.7953	0.1052	0.853	0.942	0.915	0.853	0.889	0.748	0.129	0.847	0.942	0.913	0.847	0.882	0.739	0.135	0.114	0.7576	0.8798	0.863	0.7576	0.8303	0.575	0.2061	0.849
lazy.KStar_FDR_top5_5_0.8762_385	lazy.KStar	-B 20 -M a	FDR	top5	5	0.8762	0.9583	0.9353	0.8762	0.9011	0.787	0.1114	0.0989	0.1238	0.8756	0.1244	0.8742	0.7981	[45 0 17] [0 43 0] [9 0 96]	0.881	0.9598	0.9368	0.881	0.9086	0.7953	0.1052	0.849	0.942	0.914	0.849	0.885	0.742	0.133	0.847	0.942	0.914	0.847	0.884	0.74	0.134	0.12	0.7576	0.8798	0.863	0.7576	0.8303	0.575	0.2061	0.851
lazy.KStar_FDR_top5_5_0.8762_482	lazy.KStar	-B 20 -M a	FDR	top5	5	0.8762	0.9583	0.9353	0.8762	0.9011	0.787	0.1114	0.0989	0.1238	0.8756	0.1244	0.8742	0.7981	[45 0 17] [0 43 0] [9 0 96]	0.881	0.9598	0.9368	0.881	0.9086	0.7953	0.1052	0.849	0.94	0.911	0.849	0.889	0.743	0.131	0.841	0.936	0.904	0.841	0.881	0.727	0.139	0.111	0.7576	0.8798	0.863	0.7576	0.8303	0.575	0.2061	0.856
lazy.KStar_FDR_top5_5_0.8762_858	lazy.KStar	-B 20 -M n	FDR	top5	5	0.8762	0.9583	0.9353	0.8762	0.9011	0.787	0.1114	0.0989	0.1238	0.8756	0.1244	0.8742	0.7981	[45 0 17] [0 43 0] [9 0 96]	0.881	0.9598	0.9368	0.881	0.9086	0.7953	0.1052	0.849	0.943	0.914	0.849	0.886	0.741	0.132	0.848	0.94	0.909	0.848	0.886	0.741	0.133	0.107	0.7576	0.8798	0.863	0.7576	0.8303	0.575	0.2061	0.851
lazy.KStar_MCC_top5_5_0.8762_244	lazy.KStar	-B 20 -M n	MCC	top5	5	0.8762	0.9583	0.9353	0.8762	0.9011	0.787	0.1114	0.0989	0.1238	0.8756	0.1244	0.8742	0.7981	[45 0 17] [0 43 0] [9 0 96]	0.881	0.9598	0.9368	0.881	0.9086	0.7953	0.1052	0.859	0.947	0.918	0.859	0.899	0.763	0.121	0.852	0.941	0.911	0.852	0.89	0.748	0.129	0.114	0.7576	0.8798	0.863	0.7576	0.8303	0.575	0.2061	0.853
lazy.KStar_MCC_top5_5_0.8762_707	lazy.KStar	-B 20 -M a	MCC	top5	5	0.8762	0.9583	0.9353	0.8762	0.9011	0.787	0.1114	0.0989	0.1238	0.8756	0.1244	0.8742	0.7981	[45 0 17] [0 43 0] [9 0 96]	0.881	0.9598	0.9368	0.881	0.9086	0.7953	0.1052	0.853	0.942	0.913	0.853	0.886	0.75	0.13	0.848	0.941	0.912	0.848	0.886	0.741	0.133	0.114	0.7576	0.8798	0.863	0.7576	0.8303	0.575	0.2061	0.847
lazy.KStar_MCC_top5_5_0.8762_762	lazy.KStar	-B 20 -M m	MCC	top5	5	0.8762	0.9583	0.9353	0.8762	0.9011	0.787	0.1114	0.0989	0.1238	0.8756	0.1244	0.8742	0.7981	[45 0 17] [0 43 0] [9 0 96]	0.881	0.9598	0.9368	0.881	0.9086	0.7953	0.1052	0.851	0.943	0.911	0.851	0.891	0.749	0.129	0.85	0.943	0.914	0.85	0.886	0.744	0.132	0.116	0.7576	0.8798	0.863	0.7576	0.8303	0.575	0.2061	0.854
rules.JRip_ACC_top20_20_0.7_323	rules.JRip	-F 3 -N 2.0 -O 2 -S 1	ACC	top20	20	0.7	0.7839	0.6715	0.7	0.7747	0.4829	0.2626	0.2253	0.3	0.6944	0.3056	0.6954	0.5076	[26 0 36] [2 41 0] [25 0 80]	0.7381	0.8496	0.7743	0.7381	0.8045	0.5488	0.2287	0.739	0.811	0.7	0.739	0.802	0.554	0.23	0.75	0.821	0.712	0.75	0.825	0.581	0.213	0.226	0.7652	0.8116	0.7095	0.7652	0.8217	0.5733	0.2066	0.763
rules.JRip_ACC_top20_20_0.7_566	rules.JRip	-F 3 -N 2.0 -O 2 -S 1	ACC	top20	20	0.7	0.7839	0.6715	0.7	0.7747	0.4829	0.2626	0.2253	0.3	0.6944	0.3056	0.6954	0.5076	[26 0 36] [2 41 0] [25 0 80]	0.7381	0.8496	0.7743	0.7381	0.8045	0.5488	0.2287	0.742	0.815	0.707	0.742	0.808	0.559	0.225	0.745	0.818	0.712	0.745	0.818	0.57	0.219	0.224	0.7652	0.8116	0.7095	0.7652	0.8217	0.5733	0.2066	0.765
rules.JRip_AUC_top20_20_0.7_161	rules.JRip	-F 3 -N 2.0 -O 2 -S 1	AUC	top20	20	0.7	0.7839	0.6715	0.7	0.7747	0.4829	0.2626	0.2253	0.3	0.6944	0.3056	0.6954	0.5076	[26 0 36] [2 41 0] [25 0 80]	0.7381	0.8496	0.7743	0.7381	0.8045	0.5488	0.2287	0.744	0.818	0.706	0.744	0.81	0.566	0.223	0.753	0.82	0.716	0.753	0.82	0.581	0.214	0.228	0.7652	0.8116	0.7095	0.7652	0.8217	0.5733	0.2066	0.76
rules.JRip_AUC_top20_20_0.7_920	rules.JRip	-F 3 -N 2.0 -O 2 -S 1	AUC	top20	20	0.7	0.7839	0.6715	0.7	0.7747	0.4829	0.2626	0.2253	0.3	0.6944	0.3056	0.6954	0.5076	[26 0 36] [2 41 0] [25 0 80]	0.7381	0.8496	0.7743	0.7381	0.8045	0.5488	0.2287	0.75	0.825	0.714	0.75	0.819	0.577	0.216	0.749	0.816	0.71	0.749	0.818	0.575	0.217	0.223	0.7652	0.8116	0.7095	0.7652	0.8217	0.5733	0.2066	0.767
rules.JRip_BER_top20_20_0.7_298	rules.JRip	-F 3 -N 2.0 -O 2 -S 1	BER	top20	20	0.7	0.7839	0.6715	0.7	0.7747	0.4829	0.2626	0.2253	0.3	0.6944	0.3056	0.6954	0.5076	[26 0 36] [2 41 0] [25 0 80]	0.7381	0.8496	0.7743	0.7381	0.8045	0.5488	0.2287	0.742	0.814	0.702	0.742	0.808	0.56	0.225	0.755	0.822	0.717	0.755	0.822	0.584	0.212	0.234	0.7652	0.8116	0.7095	0.7652	0.8217	0.5733	0.2066	0.769
rules.JRip_BER_top20_20_0.7_690	rules.JRip	-F 3 -N 2.0 -O 2 -S 1	BER	top20	20	0.7	0.7839	0.6715	0.7	0.7747	0.4829	0.2626	0.2253	0.3	0.6944	0.3056	0.6954	0.5076	[26 0 36] [2 41 0] [25 0 80]	0.7381	0.8496	0.7743	0.7381	0.8045	0.5488	0.2287	0.745	0.827	0.712	0.745	0.822	0.576	0.217	0.747	0.823	0.715	0.747	0.827	0.58	0.213	0.219	0.7652	0.8116	0.7095	0.7652	0.8217	0.5733	0.2066	0.762
rules.JRip_FDR_top20_20_0.7_556	rules.JRip	-F 3 -N 2.0 -O 2 -S 1	FDR	top20	20	0.7	0.7839	0.6715	0.7	0.7747	0.4829	0.2626	0.2253	0.3	0.6944	0.3056	0.6954	0.5076	[26 0 36] [2 41 0] [25 0 80]	0.7381	0.8496	0.7743	0.7381	0.8045	0.5488	0.2287	0.74	0.813	0.703	0.74	0.808	0.558	0.226	0.754	0.822	0.716	0.754	0.822	0.583	0.212	0.222	0.7652	0.8116	0.7095	0.7652	0.8217	0.5733	0.2066	0.76
rules.JRip_FDR_top20_20_0.7_708	rules.JRip	-F 3 -N 2.0 -O 2 -S 1	FDR	top20	20	0.7	0.7839	0.6715	0.7	0.7747	0.4829	0.2626	0.2253	0.3	0.6944	0.3056	0.6954	0.5076	[26 0 36] [2 41 0] [25 0 80]	0.7381	0.8496	0.7743	0.7381	0.8045	0.5488	0.2287	0.744	0.82	0.709	0.744	0.815	0.566	0.221	0.75	0.817	0.711	0.75	0.82	0.578	0.215	0.228	0.7652	0.8116	0.7095	0.7652	0.8217	0.5733	0.2066	0.764
trees.RandomForest_BER_top15_15_0.8476_929	trees.RandomForest	-I 50 -K 0 -S 1	BER	top15	15	0.8476	0.9422	0.8924	0.8476	0.8947	0.7406	0.1289	0.1053	0.1524	0.8488	0.1512	0.8481	0.7554	[47 0 15] [0 43 0] [17 0 88]	0.8571	0.9404	0.896	0.8571	0.9014	0.7568	0.1207	0.823	0.926	0.886	0.823	0.873	0.7	0.152	0.82	0.929	0.887	0.82	0.882	0.702	0.149	0.141	0.7424	0.878	0.8377	0.7424	0.8444	0.5658	0.2066	0.747
trees.RandomForest_FDR_top15_15_0.8476_318	trees.RandomForest	-I 50 -K 0 -S 1	FDR	top15	15	0.8476	0.9422	0.8924	0.8476	0.8947	0.7406	0.1289	0.1053	0.1524	0.8488	0.1512	0.8481	0.7554	[47 0 15] [0 43 0] [17 0 88]	0.8571	0.9404	0.896	0.8571	0.9014	0.7568	0.1207	0.822	0.925	0.885	0.822	0.873	0.697	0.153	0.815	0.918	0.875	0.815	0.868	0.685	0.159	0.155	0.7424	0.878	0.8377	0.7424	0.8444	0.5658	0.2066	0.749
trees.RandomForest_FDR_top15_15_0.8476_51	trees.RandomForest	-I 50 -K 0 -S 1	FDR	top15	15	0.8476	0.9422	0.8924	0.8476	0.8947	0.7406	0.1289	0.1053	0.1524	0.8488	0.1512	0.8481	0.7554	[47 0 15] [0 43 0] [17 0 88]	0.8571	0.9404	0.896	0.8571	0.9014	0.7568	0.1207	0.823	0.927	0.884	0.823	0.879	0.705	0.149	0.815	0.924	0.883	0.815	0.871	0.687	0.157	0.152	0.7424	0.878	0.8377	0.7424	0.8444	0.5658	0.2066	0.752
bayes.NaiveBayes_ACC_BF_9_0.8286_262	bayes.NaiveBayes		ACC	BF	9	0.8286	0.8569	0.7768	0.8286	0.8673	0.7039	0.1521	0.1327	0.1714	0.8261	0.1739	0.8258	0.7204	[40 0 22] [0 43 0] [14 0 91]	0.819	0.8496	0.7656	0.819	0.8633	0.6879	0.1588	0.785	0.862	0.795	0.785	0.847	0.638	0.184	0.767	0.855	0.789	0.767	0.835	0.606	0.199	0.211	0.7652	0.8323	0.7717	0.7652	0.8207	0.5762	0.2071	0.756
bayes.NaiveBayes_ACC_BF_9_0.8286_995	bayes.NaiveBayes		ACC	BF	9	0.8286	0.8569	0.7768	0.8286	0.8673	0.7039	0.1521	0.1327	0.1714	0.8261	0.1739	0.8258	0.7204	[40 0 22] [0 43 0] [14 0 91]	0.819	0.8496	0.7656	0.819	0.8633	0.6879	0.1588	0.774	0.857	0.795	0.774	0.838	0.617	0.194	0.764	0.852	0.786	0.764	0.831	0.6	0.203	0.216	0.7652	0.8323	0.7717	0.7652	0.8207	0.5762	0.2071	0.766
trees.RandomForest_ACC_top40_40_0.819_410	trees.RandomForest	-P 100 -I 100 -num-slots 1 -K 0 -M 1.0 -V 0.001 -S 1	ACC	top40	40	0.819	0.9398	0.901	0.819	0.8744	0.692	0.1533	0.1256	0.181	0.8204	0.1796	0.8196	0.7095	[44 0 18] [0 43 0] [20 0 85]	0.8238	0.9356	0.9011	0.8238	0.8792	0.7008	0.1485	0.81	0.921	0.881	0.81	0.863	0.676	0.164	0.824	0.931	0.894	0.824	0.881	0.705	0.148	0.155	0.7424	0.8788	0.8355	0.7424	0.8434	0.5669	0.2071	0.809
trees.RandomForest_AUC_top40_40_0.819_204	trees.RandomForest	-P 100 -I 100 -num-slots 1 -K 0 -M 1.0 -V 0.001 -S 1	AUC	top40	40	0.819	0.9398	0.901	0.819	0.8744	0.692	0.1533	0.1256	0.181	0.8204	0.1796	0.8196	0.7095	[44 0 18] [0 43 0] [20 0 85]	0.8238	0.9356	0.9011	0.8238	0.8792	0.7008	0.1485	0.817	0.928	0.89	0.817	0.871	0.692	0.156	0.807	0.921	0.881	0.807	0.862	0.675	0.165	0.154	0.7424	0.8788	0.8355	0.7424	0.8434	0.5669	0.2071	0.813
trees.RandomForest_BER_top40_40_0.819_556	trees.RandomForest	-P 100 -I 100 -num-slots 1 -K 0 -M 1.0 -V 0.001 -S 1	BER	top40	40	0.819	0.9398	0.901	0.819	0.8744	0.692	0.1533	0.1256	0.181	0.8204	0.1796	0.8196	0.7095	[44 0 18] [0 43 0] [20 0 85]	0.8238	0.9356	0.9011	0.8238	0.8792	0.7008	0.1485	0.812	0.925	0.887	0.812	0.868	0.682	0.16	0.815	0.927	0.889	0.815	0.872	0.689	0.157	0.149	0.7424	0.8788	0.8355	0.7424	0.8434	0.5669	0.2071	0.813
trees.RandomForest_BER_top40_40_0.819_610	trees.RandomForest	-P 100 -I 100 -num-slots 1 -K 0 -M 1.0 -V 0.001 -S 1	BER	top40	40	0.819	0.9398	0.901	0.819	0.8744	0.692	0.1533	0.1256	0.181	0.8204	0.1796	0.8196	0.7095	[44 0 18] [0 43 0] [20 0 85]	0.8238	0.9356	0.9011	0.8238	0.8792	0.7008	0.1485	0.812	0.92	0.877	0.812	0.867	0.684	0.16	0.811	0.923	0.885	0.811	0.865	0.68	0.162	0.154	0.7424	0.8788	0.8355	0.7424	0.8434	0.5669	0.2071	0.809
trees.HoeffdingTree_ACC_B_17_0.8429_606	trees.HoeffdingTree	-L 2 -S 1 -E 1.0E-7 -H 0.05 -M 0.01 -G 200.0 -N 0.0	ACC	B	17	0.8429	0.9025	0.8392	0.8429	0.8816	0.7294	0.1378	0.1184	0.1571	0.8411	0.1589	0.8414	0.7449	[43 0 19] [0 43 0] [14 0 91]	0.8381	0.9021	0.8387	0.8381	0.8796	0.7215	0.1412	0.808	0.904	0.855	0.808	0.86	0.673	0.166	0.802	0.902	0.851	0.802	0.858	0.665	0.17	0.186	0.7576	0.8748	0.8505	0.7576	0.8273	0.5695	0.2076	0.817
lazy.IB1_ACC_top50_50_0.8905_379	lazy.IB1		ACC	top50	50	0.8905	0.9085	0.843	0.8905	0.9264	0.8141	0.0915	0.0736	0.1095	0.8919	0.1081	0.891	0.8244	[52 0 10] [0 43 0] [13 0 92]	0.8762	0.8983	0.8273	0.8762	0.9205	0.7918	0.1017	0.844	0.872	0.793	0.844	0.899	0.74	0.128	0.829	0.858	0.776	0.829	0.886	0.713	0.142	0.128	0.7727	0.7919	0.7179	0.7727	0.8111	0.5804	0.2081	0.868
lazy.IB1_ACC_top50_50_0.8905_451	lazy.IB1		ACC	top50	50	0.8905	0.9085	0.843	0.8905	0.9264	0.8141	0.0915	0.0736	0.1095	0.8919	0.1081	0.891	0.8244	[52 0 10] [0 43 0] [13 0 92]	0.8762	0.8983	0.8273	0.8762	0.9205	0.7918	0.1017	0.838	0.866	0.786	0.838	0.893	0.729	0.134	0.836	0.864	0.785	0.836	0.891	0.726	0.136	0.123	0.7727	0.7919	0.7179	0.7727	0.8111	0.5804	0.2081	0.869
lazy.IB1_AUC_top50_50_0.8905_588	lazy.IB1		AUC	top50	50	0.8905	0.9085	0.843	0.8905	0.9264	0.8141	0.0915	0.0736	0.1095	0.8919	0.1081	0.891	0.8244	[52 0 10] [0 43 0] [13 0 92]	0.8762	0.8983	0.8273	0.8762	0.9205	0.7918	0.1017	0.841	0.867	0.787	0.841	0.894	0.733	0.133	0.834	0.861	0.779	0.834	0.889	0.721	0.139	0.124	0.7727	0.7919	0.7179	0.7727	0.8111	0.5804	0.2081	0.867
lazy.IB1_BER_top50_50_0.8905_568	lazy.IB1		BER	top50	50	0.8905	0.9085	0.843	0.8905	0.9264	0.8141	0.0915	0.0736	0.1095	0.8919	0.1081	0.891	0.8244	[52 0 10] [0 43 0] [13 0 92]	0.8762	0.8983	0.8273	0.8762	0.9205	0.7918	0.1017	0.842	0.87	0.791	0.842	0.897	0.736	0.13	0.827	0.856	0.772	0.827	0.884	0.71	0.144	0.13	0.7727	0.7919	0.7179	0.7727	0.8111	0.5804	0.2081	0.871
lazy.IB1_FDR_top50_50_0.8905_255	lazy.IB1		FDR	top50	50	0.8905	0.9085	0.843	0.8905	0.9264	0.8141	0.0915	0.0736	0.1095	0.8919	0.1081	0.891	0.8244	[52 0 10] [0 43 0] [13 0 92]	0.8762	0.8983	0.8273	0.8762	0.9205	0.7918	0.1017	0.84	0.868	0.79	0.84	0.896	0.733	0.132	0.84	0.867	0.787	0.84	0.894	0.731	0.133	0.123	0.7727	0.7919	0.7179	0.7727	0.8111	0.5804	0.2081	0.866
lazy.IBkLG_ACC_top50_50_0.8905_294	lazy.IBkLG		ACC	top50	50	0.8905	0.922	0.9057	0.8905	0.9264	0.8141	0.0915	0.0736	0.1095	0.8919	0.1081	0.891	0.8244	[52 0 10] [0 43 0] [13 0 92]	0.8762	0.9114	0.8958	0.8762	0.9205	0.7918	0.1017	0.84	0.878	0.865	0.84	0.894	0.731	0.133	0.834	0.87	0.839	0.834	0.89	0.722	0.138	0.125	0.7727	0.8384	0.8594	0.7727	0.8111	0.5804	0.2081	0.872
lazy.IBkLG_ACC_top50_50_0.8905_897	lazy.IBkLG		ACC	top50	50	0.8905	0.922	0.9057	0.8905	0.9264	0.8141	0.0915	0.0736	0.1095	0.8919	0.1081	0.891	0.8244	[52 0 10] [0 43 0] [13 0 92]	0.8762	0.9114	0.8958	0.8762	0.9205	0.7918	0.1017	0.834	0.879	0.866	0.834	0.89	0.722	0.138	0.829	0.869	0.834	0.829	0.888	0.716	0.141	0.124	0.7727	0.8384	0.8594	0.7727	0.8111	0.5804	0.2081	0.867
lazy.IBkLG_AUC_top50_50_0.8905_683	lazy.IBkLG		AUC	top50	50	0.8905	0.922	0.9057	0.8905	0.9264	0.8141	0.0915	0.0736	0.1095	0.8919	0.1081	0.891	0.8244	[52 0 10] [0 43 0] [13 0 92]	0.8762	0.9114	0.8958	0.8762	0.9205	0.7918	0.1017	0.844	0.887	0.873	0.844	0.897	0.74	0.129	0.835	0.867	0.836	0.835	0.89	0.722	0.138	0.128	0.7727	0.8384	0.8594	0.7727	0.8111	0.5804	0.2081	0.87
lazy.IBkLG_AUC_top50_50_0.8905_913	lazy.IBkLG		AUC	top50	50	0.8905	0.922	0.9057	0.8905	0.9264	0.8141	0.0915	0.0736	0.1095	0.8919	0.1081	0.891	0.8244	[52 0 10] [0 43 0] [13 0 92]	0.8762	0.9114	0.8958	0.8762	0.9205	0.7918	0.1017	0.846	0.887	0.874	0.846	0.898	0.744	0.128	0.841	0.877	0.844	0.841	0.897	0.735	0.131	0.132	0.7727	0.8384	0.8594	0.7727	0.8111	0.5804	0.2081	0.868
lazy.IBkLG_BER_top50_50_0.8905_100	lazy.IBkLG		BER	top50	50	0.8905	0.922	0.9057	0.8905	0.9264	0.8141	0.0915	0.0736	0.1095	0.8919	0.1081	0.891	0.8244	[52 0 10] [0 43 0] [13 0 92]	0.8762	0.9114	0.8958	0.8762	0.9205	0.7918	0.1017	0.843	0.883	0.868	0.843	0.896	0.738	0.13	0.836	0.873	0.839	0.836	0.895	0.727	0.135	0.127	0.7727	0.8384	0.8594	0.7727	0.8111	0.5804	0.2081	0.87
lazy.IBkLG_BER_top50_50_0.8905_512	lazy.IBkLG		BER	top50	50	0.8905	0.922	0.9057	0.8905	0.9264	0.8141	0.0915	0.0736	0.1095	0.8919	0.1081	0.891	0.8244	[52 0 10] [0 43 0] [13 0 92]	0.8762	0.9114	0.8958	0.8762	0.9205	0.7918	0.1017	0.841	0.88	0.868	0.841	0.892	0.732	0.133	0.835	0.869	0.835	0.835	0.893	0.725	0.136	0.125	0.7727	0.8384	0.8594	0.7727	0.8111	0.5804	0.2081	0.865
lazy.IBkLG_FDR_top50_50_0.8905_58	lazy.IBkLG		FDR	top50	50	0.8905	0.922	0.9057	0.8905	0.9264	0.8141	0.0915	0.0736	0.1095	0.8919	0.1081	0.891	0.8244	[52 0 10] [0 43 0] [13 0 92]	0.8762	0.9114	0.8958	0.8762	0.9205	0.7918	0.1017	0.842	0.885	0.873	0.842	0.898	0.737	0.13	0.83	0.866	0.831	0.83	0.886	0.713	0.142	0.125	0.7727	0.8384	0.8594	0.7727	0.8111	0.5804	0.2081	0.872
lazy.IBkLG_FDR_top50_50_0.8905_651	lazy.IBkLG		FDR	top50	50	0.8905	0.922	0.9057	0.8905	0.9264	0.8141	0.0915	0.0736	0.1095	0.8919	0.1081	0.891	0.8244	[52 0 10] [0 43 0] [13 0 92]	0.8762	0.9114	0.8958	0.8762	0.9205	0.7918	0.1017	0.838	0.88	0.867	0.838	0.892	0.729	0.135	0.836	0.873	0.839	0.836	0.889	0.725	0.138	0.138	0.7727	0.8384	0.8594	0.7727	0.8111	0.5804	0.2081	0.864
lazy.IBkLG_MCC_top50_50_0.8905_463	lazy.IBkLG		MCC	top50	50	0.8905	0.922	0.9057	0.8905	0.9264	0.8141	0.0915	0.0736	0.1095	0.8919	0.1081	0.891	0.8244	[52 0 10] [0 43 0] [13 0 92]	0.8762	0.9114	0.8958	0.8762	0.9205	0.7918	0.1017	0.846	0.887	0.875	0.846	0.897	0.741	0.129	0.836	0.872	0.84	0.836	0.892	0.725	0.136	0.135	0.7727	0.8384	0.8594	0.7727	0.8111	0.5804	0.2081	0.869
lazy.IBkLG_MCC_top50_50_0.8905_494	lazy.IBkLG		MCC	top50	50	0.8905	0.922	0.9057	0.8905	0.9264	0.8141	0.0915	0.0736	0.1095	0.8919	0.1081	0.891	0.8244	[52 0 10] [0 43 0] [13 0 92]	0.8762	0.9114	0.8958	0.8762	0.9205	0.7918	0.1017	0.84	0.882	0.869	0.84	0.896	0.734	0.132	0.839	0.876	0.843	0.839	0.894	0.731	0.134	0.127	0.7727	0.8384	0.8594	0.7727	0.8111	0.5804	0.2081	0.872
lazy.IBk_ACC_top50_50_0.8905_335	lazy.IBk	-K 1 -W 0 -A "weka.core.neighboursearch.LinearNNSearch -A \"weka.core.EuclideanDistance -R first-last\""	ACC	top50	50	0.8905	0.9085	0.843	0.8905	0.9264	0.8141	0.0915	0.0736	0.1095	0.8919	0.1081	0.891	0.8244	[52 0 10] [0 43 0] [13 0 92]	0.8762	0.8983	0.8273	0.8762	0.9205	0.7918	0.1017	0.843	0.87	0.79	0.843	0.897	0.737	0.13	0.836	0.861	0.797	0.836	0.889	0.723	0.137	0.127	0.7727	0.7919	0.7179	0.7727	0.8111	0.5804	0.2081	0.864
lazy.IBk_AUC_top50_50_0.8905_381	lazy.IBk	-K 1 -W 0 -A "weka.core.neighboursearch.LinearNNSearch -A \"weka.core.EuclideanDistance -R first-last\""	AUC	top50	50	0.8905	0.9085	0.843	0.8905	0.9264	0.8141	0.0915	0.0736	0.1095	0.8919	0.1081	0.891	0.8244	[52 0 10] [0 43 0] [13 0 92]	0.8762	0.8983	0.8273	0.8762	0.9205	0.7918	0.1017	0.833	0.861	0.781	0.833	0.889	0.72	0.139	0.835	0.867	0.8	0.835	0.893	0.726	0.136	0.136	0.7727	0.7919	0.7179	0.7727	0.8111	0.5804	0.2081	0.87
lazy.IBk_AUC_top50_50_0.8905_889	lazy.IBk	-K 1 -W 0 -A "weka.core.neighboursearch.LinearNNSearch -A \"weka.core.EuclideanDistance -R first-last\""	AUC	top50	50	0.8905	0.9085	0.843	0.8905	0.9264	0.8141	0.0915	0.0736	0.1095	0.8919	0.1081	0.891	0.8244	[52 0 10] [0 43 0] [13 0 92]	0.8762	0.8983	0.8273	0.8762	0.9205	0.7918	0.1017	0.834	0.863	0.785	0.834	0.892	0.723	0.137	0.841	0.87	0.808	0.841	0.894	0.733	0.133	0.125	0.7727	0.7919	0.7179	0.7727	0.8111	0.5804	0.2081	0.867
lazy.IBk_BER_top50_50_0.8905_225	lazy.IBk	-K 1 -W 0 -A "weka.core.neighboursearch.LinearNNSearch -A \"weka.core.EuclideanDistance -R first-last\""	BER	top50	50	0.8905	0.9085	0.843	0.8905	0.9264	0.8141	0.0915	0.0736	0.1095	0.8919	0.1081	0.891	0.8244	[52 0 10] [0 43 0] [13 0 92]	0.8762	0.8983	0.8273	0.8762	0.9205	0.7918	0.1017	0.838	0.866	0.785	0.838	0.893	0.729	0.134	0.832	0.861	0.797	0.832	0.889	0.718	0.139	0.128	0.7727	0.7919	0.7179	0.7727	0.8111	0.5804	0.2081	0.865
lazy.IBk_FDR_top50_50_0.8905_434	lazy.IBk	-K 1 -W 0 -A "weka.core.neighboursearch.LinearNNSearch -A \"weka.core.EuclideanDistance -R first-last\""	FDR	top50	50	0.8905	0.9085	0.843	0.8905	0.9264	0.8141	0.0915	0.0736	0.1095	0.8919	0.1081	0.891	0.8244	[52 0 10] [0 43 0] [13 0 92]	0.8762	0.8983	0.8273	0.8762	0.9205	0.7918	0.1017	0.846	0.873	0.796	0.846	0.9	0.744	0.127	0.836	0.866	0.801	0.836	0.889	0.723	0.138	0.123	0.7727	0.7919	0.7179	0.7727	0.8111	0.5804	0.2081	0.868
lazy.IBk_FDR_top50_50_0.8905_876	lazy.IBk	-K 1 -W 0 -A "weka.core.neighboursearch.LinearNNSearch -A \"weka.core.EuclideanDistance -R first-last\""	FDR	top50	50	0.8905	0.9085	0.843	0.8905	0.9264	0.8141	0.0915	0.0736	0.1095	0.8919	0.1081	0.891	0.8244	[52 0 10] [0 43 0] [13 0 92]	0.8762	0.8983	0.8273	0.8762	0.9205	0.7918	0.1017	0.839	0.866	0.785	0.839	0.894	0.731	0.134	0.834	0.86	0.798	0.834	0.887	0.72	0.139	0.13	0.7727	0.7919	0.7179	0.7727	0.8111	0.5804	0.2081	0.869
lazy.IBk_MCC_top50_50_0.8905_534	lazy.IBk	-K 1 -W 0 -A "weka.core.neighboursearch.LinearNNSearch -A \"weka.core.EuclideanDistance -R first-last\""	MCC	top50	50	0.8905	0.9085	0.843	0.8905	0.9264	0.8141	0.0915	0.0736	0.1095	0.8919	0.1081	0.891	0.8244	[52 0 10] [0 43 0] [13 0 92]	0.8762	0.8983	0.8273	0.8762	0.9205	0.7918	0.1017	0.84	0.867	0.788	0.84	0.895	0.733	0.133	0.84	0.868	0.806	0.84	0.895	0.733	0.132	0.127	0.7727	0.7919	0.7179	0.7727	0.8111	0.5804	0.2081	0.865
lazy.IBk_MCC_top50_50_0.8905_964	lazy.IBk	-K 1 -W 0 -A "weka.core.neighboursearch.LinearNNSearch -A \"weka.core.EuclideanDistance -R first-last\""	MCC	top50	50	0.8905	0.9085	0.843	0.8905	0.9264	0.8141	0.0915	0.0736	0.1095	0.8919	0.1081	0.891	0.8244	[52 0 10] [0 43 0] [13 0 92]	0.8762	0.8983	0.8273	0.8762	0.9205	0.7918	0.1017	0.839	0.867	0.788	0.839	0.894	0.73	0.133	0.832	0.858	0.796	0.832	0.889	0.718	0.139	0.129	0.7727	0.7919	0.7179	0.7727	0.8111	0.5804	0.2081	0.87
rules.NNge_ACC_top20_20_0.7762_162	rules.NNge	-G 5 -I 5	ACC	top20	20	0.7762	0.8025	0.7022	0.7762	0.8288	0.6122	0.1975	0.1712	0.2238	0.7714	0.2286	0.772	0.6344	[34 0 28] [0 43 0] [19 0 86]	0.7952	0.816	0.7191	0.7952	0.8367	0.6446	0.184	0.757	0.791	0.695	0.757	0.824	0.592	0.209	0.768	0.8	0.706	0.768	0.831	0.61	0.2	0.204	0.7121	0.7919	0.7237	0.7121	0.8717	0.5744	0.2081	0.69
rules.NNge_ACC_top20_20_0.7762_197	rules.NNge	-G 5 -I 5	ACC	top20	20	0.7762	0.8025	0.7022	0.7762	0.8288	0.6122	0.1975	0.1712	0.2238	0.7714	0.2286	0.772	0.6344	[34 0 28] [0 43 0] [19 0 86]	0.7952	0.816	0.7191	0.7952	0.8367	0.6446	0.184	0.765	0.796	0.702	0.765	0.826	0.606	0.204	0.77	0.801	0.709	0.77	0.831	0.611	0.199	0.193	0.7121	0.7919	0.7237	0.7121	0.8717	0.5744	0.2081	0.683
rules.NNge_AUC_top20_20_0.7762_513	rules.NNge	-G 5 -I 5	AUC	top20	20	0.7762	0.8025	0.7022	0.7762	0.8288	0.6122	0.1975	0.1712	0.2238	0.7714	0.2286	0.772	0.6344	[34 0 28] [0 43 0] [19 0 86]	0.7952	0.816	0.7191	0.7952	0.8367	0.6446	0.184	0.764	0.797	0.703	0.764	0.829	0.605	0.203	0.761	0.794	0.698	0.761	0.827	0.598	0.206	0.204	0.7121	0.7919	0.7237	0.7121	0.8717	0.5744	0.2081	0.677
rules.NNge_AUC_top20_20_0.7762_934	rules.NNge	-G 5 -I 5	AUC	top20	20	0.7762	0.8025	0.7022	0.7762	0.8288	0.6122	0.1975	0.1712	0.2238	0.7714	0.2286	0.772	0.6344	[34 0 28] [0 43 0] [19 0 86]	0.7952	0.816	0.7191	0.7952	0.8367	0.6446	0.184	0.762	0.793	0.698	0.762	0.825	0.599	0.207	0.777	0.804	0.711	0.777	0.831	0.62	0.196	0.202	0.7121	0.7919	0.7237	0.7121	0.8717	0.5744	0.2081	0.692
rules.NNge_BER_top20_20_0.7762_253	rules.NNge	-G 5 -I 5	BER	top20	20	0.7762	0.8025	0.7022	0.7762	0.8288	0.6122	0.1975	0.1712	0.2238	0.7714	0.2286	0.772	0.6344	[34 0 28] [0 43 0] [19 0 86]	0.7952	0.816	0.7191	0.7952	0.8367	0.6446	0.184	0.773	0.805	0.71	0.773	0.837	0.622	0.195	0.772	0.804	0.711	0.772	0.835	0.616	0.196	0.208	0.7121	0.7919	0.7237	0.7121	0.8717	0.5744	0.2081	0.684
rules.NNge_BER_top20_20_0.7762_694	rules.NNge	-G 5 -I 5	BER	top20	20	0.7762	0.8025	0.7022	0.7762	0.8288	0.6122	0.1975	0.1712	0.2238	0.7714	0.2286	0.772	0.6344	[34 0 28] [0 43 0] [19 0 86]	0.7952	0.816	0.7191	0.7952	0.8367	0.6446	0.184	0.765	0.797	0.701	0.765	0.83	0.608	0.203	0.763	0.792	0.699	0.763	0.822	0.596	0.208	0.201	0.7121	0.7919	0.7237	0.7121	0.8717	0.5744	0.2081	0.664
rules.NNge_FDR_top20_20_0.7762_162	rules.NNge	-G 5 -I 5	FDR	top20	20	0.7762	0.8025	0.7022	0.7762	0.8288	0.6122	0.1975	0.1712	0.2238	0.7714	0.2286	0.772	0.6344	[34 0 28] [0 43 0] [19 0 86]	0.7952	0.816	0.7191	0.7952	0.8367	0.6446	0.184	0.762	0.793	0.7	0.762	0.824	0.599	0.207	0.773	0.803	0.711	0.773	0.833	0.618	0.197	0.21	0.7121	0.7919	0.7237	0.7121	0.8717	0.5744	0.2081	0.69
rules.NNge_FDR_top20_20_0.7762_319	rules.NNge	-G 5 -I 5	FDR	top20	20	0.7762	0.8025	0.7022	0.7762	0.8288	0.6122	0.1975	0.1712	0.2238	0.7714	0.2286	0.772	0.6344	[34 0 28] [0 43 0] [19 0 86]	0.7952	0.816	0.7191	0.7952	0.8367	0.6446	0.184	0.77	0.801	0.708	0.77	0.831	0.611	0.199	0.76	0.792	0.697	0.76	0.825	0.593	0.208	0.207	0.7121	0.7919	0.7237	0.7121	0.8717	0.5744	0.2081	0.696
rules.NNge_MCC_top20_20_0.7762_488	rules.NNge	-G 5 -I 5	MCC	top20	20	0.7762	0.8025	0.7022	0.7762	0.8288	0.6122	0.1975	0.1712	0.2238	0.7714	0.2286	0.772	0.6344	[34 0 28] [0 43 0] [19 0 86]	0.7952	0.816	0.7191	0.7952	0.8367	0.6446	0.184	0.772	0.803	0.712	0.772	0.835	0.616	0.197	0.769	0.802	0.706	0.769	0.835	0.613	0.198	0.197	0.7121	0.7919	0.7237	0.7121	0.8717	0.5744	0.2081	0.687
rules.NNge_MCC_top20_20_0.7762_923	rules.NNge	-G 5 -I 5	MCC	top20	20	0.7762	0.8025	0.7022	0.7762	0.8288	0.6122	0.1975	0.1712	0.2238	0.7714	0.2286	0.772	0.6344	[34 0 28] [0 43 0] [19 0 86]	0.7952	0.816	0.7191	0.7952	0.8367	0.6446	0.184	0.768	0.798	0.704	0.768	0.827	0.608	0.202	0.766	0.799	0.702	0.766	0.832	0.607	0.201	0.206	0.7121	0.7919	0.7237	0.7121	0.8717	0.5744	0.2081	0.688
functions.MLPClassifier_ACC_top5_5_0.7095_496	functions.MLPClassifier	-N 2 -R 0.01 -O 1.0E-6 -P 1 -E 1 -S 1 -L weka.classifiers.functions.loss.SquaredError -A weka.classifiers.functions.activation.ApproximateSigmoid	ACC	top5	5	0.7095	0.847	0.7651	0.7095	0.8091	0.5154	0.2407	0.1909	0.2905	0.7214	0.2786	0.7133	0.5401	[37 0 25] [0 43 0] [36 0 69]	0.7	0.8364	0.7478	0.7	0.8107	0.5072	0.2447	0.724	0.861	0.798	0.724	0.819	0.543	0.228	0.728	0.855	0.791	0.728	0.821	0.55	0.226	0.263	0.7652	0.8345	0.7799	0.7652	0.8167	0.5741	0.2091	0.75
rules.JRip_ACC_top100_100_0.7381_542	rules.JRip	-F 3 -N 2.0 -O 2 -S 1	ACC	top100	100	0.7381	0.8283	0.724	0.7381	0.8017	0.5482	0.2301	0.1983	0.2619	0.7362	0.2638	0.7358	0.5715	[32 0 30] [0 41 2] [23 0 82]	0.7857	0.8521	0.7633	0.7857	0.8438	0.6328	0.1852	0.764	0.831	0.723	0.764	0.827	0.601	0.204	0.754	0.821	0.715	0.754	0.824	0.584	0.211	0.231	0.7727	0.8103	0.7051	0.7727	0.8081	0.5772	0.2096	0.78
rules.JRip_ACC_top100_100_0.7381_874	rules.JRip	-F 3 -N 2.0 -O 2 -S 1	ACC	top100	100	0.7381	0.8283	0.724	0.7381	0.8017	0.5482	0.2301	0.1983	0.2619	0.7362	0.2638	0.7358	0.5715	[32 0 30] [0 41 2] [23 0 82]	0.7857	0.8521	0.7633	0.7857	0.8438	0.6328	0.1852	0.749	0.821	0.712	0.749	0.815	0.571	0.218	0.755	0.82	0.711	0.755	0.824	0.588	0.21	0.22	0.7727	0.8103	0.7051	0.7727	0.8081	0.5772	0.2096	0.772
rules.JRip_AUC_top100_100_0.7381_679	rules.JRip	-F 3 -N 2.0 -O 2 -S 1	AUC	top100	100	0.7381	0.8283	0.724	0.7381	0.8017	0.5482	0.2301	0.1983	0.2619	0.7362	0.2638	0.7358	0.5715	[32 0 30] [0 41 2] [23 0 82]	0.7857	0.8521	0.7633	0.7857	0.8438	0.6328	0.1852	0.757	0.828	0.717	0.757	0.825	0.593	0.209	0.756	0.819	0.714	0.756	0.823	0.588	0.21	0.225	0.7727	0.8103	0.7051	0.7727	0.8081	0.5772	0.2096	0.779
rules.JRip_BER_top100_100_0.7381_359	rules.JRip	-F 3 -N 2.0 -O 2 -S 1	BER	top100	100	0.7381	0.8283	0.724	0.7381	0.8017	0.5482	0.2301	0.1983	0.2619	0.7362	0.2638	0.7358	0.5715	[32 0 30] [0 41 2] [23 0 82]	0.7857	0.8521	0.7633	0.7857	0.8438	0.6328	0.1852	0.744	0.819	0.71	0.744	0.817	0.569	0.219	0.761	0.831	0.728	0.761	0.834	0.601	0.202	0.222	0.7727	0.8103	0.7051	0.7727	0.8081	0.5772	0.2096	0.785
rules.JRip_BER_top100_100_0.7381_624	rules.JRip	-F 3 -N 2.0 -O 2 -S 1	BER	top100	100	0.7381	0.8283	0.724	0.7381	0.8017	0.5482	0.2301	0.1983	0.2619	0.7362	0.2638	0.7358	0.5715	[32 0 30] [0 41 2] [23 0 82]	0.7857	0.8521	0.7633	0.7857	0.8438	0.6328	0.1852	0.753	0.826	0.716	0.753	0.822	0.582	0.213	0.756	0.818	0.712	0.756	0.819	0.583	0.213	0.226	0.7727	0.8103	0.7051	0.7727	0.8081	0.5772	0.2096	0.788
rules.JRip_FDR_top100_100_0.7381_392	rules.JRip	-F 3 -N 2.0 -O 2 -S 1	FDR	top100	100	0.7381	0.8283	0.724	0.7381	0.8017	0.5482	0.2301	0.1983	0.2619	0.7362	0.2638	0.7358	0.5715	[32 0 30] [0 41 2] [23 0 82]	0.7857	0.8521	0.7633	0.7857	0.8438	0.6328	0.1852	0.752	0.823	0.712	0.752	0.821	0.582	0.213	0.76	0.823	0.719	0.76	0.826	0.593	0.207	0.233	0.7727	0.8103	0.7051	0.7727	0.8081	0.5772	0.2096	0.783
rules.JRip_FDR_top100_100_0.7381_534	rules.JRip	-F 3 -N 2.0 -O 2 -S 1	FDR	top100	100	0.7381	0.8283	0.724	0.7381	0.8017	0.5482	0.2301	0.1983	0.2619	0.7362	0.2638	0.7358	0.5715	[32 0 30] [0 41 2] [23 0 82]	0.7857	0.8521	0.7633	0.7857	0.8438	0.6328	0.1852	0.758	0.83	0.72	0.758	0.826	0.593	0.208	0.761	0.827	0.722	0.761	0.83	0.598	0.204	0.232	0.7727	0.8103	0.7051	0.7727	0.8081	0.5772	0.2096	0.773
rules.JRip_MCC_top100_100_0.7381_499	rules.JRip	-F 3 -N 2.0 -O 2 -S 1	MCC	top100	100	0.7381	0.8283	0.724	0.7381	0.8017	0.5482	0.2301	0.1983	0.2619	0.7362	0.2638	0.7358	0.5715	[32 0 30] [0 41 2] [23 0 82]	0.7857	0.8521	0.7633	0.7857	0.8438	0.6328	0.1852	0.745	0.821	0.713	0.745	0.818	0.57	0.218	0.759	0.826	0.723	0.759	0.827	0.593	0.207	0.222	0.7727	0.8103	0.7051	0.7727	0.8081	0.5772	0.2096	0.779
rules.JRip_MCC_top100_100_0.7381_952	rules.JRip	-F 3 -N 2.0 -O 2 -S 1	MCC	top100	100	0.7381	0.8283	0.724	0.7381	0.8017	0.5482	0.2301	0.1983	0.2619	0.7362	0.2638	0.7358	0.5715	[32 0 30] [0 41 2] [23 0 82]	0.7857	0.8521	0.7633	0.7857	0.8438	0.6328	0.1852	0.751	0.823	0.713	0.751	0.82	0.581	0.215	0.755	0.821	0.718	0.755	0.825	0.586	0.21	0.212	0.7727	0.8103	0.7051	0.7727	0.8081	0.5772	0.2096	0.778
functions.SimpleLogistic_ACC_FB_11_0.8905_553	functions.SimpleLogistic	-I 0 -P -M 500 -H 50 -W 0.0 -A	ACC	FB	11	0.8905	0.8972	0.8338	0.8905	0.9015	0.8146	0.104	0.0985	0.1095	0.8957	0.1043	0.8866	0.8194	[43 0 19] [0 43 0] [4 0 101]	0.8286	0.8897	0.8143	0.8286	0.8562	0.7043	0.1576	0.82	0.887	0.832	0.82	0.854	0.693	0.163	0.821	0.889	0.833	0.821	0.857	0.696	0.161	0.166	0.7727	0.8715	0.8157	0.7727	0.8071	0.5803	0.2101	0.81
functions.SimpleLogistic_ACC_FB_11_0.8905_971	functions.SimpleLogistic	-I 0 -P -M 500 -H 50 -W 0.0 -A	ACC	FB	11	0.8905	0.8972	0.8338	0.8905	0.9015	0.8146	0.104	0.0985	0.1095	0.8957	0.1043	0.8866	0.8194	[43 0 19] [0 43 0] [4 0 101]	0.8286	0.8897	0.8143	0.8286	0.8562	0.7043	0.1576	0.819	0.885	0.829	0.819	0.854	0.689	0.163	0.826	0.898	0.843	0.826	0.862	0.705	0.156	0.167	0.7727	0.8715	0.8157	0.7727	0.8071	0.5803	0.2101	0.811
[truncated: 3,755 more rows]
[truncated: 19 more columns]

## Sheet: MINT_data
Index	Name
1	Instance identifier
2	ENSG00000115380
3	ENSG00000150347
4	ENSG00000007062
5	ENSG00000136943
6	ENSG00000046653
7	ENSG00000134323
8	ENSG00000120685
9	ENSG00000078098
10	ENSG00000241186
11	ENSG00000118298
12	ENSG00000139146
13	ENSG00000118508
14	ENSG00000165821
15	ENSG00000097046
16	ENSG00000134602
17	ENSG00000119888
18	ENSG00000136982
19	ENSG00000151689
[truncated: 982 more rows]

## Sheet: colonAC
ID	classifier	Options	OptimizedValue	SearchMode	nbrOfFeatures	TRAIN_10CV_ACC	TRAIN_10CV_AUC	TRAIN_10CV_AUPRC	TRAIN_10CV_SEN	TRAIN_10CV_SPE	TRAIN_10CV_MCC	TRAIN_10CV_BER	TRAIN_10CV_FPR	TRAIN_10CV_FNR	TRAIN_10CV_PPV	TRAIN_10CV_FDR	TRAIN_10CV_Fscore	TRAIN_10CV_kappa	TRAIN_matrix	TRAIN_LOOCV_ACC	TRAIN_LOOCV_AUC	TRAIN_LOOCV_AUPRC	TRAIN_LOOCV_SEN	TRAIN_LOOCV_SPE	TRAIN_LOOCV_MCC	TRAIN_LOOCV_BER	TRAIN_RH_ACC	TRAIN_RH_AUC	TRAIN_RH_AUPRC	TRAIN_RH_SEN	TRAIN_RH_SPE	TRAIN_RH_MCC	TRAIN_RH_BER	TRAIN_BS_ACC	TRAIN_BS_AUC	TRAIN_BS_AUPRC	TRAIN_BS_SEN	TRAIN_BS_SPE	TRAIN_BS_MCC	TRAIN_BS_BER	TRAIN_BS.632+	TEST_ACC	TEST_AUC	TEST_AUPRC	TEST_SEN	TEST_SPE	TEST_MCC	TEST_BER	TRAIN_TEST_RH_ACC
[truncated: 6,691 more rows]
[truncated: 19 more columns]

[truncated: 7 more sheets: colonAC_data, CNS, CNS_data, DLBCL, DLBCL_data, Prostate, Prostate_data]
